# Supplementary material for: The Position-Reputation-Information (PRI) scale of individual prestige
Source: PLoS One. 2020 Jun 25;15(6):e0234428. doi: 10.1371/journal.pone.0234428 (PMC7316272; doi:10.1371/journal.pone.0234428)
Supplement: S1 Data — Archive of data sets (as RDS and CSV) and R code (pri_analyses, as R Markdown script and PDF document) used for all analyses and the generation of figures, in ZIP format. Data sets included are: free list data (list_f and data_f), pilot study attitudinal data (data_p), scale construction study attitudinal data (data_s) and triad data (data_t), scale evaluation study attitudinal data (data_c), and criterion validity comparative attitudinal data (data_v). The final confirmatory lavaan model object (cfa_pri.RDS) is also included. See S1 Metadata for full descriptions of data sets, types, and variables. (ZIP) [file pone.0234428.s003.zip]

Archive with 26 entries (26 files):
- data_c_l.RDS
- data_c_o.RDS
- data_f.csv
- data_f.RDS
- data_p.csv
- data_p.RDS
- data_p_o.RDS
- data_s.csv
- data_s.RDS
- data_s_l.RDS
- data_s_o.RDS
- data_t.csv
- data_t.RDS
- data_v.csv
- data_v.RDS
- data_v_l.RDS
- data_v_o.RDS
- list_f.csv
- list_f.RDS
- list_f_r.csv
- list_f_r.RDS
- cfa_pri.RDS
- data_c.csv
- data_c.RDS
- pri_analyses.Rmd
- pri_analyses.pdf
