# Supplementary material for: The Position-Reputation-Information (PRI) scale of individual prestige
Source: PLoS One. 2020 Jun 25;15(6):e0234428. doi: 10.1371/journal.pone.0234428 (PMC7316272; doi:10.1371/journal.pone.0234428)
Supplement: S1 Data — Archive of data sets (as RDS and CSV) and R code (pri_analyses, as R Markdown script and PDF document) used for all analyses and the generation of figures, in ZIP format. Data sets included are: free list data (list_f and data_f), pilot study attitudinal data (data_p), scale construction study attitudinal data (data_s) and triad data (data_t), scale evaluation study attitudinal data (data_c), and criterion validity comparative attitudinal data (data_v). The final confirmatory lavaan model object (cfa_pri.RDS) is also included. See S1 Metadata for full descriptions of data sets, types, and variables. (ZIP) [file pone.0234428.s003.zip › data_f.csv]

id	country	age	age.o	gender	ethnicity	locality	english	education	occupation	income
CO01	us	NA	NA	male	NA	NA	NA	2	1	NA
CO02	us	21	[18,23]	female	white	3	native	2	1	11
CO03	us	19	[18,23]	female	white	5	native	2	1	8
CO04	us	18	[18,23]	female	white	5	native	2	1	6
CO05	us	18	[18,23]	female	white	7	native	2	1	8
CO06	us	18	[18,23]	female	white	7	native	2	1	NA
CO07	us	25	(23,28]	female	white	5	native	5	1	10
CO08	us	28	(23,28]	female	white	3	native	5	1	6
CO09	us	34	(33,38]	female	white	7	native	5	7	3
CO10	us	27	(23,28]	female	white	6	native	4	1	5
CO11	us	28	(23,28]	male	white	1	native	NA	NA	4
OL01	us	28	(23,28]	female	white	6	native	5	1	10
OL02	us	30	(28,33]	female	white	5	native	5	7	8
OL03	us	27	(23,28]	female	white	4	native	5	1	3
OL04	us	27	(23,28]	female	white	6	native	4	5	10
OL05	us	32	(28,33]	female	white	6	native	5	7	11
OL06	us	44	(43,48]	male	white	7	native	5	7	5
OL07	us	28	(23,28]	female	white	4	native	5	7	5
OL08	us	34	(33,38]	female	white	1	native	5	7	7
OL09	us	34	(33,38]	male	white	3	native	5	7	5
OL10	us	35	(33,38]	female	white	4	native	5	7	5
OL11	us	29	(28,33]	female	white	7	native	5	1	5
CO12	us	25	(23,28]	female	white	7	native	5	1	9
CO13	us	31	(28,33]	male	white	6	native	5	7	3
OL12	us	50	(48,53]	female	white	7	native	2	6	5
OL13	us	29	(28,33]	female	white	3	native	4	7	2
OL14	us	NA	NA	female	white	3	native	4	6	11
OL15	us	34	(33,38]	female	white	7	native	4	6	3
OL16	us	40	(38,43]	female	white	7	native	4	6	3
OL17	us	29	(28,33]	female	white	1	native	4	7	7
OL18	us	48	(43,48]	female	white	4	native	2	7	8
OL19	us	48	(43,48]	female	white	1	native	3	7	7
OL20	us	31	(28,33]	male	white	3	native	5	5	9
OL21	us	31	(28,33]	female	white	3	native	4	6	9
OL22	us	30	(28,33]	female	white	5	native	5	7	6
OL23	us	29	(28,33]	female	white	5	native	4	7	5
OL24	us	35	(33,38]	female	white	4	native	5	6	9
OL25	us	30	(28,33]	female	white	4	native	4	5	4
OL26	us	25	(23,28]	female	white	1	native	4	6	3
OL27	us	NA	NA	female	white	3	native	3	7	11
OL28	us	29	(28,33]	female	white	2	native	4	7	3
OL29	us	33	(28,33]	female	white	7	native	4	5	3
OL30	us	28	(23,28]	female	white	4	native	4	6	7
OL31	us	23	[18,23]	female	white	5	native	4	1	10
OL32	us	30	(28,33]	female	white	7	native	5	7	11
OL33	us	37	(33,38]	male	white	4	native	4	1	2
CO14	us	33	(28,33]	female	mixed	4	native	4	1	3
CO15	us	20	[18,23]	female	white	1	native	NA	1	5
BR01	uk	24	(23,28]	male	white	7	native	NA	NA	11
BR02	uk	23	[18,23]	female	white	1	native	NA	NA	3
BR03	uk	20	[18,23]	male	white	7	native	NA	NA	11
BR04	uk	23	[18,23]	male	white	2	native	NA	NA	1
BR05	uk	22	[18,23]	male	white	1	native	NA	NA	9
BR06	uk	22	[18,23]	female	white	5	native	NA	NA	11
BR07	uk	23	[18,23]	male	white	5	native	NA	NA	8
BR08	uk	32	(28,33]	female	white	6	native	NA	NA	5
BR09	uk	48	(43,48]	male	white	3	native	NA	NA	6
BR10	uk	24	(23,28]	female	white	7	native	NA	NA	4
BR11	uk	24	(23,28]	male	white	1	native	NA	NA	6
BR12	uk	26	(23,28]	female	white	3	native	NA	NA	3
BR13	uk	24	(23,28]	female	white	1	native	NA	NA	7
BR14	uk	29	(28,33]	male	white	3	native	NA	NA	5
BR15	uk	23	[18,23]	female	white	1	native	NA	NA	4
BR16	uk	27	(23,28]	female	white	7	native	NA	NA	2
BR17	uk	22	[18,23]	male	white	4	native	NA	NA	9
BR18	uk	34	(33,38]	male	poc	3	native	NA	NA	9
BR19	uk	23	[18,23]	female	white	1	native	NA	NA	10
BR20	uk	24	(23,28]	male	white	7	native	NA	NA	8
