# Supplementary material for: The Position-Reputation-Information (PRI) scale of individual prestige
Source: PLoS One. 2020 Jun 25;15(6):e0234428. doi: 10.1371/journal.pone.0234428 (PMC7316272; doi:10.1371/journal.pone.0234428)
Supplement: S1 Data — Archive of data sets (as RDS and CSV) and R code (pri_analyses, as R Markdown script and PDF document) used for all analyses and the generation of figures, in ZIP format. Data sets included are: free list data (list_f and data_f), pilot study attitudinal data (data_p), scale construction study attitudinal data (data_s) and triad data (data_t), scale evaluation study attitudinal data (data_c), and criterion validity comparative attitudinal data (data_v). The final confirmatory lavaan model object (cfa_pri.RDS) is also included. See S1 Metadata for full descriptions of data sets, types, and variables. (ZIP) [file pone.0234428.s003.zip › data_p.csv]

id	friendly	reliable	ambitious	sincere	intelligent	sociable	hardworking	easygoing	prestigious	reputable	confident	comforting	pleasant	interesting	attractive	country	accent	first	info	age	age.o	gender	english
1.1	4	4	4	4	4	4	4	4	4	4	4	4	4	4	4	us	nonstandard	nonstandard	gossip	20	[18,23]	female	native
1.2	3	2	2	3	2	2	2	3	4	4	1	3	2	2	3	us	nonstandard	nonstandard	gossip	21	[18,23]	female	native
1.3	3	3	3	2	4	4	4	2	4	4	2	3	2	4	4	us	nonstandard	nonstandard	gossip	23	[18,23]	male	native
1.4	3	4	4	4	3	3	3	4	2	4	2	3	2	4	2	us	nonstandard	nonstandard	gossip	39	(38,43]	female	native
1.5	4	2	6	3	4	3	4	6	6	6	5	5	5	4	3	us	nonstandard	nonstandard	gossip	21	[18,23]	male	native
1.6	4	4	4	4	3	4	4	4	4	4	3	4	3	4	4	us	nonstandard	nonstandard	gossip	21	[18,23]	female	native
1.7	4	4	4	3	4	4	4	3	4	4	3	3	3	4	4	us	nonstandard	nonstandard	gossip	22	[18,23]	female	native
1.9	4	3	5	4	4	4	3	5	4	3	1	5	4	5	4	us	nonstandard	nonstandard	gossip	21	[18,23]	male	native
1.10	2	2	4	2	3	3	2	2	3	2	2	2	1	1	1	us	nonstandard	nonstandard	gossip	22	[18,23]	male	native
1.11	7	5	4	6	4	4	4	4	1	4	1	6	6	5	4	us	nonstandard	nonstandard	gossip	21	[18,23]	female	native
1.12	3	3	5	4	4	4	4	4	4	4	4	4	4	4	4	us	nonstandard	nonstandard	gossip	29	(28,33]	male	native
1.13	4	4	4	3	3	3	4	4	4	4	3	4	4	4	4	us	nonstandard	nonstandard	gossip	NA	NA	male	native
1.14	2	2	4	4	4	4	4	4	6	5	6	4	3	3	5	us	nonstandard	nonstandard	gossip	22	[18,23]	female	native
1.15	4	1	4	1	4	4	4	4	4	4	1	4	5	4	5	us	nonstandard	nonstandard	gossip	25	(23,28]	female	native
1.16	2	3	1	1	2	1	2	2	2	3	2	3	1	4	3	us	nonstandard	nonstandard	gossip	21	[18,23]	female	native
1.17	4	4	4	6	4	6	4	4	4	5	4	4	4	5	4	us	nonstandard	nonstandard	gossip	20	[18,23]	female	native
1.18	2	4	4	3	3	4	4	3	4	4	3	4	3	5	4	us	nonstandard	nonstandard	gossip	21	[18,23]	female	native
1.19	4	4	5	2	4	5	4	5	5	3	3	3	3	5	4	us	nonstandard	nonstandard	gossip	21	[18,23]	female	native
1.20	2	2	4	3	4	3	4	3	4	4	3	2	1	4	4	us	nonstandard	nonstandard	gossip	21	[18,23]	female	native
1.21	4	4	4	4	4	4	4	4	4	4	4	3	3	4	3	us	nonstandard	nonstandard	gossip	26	(23,28]	male	native
1.22	4	4	4	3	4	4	4	4	4	4	4	4	4	4	4	us	nonstandard	nonstandard	gossip	23	[18,23]	male	native
1.23	2	2	3	2	2	2	2	1	3	3	2	2	2	3	2	us	nonstandard	nonstandard	gossip	21	[18,23]	female	native
2.1	5	5	5	5	5	5	5	5	5	5	5	6	6	6	6	us	standard	standard	social	21	[18,23]	male	native
2.2	2	3	1	4	3	1	3	3	3	2	1	4	1	3	1	us	standard	standard	social	25	(23,28]	female	native
2.3	3	4	4	4	4	3	4	2	4	4	3	3	3	5	4	us	standard	standard	social	20	[18,23]	female	native
2.4	4	4	4	4	4	4	5	3	4	4	5	5	5	5	4	us	standard	standard	social	22	[18,23]	male	native
2.5	5	5	4	6	4	6	6	5	6	5	4	5	5	3	4	us	standard	standard	social	25	(23,28]	male	native
2.6	4	4	4	4	4	4	4	4	4	4	4	4	4	4	4	us	standard	standard	social	22	[18,23]	male	native
2.8	2	3	2	3	3	3	4	2	4	3	3	3	3	2	2	us	standard	standard	social	22	[18,23]	male	native
2.9	5	5	4	6	4	5	4	5	4	4	5	5	5	5	5	us	standard	standard	social	23	[18,23]	male	native
2.10	6	1	4	4	3	5	4	6	6	4	3	7	5	5	5	us	standard	standard	social	22	[18,23]	female	native
2.11	5	4	4	5	4	7	4	4	4	4	4	3	4	6	5	us	standard	standard	social	22	[18,23]	female	native
2.12	4	3	6	4	4	4	4	4	5	5	3	2	3	6	2	us	standard	standard	social	24	(23,28]	male	native
2.13	5	5	3	4	4	3	4	5	3	3	2	5	5	3	3	us	standard	standard	social	22	[18,23]	female	native
2.14	4	4	4	4	3	3	2	4	3	3	1	4	4	3	4	us	standard	standard	social	21	[18,23]	female	native
2.15	6	5	5	5	7	3	5	5	3	6	3	6	4	5	5	us	standard	standard	social	20	[18,23]	NA	native
2.16	5	3	3	4	4	4	4	5	3	4	3	4	3	4	3	us	standard	standard	social	20	[18,23]	male	native
2.17	5	4	7	4	4	4	4	4	4	4	4	7	7	7	7	us	standard	standard	social	20	[18,23]	female	native
2.18	4	3	7	7	4	6	5	5	6	4	7	5	5	6	5	us	standard	standard	social	22	[18,23]	male	native
2.19	2	2	3	3	2	1	3	5	4	4	1	4	2	4	3	us	standard	standard	social	21	[18,23]	male	native
2.20	4	4	6	5	4	4	4	3	4	3	3	4	4	4	4	us	standard	standard	social	22	[18,23]	male	native
2.21	5	5	4	3	4	6	4	6	4	4	2	5	4	7	4	us	standard	standard	social	20	[18,23]	female	native
3.1	4	4	4	4	4	4	4	4	4	4	4	4	4	3	4	us	nonstandard	nonstandard	social	21	[18,23]	male	native
3.2	4	4	4	4	4	4	4	4	4	4	4	4	4	4	4	us	nonstandard	nonstandard	social	25	(23,28]	female	native
3.3	1	4	4	2	2	3	4	2	4	4	1	1	1	2	1	us	nonstandard	nonstandard	social	39	(38,43]	female	native
3.4	3	3	4	3	3	4	4	5	5	4	3	4	4	5	5	us	nonstandard	nonstandard	social	21	[18,23]	female	native
3.5	3	3	4	3	4	4	4	3	4	3	2	2	2	4	4	us	nonstandard	nonstandard	social	37	(33,38]	female	native
3.6	3	4	4	3	4	3	4	4	4	4	2	3	3	4	3	us	nonstandard	nonstandard	social	22	[18,23]	female	native
3.7	4	3	5	6	4	3	4	3	4	4	5	3	5	5	5	us	nonstandard	nonstandard	social	22	[18,23]	male	native
3.8	2	3	4	2	3	3	3	3	3	3	3	2	2	2	2	us	nonstandard	nonstandard	social	20	[18,23]	female	native
4.1	1	3	4	2	2	4	4	3	4	3	4	1	1	5	4	us	standard	standard	gossip	19	[18,23]	female	native
4.2	4	4	4	5	6	5	5	3	5	5	6	5	3	6	6	us	standard	standard	gossip	19	[18,23]	male	native
4.3	4	4	7	4	4	5	4	3	4	4	5	4	4	6	4	us	standard	standard	gossip	19	[18,23]	female	native
4.4	3	2	4	2	3	4	4	5	4	2	4	4	4	5	5	us	standard	standard	gossip	20	[18,23]	male	native
4.5	5	5	5	5	4	5	4	4	4	4	4	5	5	5	5	us	standard	standard	gossip	18	[18,23]	female	native
4.6	3	4	5	3	4	5	3	6	4	3	4	4	5	7	4	us	standard	standard	gossip	21	[18,23]	male	native
4.7	4	4	4	4	5	7	4	3	3	4	5	3	6	7	6	us	standard	standard	gossip	19	[18,23]	female	native
4.8	1	4	7	1	4	4	4	1	4	4	1	1	1	4	7	us	standard	standard	gossip	18	[18,23]	female	nonnative
4.9	4	4	5	5	3	5	5	4	3	5	4	5	6	6	4	us	standard	standard	gossip	19	[18,23]	male	native
4.10	4	3	4	3	4	3	4	2	4	4	3	4	4	4	4	us	standard	standard	gossip	18	[18,23]	female	native
4.12	2	4	4	3	3	3	4	4	4	4	2	2	2	2	4	us	standard	standard	gossip	18	[18,23]	female	native
4.13	4	2	5	3	3	5	4	5	5	3	3	4	3	3	3	us	standard	standard	gossip	20	[18,23]	female	native
4.14	4	5	2	4	4	4	2	5	3	4	5	4	4	6	4	us	standard	standard	gossip	20	[18,23]	female	native
4.15	4	4	7	7	6	7	4	5	7	7	7	7	6	7	7	us	standard	standard	gossip	19	[18,23]	female	native
4.16	4	2	6	4	4	5	4	4	4	4	4	5	4	6	6	us	standard	standard	gossip	18	[18,23]	female	native
4.17	2	2	4	5	5	5	4	6	5	5	4	4	4	5	5	us	standard	standard	gossip	18	[18,23]	female	native
4.18	2	4	4	2	2	3	4	4	2	2	2	1	1	4	4	us	standard	standard	gossip	19	[18,23]	female	native
4.19	2	2	2	3	1	2	1	3	1	1	1	3	3	5	6	us	standard	standard	gossip	18	[18,23]	female	native
4.20	3	3	4	4	5	5	4	2	5	5	6	1	1	4	4	us	standard	standard	gossip	18	[18,23]	female	native
4.21	3	3	4	4	4	4	4	4	4	4	4	3	3	4	4	us	standard	standard	gossip	19	[18,23]	male	native
4.22	1	3	6	4	4	2	6	1	7	3	3	1	1	3	3	us	standard	standard	gossip	18	[18,23]	female	native
4.23	3	6	5	4	4	4	5	4	4	4	4	4	4	4	4	us	standard	standard	gossip	22	[18,23]	female	native
4.25	4	5	5	5	5	5	5	5	4	4	4	4	4	4	4	us	standard	standard	gossip	19	[18,23]	female	native
4.26	4	2	4	4	4	5	4	4	4	5	4	4	4	4	4	us	standard	standard	gossip	18	[18,23]	male	native
4.27	2	4	4	3	4	3	4	2	5	3	3	4	2	3	4	us	standard	standard	gossip	19	[18,23]	female	native
4.28	3	4	4	4	4	4	4	4	4	4	4	3	3	4	3	us	standard	standard	gossip	18	[18,23]	male	native
4.29	3	2	4	3	4	4	4	4	4	3	3	2	2	2	3	us	standard	standard	gossip	19	[18,23]	female	native
4.30	4	4	5	3	3	3	4	5	4	4	4	3	3	4	4	us	standard	standard	gossip	19	[18,23]	female	native
4.31	3	4	4	3	3	2	4	4	4	3	2	3	1	2	4	us	standard	standard	gossip	19	[18,23]	male	native
4.32	2	3	3	4	3	4	4	4	4	4	5	4	3	4	3	us	standard	standard	gossip	19	[18,23]	female	native
4.33	3	4	4	3	3	4	4	4	4	5	3	2	2	4	3	us	standard	standard	gossip	18	[18,23]	male	native
4.34	4	4	4	4	4	4	4	4	4	4	4	4	3	4	4	us	standard	standard	gossip	18	[18,23]	female	native
4.35	3	4	4	5	4	4	4	3	4	4	3	2	3	4	4	us	standard	standard	gossip	18	[18,23]	male	native
5.1	4	4	4	3	4	4	4	4	4	4	3	3	4	4	4	us	nonstandard	nonstandard	social	24	(23,28]	male	native
5.2	3	5	4	3	5	5	5	3	4	4	2	4	2	4	4	us	nonstandard	nonstandard	social	31	(28,33]	female	native
5.3	1	2	4	4	3	3	4	4	4	4	2	1	1	1	1	us	nonstandard	nonstandard	social	28	(23,28]	female	native
5.4	5	4	3	4	4	3	4	4	4	5	3	5	4	3	4	us	nonstandard	nonstandard	social	31	(28,33]	male	native
5.5	5	4	4	3	4	2	4	5	4	4	2	5	5	4	4	us	nonstandard	nonstandard	social	25	(23,28]	female	native
5.6	4	2	4	5	4	5	4	4	3	4	2	3	4	6	4	us	nonstandard	nonstandard	social	25	(23,28]	female	native
5.7	4	4	4	1	4	4	4	1	4	4	1	4	4	1	4	us	nonstandard	nonstandard	social	30	(28,33]	female	nonnative
5.8	4	4	4	2	4	4	4	4	4	4	2	4	3	3	4	us	nonstandard	nonstandard	social	33	(28,33]	female	native
5.9	4	4	4	4	6	3	4	4	4	6	3	6	6	6	6	us	nonstandard	nonstandard	social	27	(23,28]	male	native
5.10	4	3	4	2	2	3	4	5	4	4	2	3	4	2	2	us	nonstandard	nonstandard	social	25	(23,28]	male	native
5.12	2	2	4	2	3	2	4	3	4	4	1	1	1	1	1	us	nonstandard	nonstandard	social	24	(23,28]	female	native
5.13	3	2	3	4	3	2	4	5	4	3	1	3	2	1	2	us	nonstandard	nonstandard	social	23	[18,23]	female	native
5.14	4	5	4	4	4	4	4	4	4	4	5	4	4	4	4	us	nonstandard	nonstandard	social	23	[18,23]	female	native
JH1.101	3	4	4	6	4	3	4	2	5	6	2	3	2	3	4	uk	nonstandard	nonstandard	social	20	[18,23]	female	native
JH1.102	1	3	3	2	1	1	4	2	2	2	2	1	1	1	1	uk	nonstandard	nonstandard	social	19	[18,23]	female	native
JH1.103	2	2	4	3	2	3	2	4	4	3	4	4	4	5	5	uk	nonstandard	nonstandard	social	20	[18,23]	female	native
JH1.104	2	3	4	3	2	1	2	2	4	4	1	3	3	3	3	uk	nonstandard	nonstandard	social	20	[18,23]	female	native
JH1.105	3	2	4	2	1	1	2	2	1	1	1	5	3	3	4	uk	nonstandard	nonstandard	social	19	[18,23]	female	native
JH1.106	3	4	4	4	3	3	3	4	3	3	1	4	3	5	3	uk	nonstandard	nonstandard	social	19	[18,23]	male	native
JH1.107	4	5	4	5	4	4	4	4	4	4	3	4	4	4	4	uk	nonstandard	nonstandard	social	19	[18,23]	female	native
JH1.108	3	4	3	4	4	3	3	4	4	4	4	4	4	3	4	uk	nonstandard	nonstandard	social	NA	NA	NA	NA
JH1.109	3	2	4	4	4	4	4	3	7	4	4	4	4	4	4	uk	nonstandard	nonstandard	social	19	[18,23]	female	native
JH1.110	1	3	4	3	3	1	4	1	4	1	1	1	1	1	1	uk	nonstandard	nonstandard	social	20	[18,23]	female	native
JH1.111	1	2	4	2	3	2	4	2	5	4	1	2	2	3	4	uk	nonstandard	nonstandard	social	19	[18,23]	male	native
JH1.112	2	3	4	5	2	1	4	5	2	5	1	7	3	4	2	uk	nonstandard	nonstandard	social	21	[18,23]	male	native
JH1.113	4	5	4	4	4	3	3	5	3	3	3	6	6	7	6	uk	nonstandard	nonstandard	social	19	[18,23]	female	native
JH1.114	4	2	3	2	4	3	1	5	2	2	3	5	5	5	4	uk	nonstandard	nonstandard	social	20	[18,23]	male	native
JH1.115	1	2	3	3	3	4	4	5	5	4	3	4	4	4	5	uk	nonstandard	nonstandard	social	20	[18,23]	female	native
DM1.116	2	5	3	3	4	2	5	5	4	4	3	4	5	5	5	uk	nonstandard	nonstandard	gossip	19	[18,23]	female	native
DM1.117	2	3	3	6	3	3	3	1	5	4	4	3	4	3	5	uk	nonstandard	nonstandard	gossip	19	[18,23]	male	native
DM1.118	5	3	3	2	4	5	4	6	4	4	2	7	6	6	7	uk	nonstandard	nonstandard	gossip	20	[18,23]	male	native
DM1.119	3	4	5	3	4	3	4	2	5	4	3	4	5	4	5	uk	nonstandard	nonstandard	gossip	21	[18,23]	female	native
DM1.120	4	3	4	5	3	4	3	3	5	5	2	6	6	5	7	uk	nonstandard	nonstandard	gossip	20	[18,23]	female	native
DM1.121	3	3	4	2	4	3	4	2	5	4	2	4	3	4	4	uk	nonstandard	nonstandard	gossip	19	[18,23]	female	native
DM1.122	4	1	4	2	4	5	4	5	4	2	3	4	4	6	4	uk	nonstandard	nonstandard	gossip	20	[18,23]	female	native
DM1.123	3	4	5	4	4	2	4	3	6	4	2	5	4	4	4	uk	nonstandard	nonstandard	gossip	19	[18,23]	male	native
DM1.124	2	2	4	3	3	2	4	2	4	4	1	2	2	3	4	uk	nonstandard	nonstandard	gossip	20	[18,23]	female	native
DM1.125	4	4	4	2	4	4	4	4	4	4	2	2	2	4	4	uk	nonstandard	nonstandard	gossip	19	[18,23]	male	native
DM1.126	4	2	4	2	3	4	4	4	4	4	5	3	4	6	7	uk	nonstandard	nonstandard	gossip	20	[18,23]	female	native
DM2.127	3	2	3	2	4	3	4	4	4	3	3	5	5	6	5	uk	standard	standard	gossip	20	[18,23]	male	native
DM2.128	4	2	7	1	2	5	2	4	3	4	2	5	3	6	4	uk	standard	standard	gossip	20	[18,23]	female	native
DM2.129	2	4	6	3	4	2	5	2	4	5	3	3	3	4	4	uk	standard	standard	gossip	20	[18,23]	male	native
DM2.130	2	2	3	2	4	3	4	4	2	3	2	3	4	5	5	uk	standard	standard	gossip	19	[18,23]	female	native
DM2.131	3	3	6	4	4	4	4	3	4	4	3	4	3	5	4	uk	standard	standard	gossip	19	[18,23]	female	native
DM2.132	3	2	4	3	3	3	3	4	4	3	3	3	2	2	4	uk	standard	standard	gossip	19	[18,23]	female	native
DM2.133	3	3	3	3	3	4	3	4	3	3	3	3	3	4	3	uk	standard	standard	gossip	20	[18,23]	female	native
DM2.134	4	4	4	4	4	4	4	4	4	4	4	4	1	4	2	uk	standard	standard	gossip	19	[18,23]	female	native
DM2.136	4	4	4	4	4	4	4	4	4	4	4	3	4	4	4	uk	standard	standard	gossip	20	[18,23]	female	native
DM2.137	3	4	5	4	3	3	4	3	4	4	3	4	4	2	3	uk	standard	standard	gossip	20	[18,23]	female	native
DM2.138	3	2	1	2	1	3	1	5	4	4	2	4	3	2	2	uk	standard	standard	gossip	20	[18,23]	female	native
MH1.139	3	4	5	3	4	3	4	4	4	4	2	3	3	3	4	uk	standard	standard	social	20	[18,23]	female	native
MH1.140	3	4	4	3	4	4	4	4	4	4	4	3	3	4	4	uk	standard	standard	social	22	[18,23]	male	native
MH1.141	4	4	4	4	4	4	4	4	4	4	2	4	3	3	4	uk	standard	standard	social	64	(63,68]	female	native
MH1.142	4	4	4	4	4	4	4	4	4	4	4	4	2	4	4	uk	standard	standard	social	22	[18,23]	female	native
MH1.143	3	4	4	3	3	5	4	4	3	4	5	3	4	4	4	uk	standard	standard	social	21	[18,23]	male	native
MH1.144	3	4	3	4	4	2	3	4	5	4	4	3	3	4	4	uk	standard	standard	social	21	[18,23]	female	native
1.1	4	4	4	4	4	4	4	4	4	4	4	4	4	4	4	us	standard	nonstandard	social	20	[18,23]	female	native
1.2	5	5	5	5	5	5	5	6	5	5	4	6	6	5	6	us	standard	nonstandard	social	21	[18,23]	female	native
1.3	3	3	4	2	3	3	4	3	4	4	2	3	2	3	4	us	standard	nonstandard	social	23	[18,23]	male	native
1.4	4	4	6	6	4	5	4	4	4	4	5	5	5	5	5	us	standard	nonstandard	social	39	(38,43]	female	native
1.5	3	4	5	5	5	3	6	3	5	5	3	3	2	3	3	us	standard	nonstandard	social	21	[18,23]	male	native
1.6	5	4	4	4	3	4	4	5	4	4	3	5	6	4	4	us	standard	nonstandard	social	21	[18,23]	female	native
1.7	4	5	4	5	4	3	4	5	4	4	4	4	3	4	4	us	standard	nonstandard	social	22	[18,23]	female	native
1.8	5	4	4	5	3	4	3	4	4	3	2	4	5	3	3	us	standard	nonstandard	social	23	[18,23]	female	native
1.9	5	3	5	5	4	3	4	5	4	4	3	5	5	5	4	us	standard	nonstandard	social	21	[18,23]	male	native
1.10	2	3	4	3	3	3	4	3	4	4	5	4	3	5	5	us	standard	nonstandard	social	22	[18,23]	male	native
1.11	1	4	4	1	4	4	4	4	5	4	3	1	3	4	4	us	standard	nonstandard	social	21	[18,23]	female	native
1.12	5	5	4	4	5	4	4	4	4	4	4	5	5	4	4	us	standard	nonstandard	social	29	(28,33]	male	native
1.13	5	4	4	3	4	5	4	4	4	4	3	4	5	4	4	us	standard	nonstandard	social	NA	NA	male	native
1.14	3	3	4	4	4	4	5	5	5	5	3	4	3	3	5	us	standard	nonstandard	social	22	[18,23]	female	native
1.15	4	3	4	3	4	4	4	4	3	3	3	5	5	3	3	us	standard	nonstandard	social	25	(23,28]	female	native
1.16	5	4	6	6	4	7	7	6	5	4	6	5	6	7	5	us	standard	nonstandard	social	21	[18,23]	female	native
1.17	3	4	4	4	4	4	4	4	4	4	4	4	3	4	4	us	standard	nonstandard	social	20	[18,23]	female	native
1.18	3	4	4	5	5	3	4	4	4	4	3	5	4	3	3	us	standard	nonstandard	social	21	[18,23]	female	native
1.19	2	5	5	4	4	3	4	3	4	4	3	2	2	4	3	us	standard	nonstandard	social	21	[18,23]	female	native
1.20	6	4	6	6	4	6	4	5	4	4	5	6	6	4	4	us	standard	nonstandard	social	21	[18,23]	female	native
1.21	4	4	4	4	4	4	4	4	4	4	4	4	4	4	4	us	standard	nonstandard	social	26	(23,28]	male	native
1.22	5	5	4	4	4	4	4	4	4	4	3	6	5	4	5	us	standard	nonstandard	social	23	[18,23]	male	native
1.23	3	2	3	3	2	2	2	3	3	2	2	2	3	2	2	us	standard	nonstandard	social	21	[18,23]	female	native
1.24	1	5	6	4	5	2	4	3	4	6	3	4	5	4	4	us	standard	nonstandard	social	34	(33,38]	female	native
2.1	3	3	3	3	3	3	3	3	3	3	3	3	4	3	4	us	nonstandard	standard	gossip	21	[18,23]	male	native
2.2	5	4	5	1	3	6	4	5	7	4	5	2	4	3	5	us	nonstandard	standard	gossip	25	(23,28]	female	native
2.3	5	4	4	4	4	3	4	5	3	4	5	5	5	5	5	us	nonstandard	standard	gossip	20	[18,23]	female	native
2.4	4	4	5	4	3	4	4	4	3	3	4	4	5	5	5	us	nonstandard	standard	gossip	22	[18,23]	male	native
2.5	3	3	2	4	3	3	4	2	4	4	3	3	2	3	3	us	nonstandard	standard	gossip	25	(23,28]	male	native
2.6	4	4	4	4	4	4	4	4	4	4	4	4	4	4	4	us	nonstandard	standard	gossip	22	[18,23]	male	native
2.8	3	3	2	3	2	3	4	3	3	3	2	3	3	2	3	us	nonstandard	standard	gossip	22	[18,23]	male	native
2.9	5	5	4	6	4	5	4	5	4	4	5	5	5	5	5	us	nonstandard	standard	gossip	23	[18,23]	male	native
2.10	1	2	1	2	2	1	2	4	3	4	2	2	2	2	1	us	nonstandard	standard	gossip	22	[18,23]	female	native
2.11	4	4	4	7	4	5	3	4	4	4	5	4	7	7	6	us	nonstandard	standard	gossip	22	[18,23]	female	native
2.12	4	4	4	6	3	6	4	6	4	4	3	6	6	6	6	us	nonstandard	standard	gossip	24	(23,28]	male	native
2.13	1	4	2	1	1	2	4	4	4	3	5	1	1	5	2	us	nonstandard	standard	gossip	22	[18,23]	female	native
2.15	4	1	4	4	4	4	4	4	3	1	4	5	3	3	3	us	nonstandard	standard	gossip	20	[18,23]	NA	native
2.16	5	4	4	3	5	4	4	5	3	5	4	5	5	5	5	us	nonstandard	standard	gossip	20	[18,23]	male	native
2.17	4	4	4	4	4	4	4	4	4	4	4	6	4	7	6	us	nonstandard	standard	gossip	20	[18,23]	female	native
2.18	3	4	3	5	4	3	3	2	4	3	2	3	3	3	3	us	nonstandard	standard	gossip	22	[18,23]	male	native
2.19	3	3	5	2	1	5	4	2	4	4	5	4	4	3	4	us	nonstandard	standard	gossip	21	[18,23]	male	native
2.20	5	5	4	5	4	5	4	4	4	6	4	4	4	4	4	us	nonstandard	standard	gossip	22	[18,23]	male	native
2.21	7	4	7	4	4	7	4	7	4	3	4	7	7	7	4	us	nonstandard	standard	gossip	20	[18,23]	female	native
3.1	4	4	4	4	4	4	4	4	4	4	4	4	4	3	4	us	standard	nonstandard	gossip	21	[18,23]	male	native
3.2	4	4	4	4	4	4	4	4	4	4	4	4	4	4	4	us	standard	nonstandard	gossip	25	(23,28]	female	native
3.3	1	4	4	1	3	3	4	1	4	3	1	1	1	1	1	us	standard	nonstandard	gossip	39	(38,43]	female	native
3.4	3	3	4	2	3	2	4	3	5	4	4	2	2	3	2	us	standard	nonstandard	gossip	21	[18,23]	female	native
3.5	3	4	4	4	4	3	4	3	4	3	3	3	3	3	4	us	standard	nonstandard	gossip	37	(33,38]	female	native
3.6	4	4	4	4	5	3	4	4	4	4	6	5	5	4	4	us	standard	nonstandard	gossip	22	[18,23]	female	native
3.7	4	4	5	5	4	5	4	3	4	4	4	3	5	5	5	us	standard	nonstandard	gossip	22	[18,23]	male	native
3.8	2	2	2	2	2	2	2	2	2	2	2	5	3	3	5	us	standard	nonstandard	gossip	20	[18,23]	female	native
4.1	5	6	3	5	6	4	5	4	6	4	3	6	5	3	6	us	nonstandard	standard	social	19	[18,23]	female	native
4.2	3	5	4	5	6	5	3	4	3	3	2	4	5	5	5	us	nonstandard	standard	social	19	[18,23]	male	native
4.3	4	5	4	5	6	1	4	5	4	5	2	5	4	4	3	us	nonstandard	standard	social	19	[18,23]	female	native
4.4	5	2	4	3	3	3	4	4	5	3	3	4	3	2	3	us	nonstandard	standard	social	20	[18,23]	male	native
4.5	3	3	3	3	3	3	3	3	3	3	3	2	2	2	2	us	nonstandard	standard	social	18	[18,23]	female	native
4.6	4	4	3	5	4	5	4	2	5	4	4	4	4	5	4	us	nonstandard	standard	social	21	[18,23]	male	native
4.7	4	3	4	4	4	3	4	3	3	5	3	4	4	3	5	us	nonstandard	standard	social	19	[18,23]	female	native
4.8	4	1	4	1	4	1	4	4	4	4	1	6	3	2	5	us	nonstandard	standard	social	18	[18,23]	female	nonnative
4.9	5	3	4	3	4	4	5	5	3	3	2	4	5	2	2	us	nonstandard	standard	social	19	[18,23]	male	native
4.10	4	2	2	3	4	4	4	5	3	4	2	4	4	4	4	us	nonstandard	standard	social	18	[18,23]	female	native
4.11	4	4	4	2	5	5	2	4	4	4	1	6	6	3	4	us	nonstandard	standard	social	21	[18,23]	female	native
4.12	2	4	4	3	3	3	4	4	4	4	2	2	2	2	4	us	nonstandard	standard	social	18	[18,23]	female	native
4.13	2	2	2	2	2	2	2	4	2	3	2	2	2	2	2	us	nonstandard	standard	social	20	[18,23]	female	native
4.14	4	5	4	4	4	3	5	4	5	4	4	4	5	6	4	us	nonstandard	standard	social	20	[18,23]	female	native
4.15	1	1	1	1	2	1	2	2	2	2	1	3	2	1	1	us	nonstandard	standard	social	19	[18,23]	female	native
4.16	5	4	3	4	3	4	4	5	4	4	3	5	4	3	4	us	nonstandard	standard	social	18	[18,23]	female	native
4.17	5	5	5	6	6	6	6	4	5	5	3	5	5	5	6	us	nonstandard	standard	social	18	[18,23]	female	native
4.18	2	4	4	5	3	4	4	5	4	2	2	1	1	1	4	us	nonstandard	standard	social	19	[18,23]	female	native
4.19	3	4	3	5	4	3	4	3	3	4	3	3	3	2	4	us	nonstandard	standard	social	18	[18,23]	female	native
4.20	6	5	3	6	4	2	5	5	5	6	1	5	5	3	4	us	nonstandard	standard	social	18	[18,23]	female	native
4.21	5	5	4	4	4	4	4	4	4	4	4	4	5	4	4	us	nonstandard	standard	social	19	[18,23]	male	native
4.22	4	1	3	2	1	4	4	5	4	2	1	5	4	2	2	us	nonstandard	standard	social	18	[18,23]	female	native
4.23	4	4	4	4	5	3	4	2	5	4	4	4	4	4	4	us	nonstandard	standard	social	22	[18,23]	female	native
4.25	3	5	4	2	3	3	3	3	3	3	3	4	5	4	5	us	nonstandard	standard	social	19	[18,23]	female	native
4.26	4	3	4	4	4	4	4	4	4	4	4	3	3	3	4	us	nonstandard	standard	social	18	[18,23]	male	native
4.27	3	3	4	4	3	3	4	3	4	4	4	3	2	3	3	us	nonstandard	standard	social	19	[18,23]	female	native
4.28	5	4	4	4	4	4	4	4	4	4	4	5	5	3	4	us	nonstandard	standard	social	18	[18,23]	male	native
4.29	4	4	4	4	4	4	4	5	4	5	3	5	4	2	3	us	nonstandard	standard	social	19	[18,23]	female	native
4.30	4	4	4	3	3	3	4	5	4	4	3	3	3	4	4	us	nonstandard	standard	social	19	[18,23]	female	native
4.31	4	4	4	3	3	2	4	3	4	4	3	4	3	2	4	us	nonstandard	standard	social	19	[18,23]	male	native
4.32	3	4	5	5	4	2	4	6	4	4	1	6	6	4	4	us	nonstandard	standard	social	19	[18,23]	female	native
4.33	4	3	4	5	4	3	4	4	4	4	4	3	3	5	2	us	nonstandard	standard	social	18	[18,23]	male	native
4.34	4	4	4	4	4	4	4	4	4	4	4	4	3	3	4	us	nonstandard	standard	social	18	[18,23]	female	native
4.35	3	4	4	4	4	4	4	3	4	4	3	4	3	4	4	us	nonstandard	standard	social	18	[18,23]	male	native
5.1	4	4	4	3	4	4	4	4	4	4	3	4	3	4	4	us	standard	nonstandard	gossip	24	(23,28]	male	native
5.2	2	3	3	3	5	5	4	5	4	4	5	2	2	3	3	us	standard	nonstandard	gossip	31	(28,33]	female	native
5.3	1	4	4	4	2	2	2	2	4	4	2	1	1	1	1	us	standard	nonstandard	gossip	28	(23,28]	female	native
5.4	3	3	5	3	4	4	4	3	5	4	5	4	3	5	4	us	standard	nonstandard	gossip	31	(28,33]	male	native
5.5	2	4	4	2	4	4	4	4	4	4	5	2	2	4	4	us	standard	nonstandard	gossip	25	(23,28]	female	native
5.6	2	2	4	4	4	3	4	2	5	4	4	2	1	4	2	us	standard	nonstandard	gossip	25	(23,28]	female	native
5.7	4	1	4	4	4	1	4	1	4	4	1	4	4	4	4	us	standard	nonstandard	gossip	30	(28,33]	female	nonnative
5.8	2	5	4	3	4	4	4	3	4	4	5	3	3	3	4	us	standard	nonstandard	gossip	33	(28,33]	female	native
5.9	4	4	4	4	4	4	4	5	4	4	4	3	4	3	4	us	standard	nonstandard	gossip	27	(23,28]	male	native
5.10	4	4	4	3	3	5	4	5	5	4	6	5	5	5	5	us	standard	nonstandard	gossip	25	(23,28]	male	native
5.11	3	3	5	2	3	5	4	2	5	3	5	1	1	5	4	us	standard	nonstandard	gossip	NA	NA	female	native
5.12	3	3	2	3	3	3	4	4	3	4	4	3	3	3	4	us	standard	nonstandard	gossip	24	(23,28]	female	native
5.13	3	4	4	5	4	3	5	5	5	4	5	3	4	4	5	us	standard	nonstandard	gossip	23	[18,23]	female	native
5.14	3	4	4	4	3	4	4	4	4	4	3	3	3	4	4	us	standard	nonstandard	gossip	23	[18,23]	female	native
JH1.101	4	4	4	3	4	4	3	4	3	3	3	4	4	4	4	uk	standard	nonstandard	gossip	20	[18,23]	female	native
JH1.102	1	3	2	2	1	1	4	2	2	2	2	1	1	1	1	uk	standard	nonstandard	gossip	19	[18,23]	female	native
JH1.103	3	2	2	1	2	2	2	2	3	3	2	3	3	3	3	uk	standard	nonstandard	gossip	20	[18,23]	female	native
JH1.104	2	3	4	4	2	3	3	3	4	4	3	3	2	3	3	uk	standard	nonstandard	gossip	20	[18,23]	female	native
JH1.105	4	4	4	2	1	2	1	3	1	1	1	6	4	5	2	uk	standard	nonstandard	gossip	19	[18,23]	female	native
JH1.106	3	4	4	4	3	3	3	4	3	3	1	4	3	5	3	uk	standard	nonstandard	gossip	19	[18,23]	male	native
JH1.107	4	5	4	4	4	4	4	4	4	4	4	4	4	4	5	uk	standard	nonstandard	gossip	19	[18,23]	female	native
JH1.108	3	2	2	3	2	2	2	3	2	2	2	2	2	3	2	uk	standard	nonstandard	gossip	NA	NA	NA	NA
JH1.109	3	3	4	3	4	3	4	4	7	4	4	4	3	3	4	uk	standard	nonstandard	gossip	19	[18,23]	female	native
JH1.110	1	1	4	1	4	2	4	1	4	1	1	1	1	1	1	uk	standard	nonstandard	gossip	20	[18,23]	female	native
JH1.111	2	2	3	2	3	2	3	3	4	3	1	2	1	3	3	uk	standard	nonstandard	gossip	19	[18,23]	male	native
JH1.112	3	2	3	2	2	2	4	2	2	2	1	5	4	4	2	uk	standard	nonstandard	gossip	21	[18,23]	male	native
JH1.113	1	3	4	6	4	2	4	2	4	4	2	2	1	1	1	uk	standard	nonstandard	gossip	19	[18,23]	female	native
JH1.114	4	3	4	2	4	5	4	4	3	3	5	3	3	3	5	uk	standard	nonstandard	gossip	20	[18,23]	male	native
JH1.115	3	3	2	2	2	3	4	4	4	2	2	4	3	3	4	uk	standard	nonstandard	gossip	20	[18,23]	female	native
DM1.116	4	5	4	5	3	3	5	5	3	5	2	5	5	3	4	uk	standard	nonstandard	social	19	[18,23]	female	native
DM1.117	4	2	2	2	3	4	2	4	2	2	2	4	4	3	4	uk	standard	nonstandard	social	19	[18,23]	male	native
DM1.118	2	2	4	6	3	3	5	3	4	4	2	3	2	4	3	uk	standard	nonstandard	social	20	[18,23]	male	native
DM1.119	5	4	2	5	2	5	2	6	2	3	2	4	4	3	3	uk	standard	nonstandard	social	21	[18,23]	female	native
DM1.120	5	6	3	6	4	2	4	5	5	5	2	5	5	3	5	uk	standard	nonstandard	social	20	[18,23]	female	native
DM1.121	2	4	3	2	3	1	4	4	3	3	1	3	3	4	4	uk	standard	nonstandard	social	19	[18,23]	female	native
DM1.122	3	3	4	6	4	3	4	2	4	5	2	4	4	3	4	uk	standard	nonstandard	social	20	[18,23]	female	native
DM1.123	3	4	4	4	5	3	4	3	6	4	3	4	5	5	4	uk	standard	nonstandard	social	19	[18,23]	male	native
DM1.124	2	3	4	3	4	3	4	3	4	4	3	2	2	3	4	uk	standard	nonstandard	social	20	[18,23]	female	native
DM1.125	4	4	4	2	4	4	4	4	4	4	2	2	3	4	3	uk	standard	nonstandard	social	19	[18,23]	male	native
DM2.127	3	4	4	5	5	2	4	2	5	3	2	3	3	5	4	uk	nonstandard	standard	social	20	[18,23]	male	native
DM2.128	5	6	2	7	3	3	5	2	7	5	4	5	6	3	3	uk	nonstandard	standard	social	20	[18,23]	female	native
DM2.129	3	5	5	5	6	6	6	4	7	6	3	6	6	4	5	uk	nonstandard	standard	social	20	[18,23]	male	native
DM2.130	2	2	3	2	4	2	4	2	4	4	3	4	4	3	4	uk	nonstandard	standard	social	19	[18,23]	female	native
DM2.131	2	4	3	3	3	4	4	3	4	4	3	4	3	4	4	uk	nonstandard	standard	social	19	[18,23]	female	native
DM2.132	2	2	4	3	3	2	3	2	4	3	2	3	2	2	4	uk	nonstandard	standard	social	19	[18,23]	female	native
DM2.133	3	3	3	3	2	3	3	2	3	3	3	3	3	2	3	uk	nonstandard	standard	social	20	[18,23]	female	native
DM2.134	4	4	4	4	4	4	4	4	4	4	4	4	1	2	4	uk	nonstandard	standard	social	19	[18,23]	female	native
DM2.135	2	1	1	1	1	4	2	4	4	3	1	3	3	1	2	uk	nonstandard	standard	social	21	[18,23]	female	native
DM2.136	4	4	4	4	5	5	4	4	3	4	4	5	5	4	4	uk	nonstandard	standard	social	20	[18,23]	female	native
DM2.137	2	3	3	4	3	2	4	3	4	4	2	3	3	2	4	uk	nonstandard	standard	social	20	[18,23]	female	native
DM2.138	2	4	5	5	5	3	4	2	5	4	3	5	5	4	5	uk	nonstandard	standard	social	20	[18,23]	female	native
MH1.139	4	4	4	4	4	4	4	4	4	4	4	4	4	4	4	uk	nonstandard	standard	gossip	20	[18,23]	female	native
MH1.140	4	3	4	3	4	4	5	4	4	4	4	4	3	4	4	uk	nonstandard	standard	gossip	22	[18,23]	male	native
MH1.141	3	4	4	4	4	4	4	4	4	4	2	3	3	4	4	uk	nonstandard	standard	gossip	64	(63,68]	female	native
MH1.142	4	4	4	4	4	4	4	2	4	4	4	4	2	4	4	uk	nonstandard	standard	gossip	22	[18,23]	female	native
MH1.143	3	4	5	5	4	6	2	5	4	4	5	4	4	4	4	uk	nonstandard	standard	gossip	21	[18,23]	male	native
MH1.144	3	4	4	4	3	3	4	3	3	4	4	5	3	5	4	uk	nonstandard	standard	gossip	21	[18,23]	female	native
