# Supplementary material for: The Position-Reputation-Information (PRI) scale of individual prestige
Source: PLoS One. 2020 Jun 25;15(6):e0234428. doi: 10.1371/journal.pone.0234428 (PMC7316272; doi:10.1371/journal.pone.0234428)
Supplement: S1 Data — Archive of data sets (as RDS and CSV) and R code (pri_analyses, as R Markdown script and PDF document) used for all analyses and the generation of figures, in ZIP format. Data sets included are: free list data (list_f and data_f), pilot study attitudinal data (data_p), scale construction study attitudinal data (data_s) and triad data (data_t), scale evaluation study attitudinal data (data_c), and criterion validity comparative attitudinal data (data_v). The final confirmatory lavaan model object (cfa_pri.RDS) is also included. See S1 Metadata for full descriptions of data sets, types, and variables. (ZIP) [file pone.0234428.s003.zip › data_s.csv]

id	active	aggressive	ambitious	clear	comforting	confident	educated	enthusiastic	friendly	good.natured	hardworking	high.social.status	intelligent	kind	powerful	prestigious	reputable	respected	successful	warm	wealthy	accent	country	age	age.o	gender	ethnicity	locality	english	education	occupation	income
4711016067	4	4	4	4	4	4	4	4	4	4	4	4	4	4	4	4	4	4	4	4	4	colorado	us	41	(38,43]	male	poc	7	nonnative	5	7	8
4718349432	5	5	5	6	3	6	4	3	3	3	4	4	4	3	4	4	4	4	4	2	4	colorado	us	34	(33,38]	female	white	7	native	5	7	NA
4718558499	4	5	6	7	2	6	7	4	3	5	4	7	7	4	7	7	5	6	7	2	6	colorado	us	27	(23,28]	female	white	4	native	5	7	11
4756396584	5	2	5	6	5	6	6	5	5	6	5	6	6	5	3	5	6	6	6	5	5	colorado	us	38	(33,38]	male	poc	6	native	5	7	8
4756397930	7	2	6	7	5	7	7	6	5	5	6	6	7	5	6	7	7	6	6	5	6	colorado	us	37	(33,38]	female	white	1	native	2	7	2
4756397077	5	3	6	7	5	7	7	3	5	7	7	5	7	7	5	6	7	7	7	5	5	colorado	us	43	(38,43]	female	white	2	native	3	5	4
4756404680	5	3	5	6	5	6	6	5	5	4	5	5	5	4	5	5	5	6	6	5	6	colorado	us	33	(28,33]	male	white	5	native	3	5	4
4756396122	2	3	5	2	1	4	7	1	2	2	6	3	7	2	3	4	2	4	3	1	4	colorado	us	24	(23,28]	female	white	7	native	4	2	4
4756401666	5	4	4	5	4	5	4	4	4	4	4	4	4	4	4	4	4	4	4	4	4	colorado	us	39	(38,43]	female	white	7	native	4	5	2
4756397681	7	7	6	6	1	7	7	5	3	2	5	6	6	3	6	6	5	5	6	2	7	colorado	us	62	(58,63]	male	white	6	native	3	6	2
4756399912	2	1	5	4	3	4	2	2	2	5	3	3	3	5	3	2	3	3	3	2	3	colorado	us	27	(23,28]	female	poc	4	native	4	5	2
4756396844	5	5	5	5	3	7	7	3	4	3	4	6	6	3	6	6	6	6	6	4	6	colorado	us	43	(38,43]	male	white	7	native	4	7	6
4756396969	7	3	6	7	2	7	7	3	5	7	5	5	7	6	3	3	5	5	5	5	5	colorado	us	28	(23,28]	female	poc	7	native	2	6	2
4756399696	6	5	6	7	2	7	7	4	3	4	7	6	6	4	5	6	6	7	7	2	7	colorado	us	39	(38,43]	male	white	6	native	2	5	6
4756398055	4	4	4	3	3	5	5	3	3	4	4	2	5	3	5	3	4	4	4	4	4	colorado	us	29	(28,33]	male	white	3	native	4	7	2
4756398317	6	1	7	7	5	7	7	5	5	6	7	6	7	5	6	5	7	7	7	5	5	colorado	us	43	(38,43]	female	white	2	native	4	5	5
4756396234	6	3	7	6	5	7	7	3	6	5	6	3	7	5	4	6	7	7	7	6	5	colorado	us	28	(23,28]	female	white	7	native	3	2	3
4756399799	5	5	7	7	2	7	6	5	3	5	5	6	6	3	6	5	6	6	7	3	6	colorado	us	33	(28,33]	male	white	4	native	2	4	3
4756408151	6	2	6	7	3	5	6	3	4	6	5	3	7	4	5	5	5	4	5	3	5	colorado	us	24	(23,28]	male	white	7	native	2	6	9
4756398758	7	5	7	7	2	6	6	5	4	4	7	6	6	2	6	6	5	6	7	3	6	colorado	us	29	(28,33]	female	poc	7	native	3	6	3
4756410045	5	4	6	5	2	6	6	4	3	3	4	6	5	3	6	5	6	6	6	2	6	colorado	us	28	(23,28]	male	white	7	native	4	7	9
4756399054	6	2	6	6	5	5	6	6	6	6	5	6	6	6	6	5	6	6	7	6	5	colorado	us	25	(23,28]	male	white	6	native	3	6	3
4756406339	6	6	6	7	3	6	6	6	3	4	6	6	6	4	6	6	6	6	6	3	5	colorado	us	30	(28,33]	male	white	3	native	4	7	5
4756395796	5	3	5	5	4	5	6	5	4	6	6	6	6	3	6	5	5	6	5	4	6	colorado	us	24	(23,28]	male	white	6	native	4	7	4
4756407767	6	1	5	7	6	7	6	2	6	6	5	3	6	5	2	2	6	6	5	5	3	colorado	us	30	(28,33]	male	white	4	native	3	3	7
4756404643	5	5	5	7	6	7	6	6	5	5	5	6	6	5	6	5	5	6	5	5	5	colorado	us	61	(58,63]	female	white	6	native	2	3	3
4756398106	3	5	5	7	4	6	6	5	3	3	4	5	6	3	5	5	5	6	5	3	5	colorado	us	58	(53,58]	female	mixed	6	native	3	6	4
4756403780	4	2	5	7	5	7	7	5	5	5	4	6	7	5	4	4	6	6	6	5	4	colorado	us	39	(38,43]	female	white	2	native	5	7	2
4756407115	6	5	7	7	3	7	7	6	4	5	6	6	6	4	6	6	6	6	6	4	6	colorado	us	34	(33,38]	female	white	4	native	2	5	3
4756413439	5	1	7	7	6	7	7	7	4	5	5	5	7	4	7	6	7	7	7	5	7	colorado	us	60	(58,63]	female	poc	1	native	5	7	4
4756401466	6	2	4	7	2	6	4	2	3	3	3	3	3	6	6	5	5	4	5	3	3	colorado	us	24	(23,28]	male	poc	7	native	4	6	4
4756402170	5	4	6	7	4	6	6	4	4	5	6	5	6	4	6	6	6	6	7	4	5	colorado	us	61	(58,63]	female	white	1	native	3	6	3
4756430223	6	2	5	5	5	6	5	5	5	5	6	5	6	7	5	5	6	5	5	5	3	colorado	us	32	(28,33]	female	white	6	native	2	6	4
4756397980	6	5	5	7	4	6	5	5	3	5	6	2	4	3	3	2	3	2	3	5	2	colorado	us	27	(23,28]	male	white	7	native	4	7	3
4756403870	2	5	5	6	4	5	7	3	4	6	4	6	6	6	6	5	5	5	6	4	6	colorado	us	34	(33,38]	male	white	6	native	2	3	2
4756431598	7	5	5	7	3	7	7	6	4	5	5	5	6	4	5	4	6	6	5	4	4	colorado	us	29	(28,33]	female	white	6	native	4	5	2
4756428536	5	3	3	5	6	5	6	1	3	5	4	3	7	3	2	2	5	3	5	6	6	colorado	us	32	(28,33]	male	white	2	native	4	3	3
4756429444	2	7	5	7	3	7	6	2	4	5	5	3	6	4	5	3	5	5	6	4	2	colorado	us	33	(28,33]	male	white	4	native	2	5	3
4756442084	4	2	5	7	4	5	6	3	5	5	5	6	6	5	5	4	5	6	5	5	4	colorado	us	28	(23,28]	female	white	7	native	3	7	6
4756406208	5	4	6	6	1	6	5	4	3	3	4	6	4	3	5	6	5	5	6	2	5	colorado	us	33	(28,33]	male	white	1	native	3	6	2
4756410957	7	5	6	6	2	7	6	3	5	5	5	5	6	3	5	5	6	6	6	2	2	colorado	us	69	(68,73]	male	white	7	native	5	7	7
4756433058	5	3	5	6	6	5	5	5	5	3	5	3	6	5	5	5	5	6	5	5	3	colorado	us	36	(33,38]	male	white	7	native	4	7	6
4756401863	7	5	6	6	3	7	7	3	2	3	2	5	7	3	5	3	6	6	6	3	3	colorado	us	43	(38,43]	male	white	2	native	4	7	6
4756434728	4	5	5	5	1	5	5	1	2	1	5	3	5	4	3	1	5	5	5	1	5	colorado	us	36	(33,38]	male	white	1	native	2	5	3
4756427066	3	2	4	4	5	5	6	4	5	5	5	5	6	5	5	4	5	5	6	5	4	colorado	us	58	(53,58]	female	white	2	native	2	5	2
4756430807	5	4	5	6	2	6	5	3	3	4	5	4	6	3	5	4	5	5	5	3	4	colorado	us	26	(23,28]	male	white	5	native	4	5	3
4756422093	5	5	6	7	3	7	7	3	4	3	6	6	5	3	6	5	6	7	7	2	5	colorado	us	38	(33,38]	male	white	3	native	5	7	9
4756419251	6	4	6	6	3	5	6	4	3	4	3	5	5	3	6	5	6	5	5	3	5	colorado	us	33	(28,33]	male	white	4	native	4	7	2
4756429755	6	4	5	5	5	6	6	2	4	4	6	4	5	4	4	6	5	6	6	4	5	colorado	us	28	(23,28]	female	mixed	5	native	3	7	2
4756415899	5	4	5	6	3	6	6	3	5	5	6	3	5	5	2	3	5	6	4	4	3	colorado	us	30	(28,33]	male	white	5	native	3	5	2
4756433049	5	5	5	6	3	6	5	5	4	4	5	5	5	3	5	3	5	5	5	4	4	colorado	us	35	(33,38]	female	mixed	7	native	5	7	3
4756454540	6	5	7	7	2	7	6	5	3	2	7	6	7	3	6	6	6	6	6	3	7	colorado	us	27	(23,28]	female	white	6	native	2	6	3
4756398400	5	6	6	6	3	6	6	5	3	3	5	5	6	2	3	3	5	5	5	2	5	colorado	us	30	(28,33]	male	white	7	native	4	7	5
4756447893	6	1	5	7	6	6	6	6	6	7	6	6	6	7	6	7	7	7	5	7	6	colorado	us	32	(28,33]	male	poc	6	native	3	7	8
4756424005	5	7	6	5	2	6	5	2	2	2	5	3	5	2	7	3	5	6	5	1	5	colorado	us	33	(28,33]	female	poc	6	native	4	6	4
4756447373	5	2	6	5	2	6	6	3	5	3	5	5	6	4	6	6	7	6	5	2	4	colorado	us	37	(33,38]	female	white	6	native	5	7	10
4756443858	6	1	3	6	5	6	7	3	5	5	7	3	5	6	5	6	7	6	6	5	3	colorado	us	28	(23,28]	male	poc	7	native	4	7	2
4756466419	5	4	5	5	2	5	4	6	3	6	3	6	5	2	6	4	3	5	6	3	5	colorado	us	25	(23,28]	male	white	2	native	2	5	3
4756466341	4	5	7	7	6	5	6	4	3	3	5	5	7	3	5	6	5	5	6	3	5	colorado	us	23	[18,23]	male	white	4	native	4	1	3
4756407722	6	3	6	7	3	7	6	5	3	5	4	5	6	5	5	5	5	6	6	3	5	colorado	us	57	(53,58]	female	white	1	native	2	6	2
4756401163	4	2	4	6	5	6	6	3	6	5	5	5	6	6	5	5	5	4	6	6	3	colorado	us	50	(48,53]	male	white	3	native	5	7	4
4756417059	5	6	6	6	3	6	6	5	3	4	6	6	6	3	6	6	6	6	6	4	6	colorado	us	26	(23,28]	male	white	3	native	2	6	3
4756399073	6	3	5	7	3	5	6	6	5	5	5	5	6	5	6	5	6	6	5	3	5	colorado	us	51	(48,53]	female	white	7	native	4	7	8
4756453818	2	2	3	5	2	3	6	2	3	3	3	3	5	3	2	3	5	2	5	2	2	colorado	us	29	(28,33]	male	poc	7	native	2	6	3
4756475716	6	5	3	6	3	5	5	3	5	3	5	3	6	3	5	3	5	5	5	3	3	colorado	us	40	(38,43]	female	white	7	native	2	6	6
4756424506	7	2	6	7	6	7	6	5	6	2	7	1	7	6	2	2	5	3	4	6	1	colorado	us	25	(23,28]	male	white	6	native	2	6	4
4756417905	6	1	7	7	4	7	7	7	5	5	6	7	7	5	6	6	6	7	7	6	7	colorado	us	39	(38,43]	male	poc	7	native	4	7	3
4756396880	4	3	5	5	5	4	5	5	5	5	5	5	5	4	3	5	5	5	5	4	5	colorado	us	27	(23,28]	male	white	4	native	4	5	3
4756451751	6	1	5	7	7	7	7	6	6	7	7	6	7	7	7	4	7	7	7	7	4	colorado	us	24	(23,28]	male	poc	7	native	2	6	2
4756397431	6	6	5	6	3	5	5	4	3	2	5	4	6	3	5	5	5	5	4	2	3	colorado	us	30	(28,33]	male	poc	7	native	4	7	4
4756486654	7	1	6	6	6	7	5	6	6	6	7	3	6	6	3	3	7	6	5	6	3	colorado	us	32	(28,33]	female	white	6	native	4	6	5
4756414830	6	2	7	7	5	6	6	5	5	5	6	6	6	4	6	6	6	7	7	4	6	colorado	us	36	(33,38]	male	white	4	native	4	7	6
4756483299	5	3	2	5	4	4	3	1	4	6	2	2	3	2	1	3	3	3	3	2	1	colorado	us	21	[18,23]	male	mixed	7	native	2	5	2
4756497680	5	2	6	6	3	6	5	5	3	6	6	6	6	5	3	5	5	6	5	5	5	colorado	us	30	(28,33]	female	poc	7	native	3	7	5
4756456900	6	5	7	7	2	7	7	3	3	5	6	5	7	3	6	6	6	7	6	2	5	colorado	us	43	(38,43]	female	white	4	native	3	5	4
4756493354	3	1	4	7	4	7	6	3	5	6	5	5	7	5	5	5	6	5	6	6	5	colorado	us	33	(28,33]	female	white	2	native	4	7	3
4756486247	6	1	6	6	3	6	7	5	3	4	5	5	6	3	5	5	6	6	6	3	5	colorado	us	33	(28,33]	male	white	6	native	2	6	3
4756512980	6	2	6	6	5	5	5	6	5	5	5	6	6	6	5	6	6	5	6	5	5	colorado	us	22	[18,23]	male	white	6	native	4	7	3
4756485297	5	2	4	6	6	6	6	3	4	4	5	4	5	5	5	4	5	5	5	4	4	colorado	us	35	(33,38]	male	white	5	native	2	6	2
4756444829	6	6	5	6	3	6	5	3	2	2	6	6	5	3	6	6	6	6	6	2	6	colorado	us	26	(23,28]	male	white	7	native	4	7	4
4756454763	3	3	5	6	4	6	6	3	4	5	5	5	4	5	3	1	5	4	4	5	3	colorado	us	28	(23,28]	male	poc	7	nonnative	5	7	5
4756500431	5	2	4	5	6	6	5	3	6	6	6	3	5	6	3	3	5	6	4	6	3	colorado	us	41	(38,43]	female	poc	5	native	4	5	6
4756500311	4	1	5	6	7	3	5	3	6	6	6	4	7	6	2	5	6	5	4	7	4	colorado	us	40	(38,43]	female	white	3	native	4	2	8
4756499151	3	3	3	5	3	3	5	5	4	4	5	2	4	5	2	6	5	4	6	3	2	colorado	us	30	(28,33]	female	white	3	native	2	5	4
4756523308	6	1	6	7	4	7	7	3	5	7	4	7	6	4	5	5	7	6	7	4	5	colorado	us	36	(33,38]	male	white	4	native	4	6	5
4756448948	5	1	7	7	3	7	6	7	5	5	7	5	6	5	5	5	7	7	5	5	5	colorado	us	39	(38,43]	male	white	3	native	2	4	3
4756510908	6	2	3	7	5	6	6	4	6	6	4	5	6	6	2	2	6	5	5	6	5	colorado	us	33	(28,33]	male	white	7	native	4	7	4
4756519191	5	6	3	6	3	6	5	2	3	2	3	5	5	3	6	2	3	6	5	3	3	colorado	us	25	(23,28]	female	white	4	native	5	7	2
4756510292	5	6	5	5	2	6	5	2	2	5	4	5	5	3	6	6	5	6	6	2	5	colorado	us	26	(23,28]	male	poc	6	native	4	7	4
4756539700	5	3	4	7	2	5	6	2	3	4	5	6	6	3	5	6	4	5	4	2	4	colorado	us	31	(28,33]	male	poc	6	native	4	7	4
4756444435	5	3	5	6	4	7	7	5	5	5	5	5	7	5	5	6	6	6	6	5	4	colorado	us	30	(28,33]	female	white	7	native	4	7	4
4756462595	7	6	6	6	2	7	6	5	2	2	6	5	6	3	6	5	5	5	4	2	5	colorado	us	36	(33,38]	male	poc	4	native	4	7	3
4756514586	5	3	7	6	2	7	7	2	3	2	6	5	6	2	5	6	6	6	6	2	6	colorado	us	28	(23,28]	male	white	7	native	2	6	4
4756528038	5	6	5	6	3	6	5	2	5	5	5	3	7	5	5	4	6	6	6	3	3	colorado	us	32	(28,33]	female	mixed	3	native	3	5	4
4756531497	5	1	3	5	3	5	5	3	6	5	5	3	5	6	3	3	4	5	4	5	4	colorado	us	45	(43,48]	female	white	1	native	2	2	5
4756539027	5	5	6	6	5	6	6	5	5	6	5	6	6	5	5	4	6	6	6	5	5	colorado	us	41	(38,43]	male	white	4	native	2	4	2
4756541107	7	6	6	7	2	7	7	5	3	3	6	6	5	3	6	5	5	6	6	3	5	colorado	us	35	(33,38]	female	poc	6	native	4	2	2
4756493230	3	3	4	5	3	3	6	3	2	3	5	3	5	4	3	4	3	5	4	2	5	colorado	us	28	(23,28]	male	white	5	native	5	7	3
4756525110	7	7	6	7	1	6	5	2	3	4	6	5	5	3	5	3	6	6	6	3	5	colorado	us	23	[18,23]	male	white	7	native	2	5	3
4756546911	7	7	4	7	3	7	5	7	3	3	6	5	7	4	6	5	7	5	6	1	7	colorado	us	25	(23,28]	male	poc	4	native	4	6	4
4756576496	6	3	4	4	3	5	6	2	3	3	3	2	6	3	6	6	5	6	6	5	6	colorado	us	33	(28,33]	male	white	3	native	4	5	4
4756561736	4	5	5	3	3	4	5	3	3	4	4	4	5	4	4	4	5	4	4	3	4	colorado	us	35	(33,38]	male	white	5	native	4	7	5
4756587972	5	5	3	5	6	6	5	5	6	5	6	6	5	4	5	4	4	4	4	4	5	colorado	us	35	(33,38]	male	poc	6	native	4	5	3
4756568108	5	2	4	6	6	5	5	5	6	6	5	4	5	5	4	4	5	5	5	5	4	colorado	us	23	[18,23]	male	mixed	7	native	2	6	4
4756401918	6	6	5	7	2	6	6	3	3	3	6	5	6	3	5	6	4	6	6	3	5	colorado	us	38	(33,38]	female	white	7	native	3	6	4
4756570757	4	4	1	6	1	4	2	1	2	3	4	1	2	1	1	1	1	2	3	3	1	colorado	us	29	(28,33]	female	poc	3	native	2	6	2
4756487978	6	5	6	7	4	7	5	2	3	4	5	6	6	4	6	6	5	7	6	3	6	colorado	us	28	(23,28]	female	mixed	4	native	3	7	2
4756583586	5	4	7	7	2	5	6	3	2	3	3	5	6	2	3	4	3	4	6	2	3	colorado	us	41	(38,43]	male	white	4	native	2	6	2
4756614208	1	1	2	6	5	1	5	1	5	5	6	1	6	5	2	2	5	5	2	1	1	colorado	us	27	(23,28]	female	white	7	native	4	6	4
4756607496	5	4	7	5	3	7	7	3	5	5	7	7	7	5	7	7	7	7	7	5	7	colorado	us	35	(33,38]	male	white	3	native	4	7	7
4756612438	6	4	5	5	3	5	5	5	5	6	5	5	5	5	5	4	6	6	6	3	5	colorado	us	29	(28,33]	male	white	1	native	3	5	2
4756611132	5	3	5	5	6	5	4	4	6	6	6	3	3	6	5	2	5	3	5	6	3	colorado	us	30	(28,33]	male	white	1	native	2	6	2
4756622392	5	1	6	6	2	6	5	2	3	3	4	4	6	3	6	5	6	6	5	2	5	colorado	us	21	[18,23]	male	poc	7	native	4	1	4
4756634338	5	5	5	7	3	6	6	2	3	4	5	6	6	4	6	6	6	6	6	3	6	colorado	us	38	(33,38]	female	mixed	5	native	5	2	3
4756653350	5	5	4	6	3	5	5	3	3	4	5	3	5	4	5	2	5	5	6	3	6	colorado	us	28	(23,28]	female	poc	7	native	4	5	3
4756634443	1	2	3	5	2	6	4	1	3	2	4	2	6	2	3	3	5	3	4	2	2	colorado	us	27	(23,28]	male	poc	6	native	2	3	4
4756641516	5	2	3	7	6	6	7	4	6	6	6	3	6	6	3	3	4	6	3	6	2	colorado	us	57	(53,58]	female	white	4	native	4	7	6
4756617768	6	6	6	6	3	7	7	3	2	3	3	6	5	3	5	5	5	5	6	2	5	colorado	us	21	[18,23]	male	poc	7	native	3	7	2
4756727657	5	5	6	3	2	3	4	3	4	5	5	2	3	3	4	2	6	5	5	3	2	colorado	us	35	(33,38]	female	mixed	5	native	3	7	5
4756733504	5	1	6	6	5	6	6	5	7	7	7	7	5	7	6	7	6	7	6	6	7	colorado	us	31	(28,33]	male	white	7	native	2	6	3
4756687565	6	7	5	6	1	6	5	7	2	2	3	5	5	3	7	5	6	6	3	3	5	colorado	us	29	(28,33]	female	white	4	native	3	2	4
4756700774	4	2	2	6	6	6	2	4	7	7	7	6	6	7	2	5	6	6	6	6	2	colorado	us	33	(28,33]	female	white	6	native	3	6	5
4756736857	3	3	5	6	2	5	5	6	6	5	5	3	6	5	3	3	5	5	3	5	3	colorado	us	36	(33,38]	female	white	1	native	2	6	2
4756805428	6	5	5	6	4	6	6	6	4	5	5	4	6	5	5	4	5	5	4	4	4	colorado	us	45	(43,48]	male	white	6	native	5	7	2
4756808058	5	5	2	5	2	2	2	2	3	3	3	3	2	3	3	2	3	3	3	2	2	colorado	us	43	(38,43]	female	white	2	native	2	6	3
4756848369	6	7	6	7	1	7	7	1	2	2	6	6	6	3	7	6	7	7	7	1	6	colorado	us	55	(53,58]	female	poc	1	native	3	3	7
4756873116	5	2	5	6	3	6	6	5	4	5	5	4	5	4	5	4	6	4	5	4	4	colorado	us	39	(38,43]	female	white	6	native	4	5	2
4756933698	5	5	6	7	3	6	6	3	3	4	3	7	5	4	6	6	6	6	6	3	6	colorado	us	40	(38,43]	female	white	5	native	2	6	2
4785613132	6	5	5	7	4	6	6	5	6	6	6	4	6	6	3	3	5	5	4	5	3	colorado	us	29	(28,33]	male	white	4	native	3	4	4
4785614419	3	3	4	7	5	6	6	5	4	4	4	4	5	5	5	3	5	5	5	4	4	colorado	us	30	(28,33]	female	white	6	native	5	7	5
4785614005	4	3	4	6	4	6	6	6	4	5	5	4	6	5	4	4	4	4	5	5	5	colorado	us	37	(33,38]	male	white	7	native	4	4	5
4785614343	4	2	5	6	6	6	6	5	6	6	5	6	6	5	4	5	5	6	4	6	5	colorado	us	25	(23,28]	male	white	6	native	3	1	5
4785624052	2	5	2	3	4	5	5	1	6	5	5	4	5	5	6	2	4	5	6	4	5	colorado	us	19	[18,23]	male	white	1	native	2	1	4
4785631397	6	4	5	6	5	6	5	4	5	4	5	5	5	5	5	4	6	6	5	5	5	colorado	us	24	(23,28]	male	poc	7	native	2	5	2
4785651260	7	1	7	7	7	7	7	7	5	7	7	5	7	5	5	7	7	7	7	4	5	colorado	us	36	(33,38]	female	white	7	native	4	7	2
4785636138	6	1	7	7	6	6	6	6	7	6	6	6	6	7	6	6	6	7	6	6	6	colorado	us	27	(23,28]	male	white	6	native	2	5	6
4785640579	5	4	5	4	2	6	5	2	3	4	5	5	5	3	5	5	4	5	5	3	4	colorado	us	25	(23,28]	male	white	7	native	4	7	7
4785642925	7	5	6	7	3	7	6	7	3	4	5	7	6	2	6	7	6	7	7	3	5	colorado	us	34	(33,38]	male	white	4	native	2	5	2
4785643361	5	3	6	7	3	7	7	2	3	3	5	6	7	3	5	6	6	6	6	3	6	colorado	us	39	(38,43]	male	white	7	native	3	6	3
4785642916	6	4	4	4	6	5	4	3	5	3	6	3	5	6	3	5	5	5	2	5	3	colorado	us	25	(23,28]	male	white	5	native	3	6	2
4785648491	5	5	6	7	3	6	6	3	4	4	4	4	6	2	4	5	5	5	5	3	4	colorado	us	26	(23,28]	female	poc	5	native	3	5	3
4785659405	6	7	7	7	2	7	7	2	2	2	6	6	7	2	6	6	6	5	6	2	5	colorado	us	37	(33,38]	female	mixed	5	native	4	5	6
4785663910	2	3	4	6	3	5	6	4	5	4	4	4	5	5	4	3	3	6	4	5	3	colorado	us	26	(23,28]	male	white	6	native	4	5	5
4785684852	5	6	7	7	2	6	6	3	1	3	6	6	6	2	7	5	6	6	6	2	6	colorado	us	47	(43,48]	male	white	5	native	4	7	5
4785675149	5	3	5	6	5	5	7	6	5	6	6	5	6	6	4	5	6	6	6	5	4	colorado	us	25	(23,28]	male	white	6	native	4	5	4
4785683879	4	4	4	7	2	6	5	3	5	5	5	2	6	4	3	2	6	5	5	4	3	colorado	us	45	(43,48]	female	white	2	native	5	7	6
4785696814	5	2	5	7	2	6	7	3	3	3	3	3	5	2	3	5	5	6	6	1	5	colorado	us	31	(28,33]	male	white	6	native	4	7	4
4785766935	6	1	1	7	3	6	6	4	5	5	4	1	4	7	2	1	5	1	1	3	1	colorado	us	25	(23,28]	female	white	5	native	4	1	3
4785895630	7	6	4	6	3	3	5	3	3	4	6	4	5	3	4	4	4	4	4	3	4	colorado	us	27	(23,28]	male	white	5	native	4	5	3
4714252351	2	4	5	6	2	5	7	2	2	2	6	6	6	2	6	5	5	4	5	2	5	colorado	uk	70	(68,73]	female	white	7	native	4	5	8
4733236041	6	4	6	6	4	7	7	6	5	5	4	6	6	4	6	6	6	5	6	5	6	colorado	uk	31	(28,33]	female	white	7	native	5	7	1
4785070985	4	3	5	6	3	6	5	4	3	3	4	4	5	3	5	5	5	5	5	3	4	colorado	uk	33	(28,33]	female	white	6	native	4	6	4
4785080457	4	2	4	5	3	5	6	5	6	6	5	5	6	5	4	6	5	6	5	3	4	colorado	uk	30	(28,33]	male	white	2	native	4	5	2
4785099961	5	6	6	6	2	7	7	4	2	4	4	6	5	2	5	6	4	5	5	3	6	colorado	uk	33	(28,33]	female	white	4	native	5	5	2
4785134927	5	3	4	5	5	5	5	5	5	5	5	4	6	5	4	4	5	5	5	5	4	colorado	uk	34	(33,38]	female	white	7	native	3	5	3
4785136058	6	1	4	7	6	7	6	5	6	7	6	5	6	5	4	6	6	6	5	6	6	colorado	uk	29	(28,33]	female	white	7	native	5	1	7
4785133094	6	4	3	7	3	6	5	7	3	5	6	4	6	3	5	2	4	5	5	4	5	colorado	uk	37	(33,38]	female	white	3	native	3	5	2
4785136928	3	2	4	6	5	6	5	3	4	5	5	5	5	5	4	2	5	5	4	3	4	colorado	uk	47	(43,48]	female	poc	4	native	3	6	5
4785147876	5	1	4	6	4	6	4	4	6	6	3	3	5	4	4	5	4	4	4	5	3	colorado	uk	36	(33,38]	female	white	1	native	3	3	2
4785150145	5	3	4	5	2	6	4	3	3	2	5	3	5	2	5	3	4	6	5	3	4	colorado	uk	34	(33,38]	male	white	3	native	4	7	3
4785179404	4	2	3	6	3	3	5	3	5	5	4	3	5	4	3	3	4	4	4	5	2	colorado	uk	46	(43,48]	male	white	6	native	5	7	6
4785181715	5	1	4	6	5	6	6	6	5	5	4	3	6	5	3	5	5	4	5	5	3	colorado	uk	25	(23,28]	female	white	7	native	5	7	4
4785188330	5	1	3	7	7	7	5	6	7	7	4	6	7	6	5	5	4	6	4	7	5	colorado	uk	48	(43,48]	female	white	3	native	3	7	3
4785188911	2	5	2	1	1	3	2	3	2	5	6	3	2	2	2	3	3	3	3	1	2	colorado	uk	55	(53,58]	female	white	6	native	4	7	3
4785209761	7	6	6	7	3	7	6	5	5	3	4	6	6	3	7	6	5	5	6	5	6	colorado	uk	29	(28,33]	female	white	6	native	5	7	2
4785222369	5	2	4	3	3	3	4	6	3	4	4	1	4	4	1	1	3	2	2	3	2	colorado	uk	29	(28,33]	male	white	1	native	4	5	3
4785242761	5	2	4	5	5	5	5	5	6	6	4	3	4	5	4	4	4	5	4	7	4	colorado	uk	18	[18,23]	male	mixed	3	native	3	3	3
4785245226	4	1	5	6	2	4	6	1	3	4	4	6	6	4	4	6	5	5	6	3	4	colorado	uk	35	(33,38]	male	white	4	native	1	7	2
4785245215	3	3	4	5	3	5	5	5	6	4	6	2	6	5	3	3	3	5	5	5	2	colorado	uk	29	(28,33]	male	white	3	native	4	7	6
4785248036	2	1	4	6	1	5	5	1	2	2	3	4	4	3	2	2	4	4	4	2	4	colorado	uk	36	(33,38]	female	white	2	native	3	2	2
4785253156	6	3	5	7	3	7	5	5	5	6	5	5	6	5	3	5	7	6	5	5	3	colorado	uk	54	(53,58]	male	white	2	native	2	7	4
4785252516	3	5	5	6	3	6	6	3	3	4	6	6	6	4	6	5	5	4	5	3	5	colorado	uk	55	(53,58]	female	white	7	native	5	5	3
4785254905	3	2	5	5	4	5	4	4	5	5	6	3	5	5	5	4	5	6	6	5	4	colorado	uk	55	(53,58]	male	white	2	native	3	3	3
4785256015	2	6	1	2	1	1	3	2	4	1	4	5	3	6	5	4	1	3	3	1	2	colorado	uk	27	(23,28]	male	poc	7	nonnative	2	6	2
4785265490	4	3	4	5	3	6	5	3	3	4	4	4	4	4	3	4	4	4	4	4	4	colorado	uk	48	(43,48]	female	white	7	native	5	7	11
4785267964	5	5	6	6	6	5	5	5	4	7	5	6	5	6	7	5	6	5	4	6	7	colorado	uk	28	(23,28]	female	white	6	native	3	7	5
4785267554	5	1	4	4	3	5	5	5	5	5	5	5	5	5	5	4	4	5	5	4	5	colorado	uk	57	(53,58]	female	white	5	native	2	5	4
4785269400	2	2	6	6	3	4	2	2	2	3	5	2	4	2	3	3	5	3	2	2	2	colorado	uk	36	(33,38]	female	white	6	native	4	5	2
4785269551	6	1	7	7	3	7	6	5	3	5	7	6	6	3	7	6	6	6	7	5	6	colorado	uk	34	(33,38]	female	white	6	native	5	6	3
4785273496	5	5	6	2	3	4	3	4	3	4	4	4	5	3	5	4	3	4	4	4	5	colorado	uk	53	(48,53]	female	white	6	native	4	5	2
4785277821	5	3	4	5	4	5	5	3	4	3	4	5	4	4	5	4	5	5	5	3	5	colorado	uk	37	(33,38]	female	white	6	native	4	7	3
4785280633	6	1	4	6	5	7	5	6	6	5	6	4	5	6	6	3	6	5	6	6	5	colorado	uk	45	(43,48]	female	poc	5	native	2	2	4
4785280697	5	1	5	7	4	6	5	4	6	5	4	4	5	5	4	4	6	5	5	5	4	colorado	uk	33	(28,33]	female	white	2	native	3	2	3
4785281270	3	1	3	6	3	5	5	3	5	5	4	4	6	3	3	5	5	5	5	5	3	colorado	uk	45	(43,48]	female	white	7	native	4	6	4
4785297009	5	2	5	7	3	7	6	5	4	5	6	4	6	4	5	7	5	6	6	4	4	colorado	uk	42	(38,43]	female	poc	3	native	4	2	3
4785293310	4	4	4	7	4	5	5	3	5	4	4	4	5	4	3	4	5	4	4	4	4	colorado	uk	30	(28,33]	male	mixed	5	native	1	2	2
4785299184	4	5	4	5	6	5	5	4	6	5	5	4	5	5	6	5	4	6	5	5	4	colorado	uk	24	(23,28]	female	white	2	native	4	7	4
4785300292	5	1	5	7	6	7	5	7	7	7	5	4	5	4	6	6	6	6	6	6	4	colorado	uk	26	(23,28]	female	white	7	native	3	5	3
4785304020	6	1	6	6	7	7	7	7	7	7	5	6	7	7	3	5	6	6	6	5	5	colorado	uk	19	[18,23]	male	white	2	native	2	7	1
4785304073	3	1	6	4	3	7	6	4	4	5	6	6	6	5	4	6	6	5	6	4	5	colorado	uk	39	(38,43]	male	poc	7	native	3	6	4
4785304473	5	4	2	7	1	3	4	5	3	3	4	4	5	4	3	5	4	5	4	3	4	colorado	uk	25	(23,28]	female	poc	2	native	2	2	7
4785306164	6	2	5	6	3	7	6	5	3	3	7	5	6	4	5	5	5	5	6	3	5	colorado	uk	21	[18,23]	female	white	4	native	4	1	5
4785307670	5	3	5	7	5	7	5	6	6	6	5	4	6	5	5	4	5	6	6	5	4	colorado	uk	61	(58,63]	female	white	6	native	4	6	4
4785314091	5	6	6	6	2	5	6	1	3	3	5	5	5	2	3	3	4	5	5	2	5	colorado	uk	26	(23,28]	male	white	4	native	3	3	6
4785322826	2	6	6	4	1	6	4	2	2	2	1	5	4	2	6	2	1	4	6	2	5	colorado	uk	28	(23,28]	male	white	5	native	3	6	4
4785322664	4	1	5	5	4	5	5	5	4	4	4	5	5	4	5	5	4	4	4	4	4	colorado	uk	39	(38,43]	female	white	2	native	5	7	6
4785329872	6	1	6	4	3	5	6	5	4	5	6	5	5	3	5	5	6	5	6	2	6	colorado	uk	34	(33,38]	female	white	1	native	4	2	5
4785337736	3	2	3	6	1	2	4	2	2	4	4	5	5	2	3	3	5	5	6	2	4	colorado	uk	26	(23,28]	female	white	5	native	4	5	4
4785339028	3	1	3	5	3	5	5	4	4	4	4	4	5	3	4	3	4	4	3	3	4	colorado	uk	52	(48,53]	female	white	1	native	4	6	4
4785339215	6	4	2	5	2	6	3	3	2	3	3	3	4	3	4	4	3	3	5	2	5	colorado	uk	24	(23,28]	male	white	5	native	4	6	4
4785340958	4	1	3	6	5	6	5	5	5	5	5	5	5	3	5	5	5	5	5	5	6	colorado	uk	23	[18,23]	male	white	7	native	4	7	8
4785342228	1	1	3	7	4	5	6	2	3	5	5	6	7	4	4	4	6	6	6	2	5	colorado	uk	33	(28,33]	female	white	1	native	4	5	2
4785343000	5	2	3	7	3	6	6	3	5	5	5	6	5	4	5	6	5	6	6	4	6	colorado	uk	19	[18,23]	male	white	1	native	3	1	3
4785343607	3	2	2	5	4	3	4	4	5	6	4	3	3	4	3	2	5	3	3	6	3	colorado	uk	44	(43,48]	female	poc	6	native	4	7	3
4785344243	4	4	4	5	4	6	4	4	4	4	4	4	4	4	4	4	4	4	4	4	4	colorado	uk	29	(28,33]	male	white	6	native	4	6	4
4785344897	6	2	5	6	5	6	5	2	5	5	5	5	5	5	4	5	5	5	4	5	5	colorado	uk	25	(23,28]	female	white	1	native	4	1	1
4785347387	2	1	1	7	7	6	3	7	5	6	4	2	3	6	2	2	5	5	2	5	2	colorado	uk	27	(23,28]	female	white	4	native	4	7	5
4785346947	4	1	4	5	3	5	4	4	4	4	5	3	5	4	3	3	5	4	5	3	4	colorado	uk	55	(53,58]	female	white	7	native	4	7	1
4785348880	1	3	5	3	4	3	7	4	4	4	5	5	5	5	5	2	4	5	5	4	4	colorado	uk	33	(28,33]	female	white	3	native	2	5	3
4785351203	5	4	5	7	3	7	6	6	4	4	4	5	6	4	5	5	4	5	6	4	6	colorado	uk	50	(48,53]	male	white	3	native	4	4	3
4785354419	5	5	6	6	3	6	7	5	3	3	6	6	5	3	6	6	4	5	6	3	6	colorado	uk	36	(33,38]	male	white	5	native	3	3	1
4785354367	7	2	5	7	3	7	7	2	2	4	6	5	6	3	7	5	7	6	7	2	6	colorado	uk	24	(23,28]	female	mixed	7	native	4	6	3
4785353428	4	5	5	3	6	5	5	5	3	4	5	3	5	4	4	5	4	5	5	5	3	colorado	uk	31	(28,33]	female	white	7	native	5	5	3
4785354115	4	1	3	7	4	6	6	3	5	5	4	4	6	4	4	4	6	5	5	4	4	colorado	uk	23	[18,23]	female	white	6	native	4	5	2
4785357115	5	1	4	6	5	7	6	4	6	5	2	4	5	6	2	4	6	6	4	5	2	colorado	uk	49	(48,53]	male	white	6	native	5	5	3
4785356846	6	2	5	7	5	4	7	7	5	6	5	4	5	5	6	7	4	6	4	6	7	colorado	uk	26	(23,28]	male	white	3	native	4	7	5
4785357632	4	1	4	7	5	5	7	7	6	6	4	7	4	6	6	7	5	6	7	7	7	colorado	uk	51	(48,53]	female	white	3	native	3	6	3
4785359567	4	2	4	5	3	5	6	3	4	5	5	4	5	4	4	3	5	5	5	3	4	colorado	uk	38	(33,38]	female	white	5	native	4	6	3
4785361044	2	1	7	7	2	5	7	4	4	2	2	7	3	4	6	7	4	7	7	2	7	colorado	uk	44	(43,48]	female	white	3	native	3	2	2
4785363029	6	2	6	5	3	6	5	6	5	5	6	5	5	3	6	3	6	6	6	5	5	colorado	uk	45	(43,48]	female	white	7	native	3	7	4
4785365264	6	5	6	6	6	5	6	5	5	5	5	6	5	6	5	6	6	6	6	5	5	colorado	uk	51	(48,53]	female	white	3	native	3	7	3
4785367032	5	1	4	7	7	6	7	3	7	7	7	5	7	7	5	4	7	5	7	7	5	colorado	uk	43	(38,43]	male	white	3	native	4	3	3
4785366719	4	3	6	7	2	6	7	2	2	2	7	7	7	2	7	7	7	4	7	2	7	colorado	uk	60	(58,63]	female	white	2	native	5	7	4
4785367927	5	5	4	7	1	6	7	3	3	2	4	5	6	3	5	5	4	4	5	2	4	colorado	uk	60	(58,63]	female	poc	7	native	3	7	4
4785366954	5	2	6	4	1	6	3	5	3	2	2	2	3	2	3	2	2	2	3	4	5	colorado	uk	32	(28,33]	male	white	2	native	4	7	4
4785369539	2	3	3	4	2	5	5	2	5	5	5	5	6	3	3	4	4	5	6	3	5	colorado	uk	35	(33,38]	female	white	4	native	5	5	3
4785369176	5	5	6	7	1	6	5	3	3	3	6	4	5	1	6	3	5	4	4	2	3	colorado	uk	53	(48,53]	female	white	5	native	3	7	2
4785369028	7	2	6	7	4	7	7	7	4	4	6	6	7	4	7	6	4	7	6	4	5	colorado	uk	39	(38,43]	female	white	7	native	3	6	3
4785371171	3	2	7	5	1	6	6	1	1	3	3	7	6	2	5	6	5	5	6	1	5	colorado	uk	31	(28,33]	female	poc	7	native	5	1	3
4785372842	4	2	5	6	7	5	6	5	5	4	5	6	6	6	6	5	6	6	5	6	5	colorado	uk	26	(23,28]	male	white	6	native	4	5	4
4785373112	5	4	6	7	3	6	7	2	3	3	5	5	6	3	6	6	5	5	6	3	5	colorado	uk	21	[18,23]	female	white	3	native	4	5	2
4785374186	3	3	6	6	3	6	6	3	4	5	4	6	5	4	5	5	5	5	5	3	5	colorado	uk	48	(43,48]	male	white	5	native	3	7	2
4785376002	6	3	5	6	2	6	5	4	3	4	5	5	5	2	6	6	6	5	5	3	4	colorado	uk	52	(48,53]	male	white	5	native	4	6	3
4785375659	3	1	3	5	3	3	5	2	2	4	3	4	4	3	3	2	3	3	3	2	4	colorado	uk	53	(48,53]	female	white	6	native	2	6	1
4785378021	6	1	6	6	6	7	7	6	6	6	5	7	7	6	5	7	7	6	7	5	5	colorado	uk	31	(28,33]	female	white	2	native	3	6	3
4785376655	7	3	7	7	1	7	7	7	3	1	5	7	7	3	7	4	5	7	7	1	7	colorado	uk	47	(43,48]	female	white	3	native	3	6	1
4785383401	4	1	4	4	3	6	6	4	5	6	5	4	6	4	4	4	6	4	4	4	4	colorado	uk	26	(23,28]	female	white	7	native	4	6	3
4785382543	4	1	4	4	4	6	6	6	7	7	5	5	6	7	4	3	5	5	5	6	4	colorado	uk	30	(28,33]	male	poc	5	native	4	7	5
4785385888	5	1	1	3	3	7	6	1	1	3	1	4	4	4	5	4	2	1	1	3	1	colorado	uk	58	(53,58]	female	white	3	native	4	7	3
4785387527	3	1	3	7	1	3	5	7	6	5	4	3	7	3	2	3	5	3	3	6	3	colorado	uk	20	[18,23]	male	poc	7	native	4	1	3
4785390146	5	3	5	6	3	6	6	6	3	5	4	5	6	3	5	5	5	4	5	4	5	colorado	uk	28	(23,28]	male	white	5	native	3	3	3
4785393430	1	5	3	3	1	4	5	2	3	5	2	6	5	2	5	5	5	4	5	3	5	colorado	uk	34	(33,38]	female	white	2	native	5	7	3
4785393360	5	2	3	5	3	6	6	3	3	3	5	5	6	3	3	5	5	6	5	3	5	colorado	uk	45	(43,48]	female	white	3	native	3	5	5
4785394629	5	1	3	7	2	7	7	4	5	5	7	4	7	3	5	2	6	5	5	4	4	colorado	uk	30	(28,33]	female	white	1	native	3	2	2
4785395378	5	1	5	6	5	7	6	7	6	5	6	5	6	6	5	5	5	5	7	5	6	colorado	uk	43	(38,43]	male	white	6	native	3	7	3
4785395022	6	3	5	6	3	6	6	3	4	5	5	5	6	4	5	5	5	5	5	3	4	colorado	uk	53	(48,53]	female	white	6	native	4	2	2
4785395871	5	1	5	4	5	3	6	6	5	5	5	2	6	5	2	2	5	5	4	5	3	colorado	uk	23	[18,23]	female	white	3	native	4	1	2
4785396853	6	3	6	7	3	7	6	3	3	3	5	6	6	3	6	7	7	7	7	3	6	colorado	uk	50	(48,53]	male	white	5	native	4	6	3
4785397796	4	3	5	6	5	5	5	5	5	5	6	5	6	5	6	5	4	5	6	4	6	colorado	uk	41	(38,43]	female	white	4	native	3	6	4
4785400465	5	2	5	6	3	7	5	5	4	5	5	5	6	4	6	6	5	6	6	4	5	colorado	uk	61	(58,63]	female	white	7	native	5	7	5
4785404177	4	2	4	4	3	3	4	3	4	4	5	2	4	4	2	2	4	4	3	3	3	colorado	uk	44	(43,48]	male	white	6	native	2	3	3
4785402331	3	1	3	6	2	5	5	5	3	5	5	4	5	4	3	4	5	5	4	3	4	colorado	uk	18	[18,23]	male	white	5	native	3	1	3
4785404628	5	5	6	7	2	6	7	6	2	4	5	7	7	2	5	5	7	6	7	2	6	colorado	uk	38	(33,38]	male	white	6	native	2	6	3
4785404639	5	4	5	4	3	4	5	5	4	5	5	4	4	5	4	4	4	5	3	4	4	colorado	uk	54	(53,58]	female	white	2	native	2	2	2
4785407964	6	3	7	7	5	7	7	6	5	5	6	7	6	3	6	6	6	7	7	3	7	colorado	uk	33	(28,33]	female	white	1	native	3	5	3
4785414035	6	3	6	7	6	7	6	5	4	6	6	7	6	6	6	6	5	6	6	4	6	colorado	uk	33	(28,33]	male	white	7	native	4	5	3
4785416618	4	4	4	4	4	6	5	5	4	3	5	6	5	3	6	3	4	5	5	5	4	colorado	uk	33	(28,33]	male	white	7	native	2	6	4
4785416642	5	5	5	4	3	6	3	3	4	4	3	5	5	4	5	4	4	5	5	2	5	colorado	uk	39	(38,43]	female	white	7	native	3	5	3
4785416897	7	1	7	7	5	7	7	7	6	5	7	6	7	5	6	7	7	7	7	5	7	colorado	uk	31	(28,33]	female	poc	4	native	3	2	1
4785421704	5	1	4	5	5	5	4	3	5	4	4	4	4	4	4	4	4	4	4	5	4	colorado	uk	44	(43,48]	male	white	5	native	4	7	8
4785421283	5	2	3	5	5	5	3	5	5	5	5	3	5	4	3	3	5	5	5	5	3	colorado	uk	20	[18,23]	female	white	2	native	4	1	4
4785423078	6	1	4	6	5	6	5	6	6	5	5	5	3	5	5	2	3	5	4	6	3	colorado	uk	28	(23,28]	female	white	7	native	4	5	5
4785427376	6	2	6	3	4	6	4	2	4	5	6	5	5	5	5	3	3	5	6	5	4	colorado	uk	53	(48,53]	female	white	6	native	4	5	4
4785429725	5	5	5	7	2	7	6	6	1	2	4	5	6	2	6	5	4	5	5	2	6	colorado	uk	48	(43,48]	female	white	2	native	3	5	5
4785430319	3	1	6	6	2	7	6	3	3	4	6	5	5	5	6	5	5	5	6	2	6	colorado	uk	35	(33,38]	female	white	6	native	4	7	11
4785432834	5	1	3	5	2	3	5	2	3	3	5	5	3	3	2	3	5	3	3	2	4	colorado	uk	37	(33,38]	male	white	4	native	4	2	3
4785431275	5	3	5	5	4	7	5	4	4	4	4	6	5	4	5	5	4	5	6	3	5	colorado	uk	27	(23,28]	male	white	6	native	4	7	5
4785432641	7	1	7	7	6	6	7	7	6	4	6	5	7	6	6	5	6	6	7	4	6	colorado	uk	41	(38,43]	male	white	5	native	4	7	5
4785431203	2	5	5	7	4	7	6	5	3	6	2	6	5	4	5	2	4	5	5	3	5	colorado	uk	27	(23,28]	female	white	4	native	3	6	3
4785434301	5	2	5	6	6	5	6	4	6	6	6	6	5	6	5	6	6	6	5	6	5	colorado	uk	23	[18,23]	female	white	5	native	5	7	4
4785433429	6	1	6	7	6	7	6	5	7	5	5	6	6	6	5	5	5	6	7	5	6	colorado	uk	35	(33,38]	male	white	6	native	2	4	5
4785435269	4	1	6	7	5	6	7	3	6	5	6	7	7	5	5	5	6	6	6	5	6	colorado	uk	31	(28,33]	female	white	2	native	3	5	5
4785436420	5	2	6	6	2	3	6	1	2	3	4	6	5	2	5	6	3	5	6	2	6	colorado	uk	47	(43,48]	male	white	6	native	5	7	3
4785440583	5	3	4	5	4	5	5	4	3	3	5	5	4	4	5	5	4	4	4	3	4	colorado	uk	32	(28,33]	male	white	6	native	5	7	3
4785439280	4	1	3	3	4	4	4	3	3	4	5	3	4	3	3	5	4	4	5	4	3	colorado	uk	57	(53,58]	female	white	7	native	2	3	3
4785444080	5	4	5	5	4	5	5	3	5	4	5	5	5	4	5	4	5	5	5	4	4	colorado	uk	31	(28,33]	male	poc	7	native	1	5	4
4785438550	6	2	6	7	3	5	6	3	3	7	5	5	5	5	3	3	4	5	4	3	6	colorado	uk	24	(23,28]	female	white	5	native	3	5	1
4785439384	5	2	7	6	2	6	5	3	5	5	6	4	5	5	4	4	4	3	5	2	5	colorado	uk	20	[18,23]	female	white	6	native	3	6	3
4785438917	4	2	7	7	3	7	6	5	2	3	6	6	7	3	6	7	4	6	6	4	6	colorado	uk	31	(28,33]	male	white	7	native	3	5	2
4785443195	4	2	2	7	4	3	6	2	6	5	5	4	5	5	4	4	6	5	5	3	4	colorado	uk	25	(23,28]	male	white	6	native	4	5	2
4785440419	4	1	6	7	3	6	6	4	4	5	5	6	6	4	6	5	5	6	6	3	6	colorado	uk	34	(33,38]	female	white	5	native	4	7	3
4785444462	6	2	6	5	5	7	7	5	6	6	6	5	7	5	6	5	5	6	6	5	4	colorado	uk	58	(53,58]	female	white	1	native	1	5	2
4785444556	5	3	5	5	3	5	5	3	3	5	5	6	5	5	6	5	5	4	4	4	5	colorado	uk	26	(23,28]	female	poc	6	native	4	5	2
4785449073	5	3	6	5	1	5	6	3	5	3	5	5	5	3	3	1	3	5	5	2	5	colorado	uk	27	(23,28]	male	white	7	native	4	7	1
4785450286	4	2	5	6	3	7	7	6	6	5	5	7	6	6	6	7	6	6	6	6	6	colorado	uk	19	[18,23]	male	white	7	native	4	1	5
4785451377	6	1	5	7	3	7	6	3	4	5	6	7	6	3	6	6	6	6	6	3	6	colorado	uk	23	[18,23]	female	white	5	native	5	5	7
4785451755	5	6	6	6	1	6	6	4	2	3	2	5	5	2	6	6	4	4	6	2	6	colorado	uk	27	(23,28]	female	white	7	native	5	7	3
4785454921	5	5	5	6	2	5	5	5	3	3	5	5	5	3	5	3	5	5	5	3	5	colorado	uk	43	(38,43]	female	white	6	native	4	2	1
4785457716	5	5	4	7	3	5	6	3	3	3	4	4	4	3	5	4	5	4	4	2	4	colorado	uk	45	(43,48]	male	white	3	native	4	7	2
4785475708	3	4	4	7	3	6	7	5	3	6	6	4	6	3	5	4	7	5	4	3	5	colorado	uk	22	[18,23]	male	poc	6	native	3	1	4
4785455386	6	5	6	5	3	6	6	3	3	3	3	6	5	2	5	5	5	5	6	2	5	colorado	uk	30	(28,33]	male	white	7	native	3	6	4
4785461803	4	2	5	5	3	6	5	4	3	4	5	5	5	3	5	5	4	5	5	3	5	colorado	uk	50	(48,53]	female	white	4	native	5	7	3
4785461619	6	3	5	7	2	7	6	1	3	3	5	5	5	3	6	3	6	6	5	1	3	colorado	uk	29	(28,33]	male	white	1	native	5	7	6
4785463065	2	4	2	4	3	2	3	2	4	2	2	2	3	2	3	2	2	2	4	1	2	colorado	uk	58	(53,58]	male	white	7	native	4	7	4
4785467932	5	3	4	6	5	5	3	4	6	6	5	4	3	6	3	3	5	4	5	6	3	colorado	uk	22	[18,23]	male	white	2	native	5	7	4
4785468793	4	4	6	5	5	6	5	5	6	5	5	4	6	4	4	4	5	5	5	5	5	colorado	uk	27	(23,28]	male	white	6	native	2	5	1
4785469662	6	1	6	6	5	6	6	7	6	6	4	6	7	5	6	6	5	6	6	5	5	colorado	uk	55	(53,58]	female	white	3	native	4	7	6
4785472669	7	2	7	7	3	6	6	6	5	3	6	3	6	5	6	5	6	6	7	3	5	colorado	uk	30	(28,33]	female	poc	4	native	3	5	3
4785473643	6	3	5	3	2	7	5	3	3	4	6	4	5	5	4	4	4	4	4	3	4	colorado	uk	40	(38,43]	female	white	3	native	2	5	2
4785476771	5	4	5	6	5	7	5	4	4	5	7	4	6	5	4	5	5	4	5	5	5	colorado	uk	41	(38,43]	male	white	1	native	3	5	4
4785478125	5	5	6	5	1	7	6	5	2	5	4	6	5	3	7	6	5	5	7	2	7	colorado	uk	41	(38,43]	female	white	1	native	5	2	3
4785481912	6	3	5	7	2	7	6	4	3	4	5	6	6	4	6	4	6	6	6	3	5	colorado	uk	40	(38,43]	female	white	6	native	4	6	3
4785507111	4	2	5	5	3	6	6	3	5	5	4	6	6	5	5	6	5	5	6	3	6	colorado	uk	61	(58,63]	female	white	4	native	2	5	4
4711016067	4	5	3	1	1	3	1	3	3	3	4	3	3	3	4	1	2	4	3	3	4	northcarolina14	us	41	(38,43]	male	poc	7	nonnative	5	7	8
4718349432	3	2	4	3	3	6	4	3	5	6	5	3	3	5	4	4	4	4	4	4	2	northcarolina14	us	34	(33,38]	female	white	7	native	5	7	NA
4718558499	4	1	3	6	5	7	2	3	7	7	7	1	3	6	2	1	5	5	4	7	2	northcarolina14	us	27	(23,28]	female	white	4	native	5	7	11
4756396584	3	2	3	3	6	5	3	3	6	5	6	2	3	6	2	2	5	5	3	5	2	northcarolina14	us	38	(33,38]	male	poc	6	native	5	7	8
4756397930	3	1	2	5	3	5	6	1	5	6	5	2	6	6	1	2	4	3	5	6	2	northcarolina14	us	37	(33,38]	female	white	1	native	2	7	2
4756397077	3	1	5	1	5	3	3	1	5	6	5	1	3	5	1	1	1	6	1	6	1	northcarolina14	us	43	(38,43]	female	white	2	native	3	5	4
4756404680	5	2	3	3	5	5	3	5	5	5	6	3	3	5	3	3	4	4	3	5	3	northcarolina14	us	33	(28,33]	male	white	5	native	3	5	4
4756396122	5	3	5	2	3	7	2	1	5	3	7	1	3	3	4	1	4	5	2	3	1	northcarolina14	us	24	(23,28]	female	white	7	native	4	2	4
4756401666	3	3	4	4	4	4	3	4	4	4	4	3	4	4	4	3	4	4	3	4	4	northcarolina14	us	39	(38,43]	female	white	7	native	4	5	2
4756397681	3	1	2	5	7	5	2	3	7	7	3	1	3	6	2	1	3	5	3	6	1	northcarolina14	us	62	(58,63]	male	white	6	native	3	6	2
4756399912	2	2	2	2	1	5	1	5	3	3	5	1	1	4	1	1	1	1	2	5	1	northcarolina14	us	27	(23,28]	female	poc	4	native	4	5	2
4756396844	3	2	1	5	5	6	2	5	5	4	6	2	3	6	2	2	2	4	1	5	1	northcarolina14	us	43	(38,43]	male	white	7	native	4	7	6
4756396969	7	1	6	7	7	7	3	5	7	7	7	1	5	7	1	1	5	2	5	7	2	northcarolina14	us	28	(23,28]	female	poc	7	native	2	6	2
4756399696	3	3	3	6	6	7	3	6	5	6	7	4	4	3	5	1	6	5	4	5	3	northcarolina14	us	39	(38,43]	male	white	6	native	2	5	6
4756398055	3	6	3	4	2	6	3	2	3	5	6	4	3	3	4	2	5	4	3	3	4	northcarolina14	us	29	(28,33]	male	white	3	native	4	7	2
4756398317	6	1	6	6	6	6	5	6	7	7	6	3	6	7	3	3	6	6	5	7	3	northcarolina14	us	43	(38,43]	female	white	2	native	4	5	5
4756396234	7	5	6	4	4	5	5	3	5	6	7	2	3	6	2	3	6	6	6	4	2	northcarolina14	us	28	(23,28]	female	white	7	native	3	2	3
4756399799	3	2	3	5	7	5	2	5	6	6	6	1	3	5	2	2	5	3	3	6	1	northcarolina14	us	33	(28,33]	male	white	4	native	2	4	3
4756408151	7	5	5	4	5	5	1	1	5	5	7	1	2	3	1	1	2	4	1	5	1	northcarolina14	us	24	(23,28]	male	white	7	native	2	6	9
4756398758	1	2	3	3	5	4	2	2	5	6	4	1	2	6	1	1	2	4	2	5	1	northcarolina14	us	29	(28,33]	female	poc	7	native	3	6	3
4756410045	4	2	2	6	6	5	3	4	6	6	5	3	3	6	3	2	2	5	4	6	2	northcarolina14	us	28	(23,28]	male	white	7	native	4	7	9
4756399054	6	2	6	2	5	7	3	3	6	6	6	5	5	5	5	3	5	3	5	6	5	northcarolina14	us	25	(23,28]	male	white	6	native	3	6	3
4756406339	3	1	2	5	5	4	3	2	5	5	6	2	2	5	1	2	5	5	3	5	1	northcarolina14	us	30	(28,33]	male	white	3	native	4	7	5
4756395796	2	2	2	3	6	6	1	3	6	6	5	2	3	6	3	2	3	4	3	5	3	northcarolina14	us	24	(23,28]	male	white	6	native	4	7	4
4756407767	1	1	1	5	4	2	1	2	7	7	4	1	5	7	1	1	6	3	1	6	1	northcarolina14	us	30	(28,33]	male	white	4	native	3	3	7
4756404643	3	1	3	5	7	5	3	5	7	7	6	3	5	7	3	3	3	5	3	7	3	northcarolina14	us	61	(58,63]	female	white	6	native	2	3	3
4756398106	6	1	3	7	6	7	5	7	7	7	6	3	6	7	6	3	6	6	5	6	2	northcarolina14	us	58	(53,58]	female	mixed	6	native	3	6	4
4756403780	5	3	3	2	4	5	3	7	6	6	4	3	3	6	2	2	4	4	4	6	4	northcarolina14	us	39	(38,43]	female	white	2	native	5	7	2
4756407115	2	1	2	3	6	2	2	3	6	6	3	2	3	6	1	2	2	2	2	6	2	northcarolina14	us	34	(33,38]	female	white	4	native	2	5	3
4756413439	4	1	2	4	3	3	3	5	6	7	5	1	3	4	1	2	4	2	2	6	2	northcarolina14	us	60	(58,63]	female	poc	1	native	5	7	4
4756401466	6	5	4	3	7	4	3	2	5	6	7	2	4	4	6	2	3	6	3	5	2	northcarolina14	us	24	(23,28]	male	poc	7	native	4	6	4
4756402170	4	2	3	6	5	4	3	3	7	7	5	1	3	6	1	1	5	4	4	6	1	northcarolina14	us	61	(58,63]	female	white	1	native	3	6	3
4756430223	1	1	2	5	7	3	2	5	7	7	6	1	3	7	1	1	6	2	5	7	1	northcarolina14	us	32	(28,33]	female	white	6	native	2	6	4
4756397980	3	2	6	4	6	6	4	1	5	6	7	5	5	5	4	3	6	5	5	4	3	northcarolina14	us	27	(23,28]	male	white	7	native	4	7	3
4756403870	6	6	5	6	5	7	5	5	6	6	7	5	5	5	6	4	6	6	6	6	3	northcarolina14	us	34	(33,38]	male	white	6	native	2	3	2
4756431598	5	3	1	3	5	5	1	5	6	7	6	1	2	6	2	2	4	4	2	5	1	northcarolina14	us	29	(28,33]	female	white	6	native	4	5	2
4756428536	1	3	5	5	6	7	3	3	6	5	3	5	3	5	4	2	5	3	4	5	5	northcarolina14	us	32	(28,33]	male	white	2	native	4	3	3
4756429444	6	5	3	7	6	7	3	3	6	7	7	2	5	6	5	2	7	6	4	6	2	northcarolina14	us	33	(28,33]	male	white	4	native	2	5	3
4756442084	3	1	3	3	7	5	4	5	6	6	5	4	3	6	3	3	4	5	4	7	3	northcarolina14	us	28	(23,28]	female	white	7	native	3	7	6
4756406208	5	3	4	3	2	2	3	3	3	3	6	2	4	4	3	1	3	3	2	5	2	northcarolina14	us	33	(28,33]	male	white	1	native	3	6	2
4756410957	6	6	5	5	6	6	2	5	6	7	6	2	6	7	5	2	2	2	5	7	2	northcarolina14	us	69	(68,73]	male	white	7	native	5	7	7
4756433058	3	3	2	5	5	6	2	5	5	6	6	2	2	6	3	2	3	3	2	5	3	northcarolina14	us	36	(33,38]	male	white	7	native	4	7	6
4756401863	5	3	1	2	6	7	2	3	6	6	6	2	1	6	5	1	1	3	3	6	2	northcarolina14	us	43	(38,43]	male	white	2	native	4	7	6
4756434728	2	4	3	4	4	5	3	5	5	7	5	1	3	4	4	2	4	5	3	5	2	northcarolina14	us	36	(33,38]	male	white	1	native	2	5	3
4756427066	3	2	3	4	3	3	3	2	5	5	5	2	3	5	3	3	3	3	3	5	2	northcarolina14	us	58	(53,58]	female	white	2	native	2	5	2
4756430807	4	3	3	5	3	3	2	3	5	5	3	2	2	3	2	2	3	2	3	3	2	northcarolina14	us	26	(23,28]	male	white	5	native	4	5	3
4756422093	2	1	1	3	5	6	2	5	6	7	3	1	5	6	2	2	2	4	2	6	1	northcarolina14	us	38	(33,38]	male	white	3	native	5	7	9
4756419251	3	2	3	4	6	5	2	4	5	5	6	3	3	5	3	1	5	3	3	6	2	northcarolina14	us	33	(28,33]	male	white	4	native	4	7	2
4756429755	4	4	3	7	3	7	3	2	6	5	7	2	3	6	2	2	6	6	4	4	2	northcarolina14	us	28	(23,28]	female	mixed	5	native	3	7	2
4756415899	6	2	3	3	6	4	5	5	6	7	5	2	4	6	2	2	4	6	3	6	2	northcarolina14	us	30	(28,33]	male	white	5	native	3	5	2
4756433049	3	2	3	6	5	6	5	3	5	4	4	3	5	5	5	3	5	6	4	6	4	northcarolina14	us	35	(33,38]	female	mixed	7	native	5	7	3
4756454540	2	2	5	3	6	2	1	5	4	5	4	1	2	5	1	1	2	3	1	6	1	northcarolina14	us	27	(23,28]	female	white	6	native	2	6	3
4756398400	3	2	3	5	6	6	2	5	6	6	6	2	2	6	2	3	6	5	2	6	2	northcarolina14	us	30	(28,33]	male	white	7	native	4	7	5
4756447893	2	5	2	3	1	3	1	3	2	2	2	1	1	1	3	2	2	2	3	2	1	northcarolina14	us	32	(28,33]	male	poc	6	native	3	7	8
4756424005	5	1	2	3	5	2	3	3	5	7	6	1	3	5	3	2	2	4	2	4	1	northcarolina14	us	33	(28,33]	female	poc	6	native	4	6	4
4756447373	2	2	3	1	6	5	2	6	6	7	3	1	3	6	2	2	2	2	2	5	2	northcarolina14	us	37	(33,38]	female	white	6	native	5	7	10
4756443858	7	1	5	6	7	7	5	7	6	5	5	6	7	3	4	6	6	6	6	3	4	northcarolina14	us	28	(23,28]	male	poc	7	native	4	7	2
4756466419	6	4	3	5	5	3	2	5	6	6	6	2	1	5	2	1	2	3	3	5	3	northcarolina14	us	25	(23,28]	male	white	2	native	2	5	3
4756466341	3	2	4	6	5	5	4	2	5	6	4	3	5	5	4	2	3	5	4	5	5	northcarolina14	us	23	[18,23]	male	white	4	native	4	1	3
4756407722	7	1	3	6	6	7	5	5	7	7	7	2	5	7	3	3	6	6	3	6	2	northcarolina14	us	57	(53,58]	female	white	1	native	2	6	2
4756401163	2	1	4	2	3	3	2	2	3	3	3	3	3	3	2	2	3	4	4	2	2	northcarolina14	us	50	(48,53]	male	white	3	native	5	7	4
4756417059	5	2	4	4	5	4	4	3	6	6	5	3	5	6	3	2	6	5	4	5	3	northcarolina14	us	26	(23,28]	male	white	3	native	2	6	3
4756399073	5	6	3	5	3	5	2	5	3	3	5	3	3	4	2	2	3	3	2	3	2	northcarolina14	us	51	(48,53]	female	white	7	native	4	7	8
4756453818	3	3	2	3	3	5	1	1	3	5	7	2	2	3	5	2	3	6	3	5	1	northcarolina14	us	29	(28,33]	male	poc	7	native	2	6	3
4756475716	5	2	3	3	6	5	2	6	6	6	6	2	3	6	3	2	5	5	3	6	2	northcarolina14	us	40	(38,43]	female	white	7	native	2	6	6
4756424506	6	2	5	7	2	7	3	1	4	2	7	1	7	5	1	1	5	3	2	4	1	northcarolina14	us	25	(23,28]	male	white	6	native	2	6	4
4756417905	5	2	2	5	4	4	3	3	5	6	6	1	2	5	1	1	4	3	2	5	2	northcarolina14	us	39	(38,43]	male	poc	7	native	4	7	3
4756396880	4	3	3	4	5	5	3	3	5	4	4	3	3	4	3	3	4	4	3	5	3	northcarolina14	us	27	(23,28]	male	white	4	native	4	5	3
4756451751	6	4	3	3	2	5	3	5	4	5	5	2	3	4	5	1	4	4	3	4	1	northcarolina14	us	24	(23,28]	male	poc	7	native	2	6	2
4756397431	3	1	3	2	6	3	2	5	5	6	3	1	2	6	1	1	1	1	2	6	1	northcarolina14	us	30	(28,33]	male	poc	7	native	4	7	4
4756486654	5	1	6	5	5	6	5	5	5	5	5	3	5	5	3	3	6	5	5	5	3	northcarolina14	us	32	(28,33]	female	white	6	native	4	6	5
4756414830	3	1	4	4	6	5	2	5	6	5	6	2	3	6	2	3	5	4	3	7	1	northcarolina14	us	36	(33,38]	male	white	4	native	4	7	6
4756483299	5	2	6	5	5	6	5	3	2	4	6	6	6	4	5	4	4	6	6	4	5	northcarolina14	us	21	[18,23]	male	mixed	7	native	2	5	2
4756497680	2	5	3	5	5	5	3	5	5	5	6	1	5	5	3	1	1	1	2	3	2	northcarolina14	us	30	(28,33]	female	poc	7	native	3	7	5
4756456900	5	1	3	5	2	5	3	3	6	6	7	2	6	6	1	2	5	5	2	5	2	northcarolina14	us	43	(38,43]	female	white	4	native	3	5	4
4756493354	3	1	3	3	4	3	3	4	6	5	3	2	3	5	2	3	4	4	3	6	2	northcarolina14	us	33	(28,33]	female	white	2	native	4	7	3
4756486247	3	1	3	3	5	5	3	3	6	6	5	2	3	6	2	2	5	5	3	5	2	northcarolina14	us	33	(28,33]	male	white	6	native	2	6	3
4756512980	4	2	2	2	3	2	2	3	6	6	6	2	3	5	2	2	2	3	3	6	2	northcarolina14	us	22	[18,23]	male	white	6	native	4	7	3
4756485297	3	2	2	5	5	3	2	3	6	6	5	2	3	6	3	2	5	5	4	6	3	northcarolina14	us	35	(33,38]	male	white	5	native	2	6	2
4756444829	2	2	3	6	6	6	3	3	5	6	6	5	3	5	3	6	2	6	5	6	2	northcarolina14	us	26	(23,28]	male	white	7	native	4	7	4
4756454763	1	2	2	3	1	3	1	1	3	4	3	1	1	4	1	1	1	2	2	2	1	northcarolina14	us	28	(23,28]	male	poc	7	nonnative	5	7	5
4756500431	3	4	3	4	6	2	3	3	6	4	6	2	4	6	2	3	5	3	3	7	3	northcarolina14	us	41	(38,43]	female	poc	5	native	4	5	6
4756500311	4	1	5	5	7	5	2	3	6	6	6	1	5	7	2	1	5	5	4	7	4	northcarolina14	us	40	(38,43]	female	white	3	native	4	2	8
4756499151	6	6	6	4	5	5	4	5	3	5	6	3	3	5	2	2	3	6	5	6	2	northcarolina14	us	30	(28,33]	female	white	3	native	2	5	4
4756523308	4	1	4	7	7	7	4	4	7	7	6	4	5	7	3	2	7	7	4	7	2	northcarolina14	us	36	(33,38]	male	white	4	native	4	6	5
4756448948	2	1	5	7	7	6	5	3	7	7	7	2	5	7	3	1	5	7	3	7	1	northcarolina14	us	39	(38,43]	male	white	3	native	2	4	3
4756510908	5	2	3	4	4	5	2	3	5	5	6	1	2	5	1	1	2	2	2	5	2	northcarolina14	us	33	(28,33]	male	white	7	native	4	7	4
4756519191	3	1	2	2	3	2	2	2	5	5	3	1	3	5	2	1	3	3	1	6	1	northcarolina14	us	25	(23,28]	female	white	4	native	5	7	2
4756510292	5	3	2	4	6	6	3	5	6	6	5	3	3	5	6	3	6	6	3	6	3	northcarolina14	us	26	(23,28]	male	poc	6	native	4	7	4
4756539700	5	1	2	4	2	6	2	3	6	6	6	1	2	6	2	1	6	3	3	7	1	northcarolina14	us	31	(28,33]	male	poc	6	native	4	7	4
4756444435	4	4	4	4	4	5	4	3	5	5	5	3	4	5	2	3	4	5	4	5	3	northcarolina14	us	30	(28,33]	female	white	7	native	4	7	4
4756462595	1	1	1	2	4	1	1	1	5	5	2	1	1	5	1	1	1	1	1	3	1	northcarolina14	us	36	(33,38]	male	poc	4	native	4	7	3
4756514586	6	3	3	6	3	5	3	3	5	5	7	1	3	4	1	1	1	1	2	4	1	northcarolina14	us	28	(23,28]	male	white	7	native	2	6	4
4756528038	6	5	5	7	6	5	2	6	2	6	6	6	5	6	2	2	6	7	6	6	2	northcarolina14	us	32	(28,33]	female	mixed	3	native	3	5	4
4756531497	3	1	3	5	6	5	3	4	6	7	7	3	5	7	2	3	6	5	4	7	2	northcarolina14	us	45	(43,48]	female	white	1	native	2	2	5
4756539027	5	5	6	6	6	6	5	3	7	7	6	3	6	6	6	4	6	5	4	6	4	northcarolina14	us	41	(38,43]	male	white	4	native	2	4	2
4756541107	5	3	5	2	5	6	3	5	6	7	6	3	3	6	3	3	3	6	3	7	3	northcarolina14	us	35	(33,38]	female	poc	6	native	4	2	2
4756493230	5	3	2	2	4	4	1	4	4	4	5	1	1	4	1	1	2	3	2	3	1	northcarolina14	us	28	(23,28]	male	white	5	native	5	7	3
4756525110	4	1	2	3	5	6	2	2	6	6	7	1	3	6	1	2	2	1	2	3	1	northcarolina14	us	23	[18,23]	male	white	7	native	2	5	3
4756546911	7	3	3	5	5	6	1	4	6	4	5	1	1	5	5	1	3	4	4	2	2	northcarolina14	us	25	(23,28]	male	poc	4	native	4	6	4
4756576496	4	3	2	2	1	5	1	1	2	4	6	1	1	3	2	2	1	2	1	1	1	northcarolina14	us	33	(28,33]	male	white	3	native	4	5	4
4756561736	4	2	2	3	6	4	2	4	6	6	6	3	3	6	4	3	5	4	3	6	2	northcarolina14	us	35	(33,38]	male	white	5	native	4	7	5
4756587972	4	4	6	5	4	5	5	5	6	5	5	5	5	4	4	4	4	5	5	5	3	northcarolina14	us	35	(33,38]	male	poc	6	native	4	5	3
4756568108	4	2	3	5	5	5	3	5	5	5	4	2	2	5	4	3	4	3	3	5	3	northcarolina14	us	23	[18,23]	male	mixed	7	native	2	6	4
4756401918	3	2	3	5	6	5	3	5	6	5	6	2	3	5	2	3	6	6	3	6	3	northcarolina14	us	38	(33,38]	female	white	7	native	3	6	4
4756570757	4	1	4	5	1	5	3	4	4	4	7	1	3	4	1	1	1	4	4	4	1	northcarolina14	us	29	(28,33]	female	poc	3	native	2	6	2
4756487978	3	3	2	6	6	6	3	2	5	6	6	2	3	5	2	2	4	6	2	5	2	northcarolina14	us	28	(23,28]	female	mixed	4	native	3	7	2
4756583586	4	1	4	7	6	7	7	5	6	5	5	2	6	6	3	3	5	6	6	5	3	northcarolina14	us	41	(38,43]	male	white	4	native	2	6	2
4756614208	2	1	2	5	5	3	1	3	6	6	5	2	2	5	3	5	3	2	4	5	4	northcarolina14	us	27	(23,28]	female	white	7	native	4	6	4
4756607496	1	1	1	4	6	6	2	1	7	6	6	1	1	7	2	2	5	5	3	7	5	northcarolina14	us	35	(33,38]	male	white	3	native	4	7	7
4756612438	5	1	5	5	6	5	3	5	7	7	6	3	5	6	3	3	6	5	5	6	4	northcarolina14	us	29	(28,33]	male	white	1	native	3	5	2
4756611132	4	2	4	3	5	5	1	4	6	6	6	1	2	6	2	2	4	3	2	6	2	northcarolina14	us	30	(28,33]	male	white	1	native	2	6	2
4756622392	1	1	1	1	4	4	1	1	1	6	6	1	1	6	2	1	1	4	2	4	1	northcarolina14	us	21	[18,23]	male	poc	7	native	4	1	4
4756634338	3	4	3	3	5	5	1	2	5	6	5	1	3	5	2	1	2	3	3	5	1	northcarolina14	us	38	(33,38]	female	mixed	5	native	5	2	3
4756653350	5	1	4	5	6	5	5	5	6	7	6	3	5	7	1	2	4	5	4	7	2	northcarolina14	us	28	(23,28]	female	poc	7	native	4	5	3
4756634443	5	1	3	3	5	6	2	5	6	6	6	1	3	5	2	3	2	5	4	6	1	northcarolina14	us	27	(23,28]	male	poc	6	native	2	3	4
4756641516	3	2	1	3	4	2	2	2	3	4	6	2	3	6	1	2	5	3	2	4	2	northcarolina14	us	57	(53,58]	female	white	4	native	4	7	6
4756617768	2	2	3	3	7	5	5	2	7	7	2	3	5	7	3	5	6	6	6	6	3	northcarolina14	us	21	[18,23]	male	poc	7	native	3	7	2
4756727657	4	3	4	2	3	2	3	3	5	5	6	2	2	5	2	1	3	2	3	5	1	northcarolina14	us	35	(33,38]	female	mixed	5	native	3	7	5
4756733504	5	1	6	5	7	7	6	6	6	6	7	6	7	6	6	7	7	6	6	6	7	northcarolina14	us	31	(28,33]	male	white	7	native	2	6	3
4756687565	5	6	2	3	5	7	2	3	5	6	2	1	1	6	2	2	2	3	2	5	1	northcarolina14	us	29	(28,33]	female	white	4	native	3	2	4
4756700774	7	1	2	6	6	3	6	5	7	6	7	1	6	5	2	2	6	6	6	7	1	northcarolina14	us	33	(28,33]	female	white	6	native	3	6	5
4756736857	5	3	2	3	5	3	2	5	5	6	6	2	1	5	2	2	2	2	2	6	2	northcarolina14	us	36	(33,38]	female	white	1	native	2	6	2
4756805428	5	3	4	2	2	4	2	3	2	5	6	1	1	4	2	1	2	4	2	4	2	northcarolina14	us	45	(43,48]	male	white	6	native	5	7	2
4756808058	4	3	3	5	5	5	5	5	5	5	5	2	5	6	3	3	5	5	5	5	2	northcarolina14	us	43	(38,43]	female	white	2	native	2	6	3
4756848369	6	1	3	7	7	6	6	7	7	7	6	6	7	7	6	3	6	6	5	7	5	northcarolina14	us	55	(53,58]	female	poc	1	native	3	3	7
4756873116	3	2	2	2	1	3	2	3	5	4	6	3	2	5	2	2	3	4	3	3	1	northcarolina14	us	39	(38,43]	female	white	6	native	4	5	2
4756933698	2	2	1	3	6	6	5	2	6	6	6	3	3	6	3	3	3	5	3	6	3	northcarolina14	us	40	(38,43]	female	white	5	native	2	6	2
4785613132	2	2	2	3	6	4	3	5	7	7	5	2	4	5	2	2	4	4	3	6	1	northcarolina14	us	29	(28,33]	male	white	4	native	3	4	4
4785614419	3	6	4	3	3	3	4	2	3	3	5	3	4	3	5	3	5	3	5	3	3	northcarolina14	us	30	(28,33]	female	white	6	native	5	7	5
4785614005	2	2	3	3	4	6	2	4	5	6	6	2	3	5	2	2	5	4	4	5	3	northcarolina14	us	37	(33,38]	male	white	7	native	4	4	5
4785614343	5	2	5	4	6	6	4	4	7	7	6	4	4	6	5	3	3	5	4	6	3	northcarolina14	us	25	(23,28]	male	white	6	native	3	1	5
4785624052	1	1	2	2	6	5	3	2	7	6	5	1	5	6	5	2	5	6	5	6	2	northcarolina14	us	19	[18,23]	male	white	1	native	2	1	4
4785631397	1	5	1	3	1	1	4	1	1	1	5	1	2	2	1	1	1	4	2	2	1	northcarolina14	us	24	(23,28]	male	poc	7	native	2	5	2
4785651260	5	1	5	5	7	5	5	5	7	5	7	5	5	7	6	5	7	6	5	7	6	northcarolina14	us	36	(33,38]	female	white	7	native	4	7	2
4785636138	5	1	5	5	2	5	3	1	5	5	7	3	5	5	3	1	5	3	3	3	4	northcarolina14	us	27	(23,28]	male	white	6	native	2	5	6
4785640579	4	2	1	4	5	4	2	4	5	6	6	2	2	6	2	1	3	4	3	5	2	northcarolina14	us	25	(23,28]	male	white	7	native	4	7	7
4785642925	2	1	2	3	7	4	1	4	7	7	4	1	2	7	2	1	7	2	1	7	1	northcarolina14	us	34	(33,38]	male	white	4	native	2	5	2
4785643361	3	3	2	5	5	5	1	3	6	6	6	1	2	5	1	1	5	3	2	5	1	northcarolina14	us	39	(38,43]	male	white	7	native	3	6	3
4785642916	4	5	5	4	4	4	4	5	4	4	5	4	4	5	3	5	3	3	3	2	6	northcarolina14	us	25	(23,28]	male	white	5	native	3	6	2
4785648491	3	2	3	5	5	4	2	2	4	6	6	2	3	5	3	2	3	4	3	5	3	northcarolina14	us	26	(23,28]	female	poc	5	native	3	5	3
4785659405	3	1	3	5	7	6	2	3	7	7	5	3	5	6	3	2	5	5	3	6	3	northcarolina14	us	37	(33,38]	female	mixed	5	native	4	5	6
4785663910	3	4	2	4	4	5	2	4	4	6	3	4	2	6	3	3	3	5	2	5	4	northcarolina14	us	26	(23,28]	male	white	6	native	4	5	5
4785684852	3	3	3	4	5	5	3	4	6	5	5	2	3	7	3	2	6	3	4	4	4	northcarolina14	us	47	(43,48]	male	white	5	native	4	7	5
4785675149	4	4	3	4	3	6	5	5	3	5	6	5	5	3	5	3	4	6	5	3	3	northcarolina14	us	25	(23,28]	male	white	6	native	4	5	4
4785683879	2	1	1	3	5	5	1	1	6	6	4	1	1	6	1	1	2	2	1	6	1	northcarolina14	us	45	(43,48]	female	white	2	native	5	7	6
4785696814	3	1	3	3	7	5	2	2	6	6	5	2	3	6	5	2	6	6	3	5	2	northcarolina14	us	31	(28,33]	male	white	6	native	4	7	4
4785766935	3	1	4	1	7	6	4	5	7	5	7	2	4	7	5	1	5	5	4	7	1	northcarolina14	us	25	(23,28]	female	white	5	native	4	1	3
4785895630	5	1	5	6	5	6	4	6	6	6	5	4	7	5	4	2	6	5	4	6	4	northcarolina14	us	27	(23,28]	male	white	5	native	4	5	3
4714252351	2	2	2	2	4	4	2	4	4	5	3	2	2	5	2	3	3	4	2	3	6	northcarolina14	uk	70	(68,73]	female	white	7	native	4	5	8
4733236041	5	3	4	5	7	6	3	4	5	6	4	3	2	5	5	3	4	4	4	6	3	northcarolina14	uk	31	(28,33]	female	white	7	native	5	7	1
4785070985	2	2	2	4	6	5	2	3	6	6	6	2	3	6	3	2	4	4	3	6	2	northcarolina14	uk	33	(28,33]	female	white	6	native	4	6	4
4785080457	3	2	3	5	4	4	2	4	6	6	4	3	4	5	4	2	4	4	3	5	3	northcarolina14	uk	30	(28,33]	male	white	2	native	4	5	2
4785099961	3	6	1	5	5	2	2	3	5	4	6	1	2	4	1	1	4	2	3	3	1	northcarolina14	uk	33	(28,33]	female	white	4	native	5	5	2
4785134927	5	3	4	5	5	5	5	5	5	5	5	4	5	5	4	4	5	5	4	5	4	northcarolina14	uk	34	(33,38]	female	white	7	native	3	5	3
4785136058	3	1	4	3	3	4	2	2	5	5	5	2	3	6	2	2	4	5	4	5	2	northcarolina14	uk	29	(28,33]	female	white	7	native	5	1	7
4785133094	2	1	2	2	5	5	3	1	5	5	5	3	3	5	2	2	4	3	3	6	4	northcarolina14	uk	37	(33,38]	female	white	3	native	3	5	2
4785136928	2	2	3	3	2	2	3	2	2	3	5	3	3	3	2	3	2	3	3	2	2	northcarolina14	uk	47	(43,48]	female	poc	4	native	3	6	5
4785147876	3	1	5	2	4	2	2	3	5	6	6	2	4	5	3	5	4	3	4	5	3	northcarolina14	uk	36	(33,38]	female	white	1	native	3	3	2
4785150145	3	1	1	3	6	6	1	2	5	5	7	2	1	5	2	2	5	6	2	4	2	northcarolina14	uk	34	(33,38]	male	white	3	native	4	7	3
4785179404	2	2	2	4	5	5	3	3	5	5	5	2	5	5	4	2	4	3	4	4	3	northcarolina14	uk	46	(43,48]	male	white	6	native	5	7	6
4785181715	2	3	2	3	2	3	2	1	4	5	4	1	3	4	2	2	2	3	2	4	2	northcarolina14	uk	25	(23,28]	female	white	7	native	5	7	4
4785188330	1	1	2	1	2	2	1	1	2	6	1	1	1	5	1	1	3	4	3	2	1	northcarolina14	uk	48	(43,48]	female	white	3	native	3	7	3
4785188911	7	1	3	6	2	5	6	6	7	7	7	2	7	7	3	6	6	5	7	7	6	northcarolina14	uk	55	(53,58]	female	white	6	native	4	7	3
4785209761	7	1	5	6	6	7	5	7	5	6	7	5	5	4	6	2	7	7	5	4	3	northcarolina14	uk	29	(28,33]	female	white	6	native	5	7	2
4785222369	5	1	3	6	5	6	3	4	7	7	5	4	4	6	4	2	5	3	4	7	4	northcarolina14	uk	29	(28,33]	male	white	1	native	4	5	3
4785242761	3	3	2	3	2	6	3	3	1	5	4	2	2	3	3	2	4	2	3	3	3	northcarolina14	uk	18	[18,23]	male	mixed	3	native	3	3	3
4785245226	5	1	2	4	7	4	3	1	6	7	7	1	4	6	2	1	6	5	2	7	1	northcarolina14	uk	35	(33,38]	male	white	4	native	1	7	2
4785245215	6	2	6	5	6	6	6	2	7	6	5	3	6	5	4	6	5	2	6	6	4	northcarolina14	uk	29	(28,33]	male	white	3	native	4	7	6
4785248036	2	1	2	6	3	2	2	3	5	5	3	2	3	5	3	2	4	3	4	2	5	northcarolina14	uk	36	(33,38]	female	white	2	native	3	2	2
4785253156	2	3	3	3	3	5	3	3	5	5	5	3	3	5	3	2	3	5	3	5	3	northcarolina14	uk	54	(53,58]	male	white	2	native	2	7	4
4785252516	3	2	3	6	6	6	6	5	6	6	5	4	5	6	4	3	5	4	5	6	4	northcarolina14	uk	55	(53,58]	female	white	7	native	5	5	3
4785254905	4	3	4	3	3	3	5	3	4	5	3	1	3	4	3	2	3	3	4	3	2	northcarolina14	uk	55	(53,58]	male	white	2	native	3	3	3
4785256015	5	3	1	2	6	7	1	1	2	1	6	4	2	6	4	4	1	3	2	5	2	northcarolina14	uk	27	(23,28]	male	poc	7	nonnative	2	6	2
4785265490	5	3	3	3	3	4	3	3	5	5	4	4	3	4	3	3	4	2	3	4	2	northcarolina14	uk	48	(43,48]	female	white	7	native	5	7	11
4785267964	4	6	6	7	5	5	5	5	7	6	6	6	4	7	5	6	4	5	5	4	3	northcarolina14	uk	28	(23,28]	female	white	6	native	3	7	5
4785267554	1	1	1	2	5	3	2	1	4	5	4	1	2	5	2	3	4	3	2	4	2	northcarolina14	uk	57	(53,58]	female	white	5	native	2	5	4
4785269400	2	1	2	4	5	4	1	4	5	5	5	1	2	3	1	1	3	3	1	5	1	northcarolina14	uk	36	(33,38]	female	white	6	native	4	5	2
4785269551	3	1	1	2	7	3	2	5	7	6	5	1	3	6	2	1	5	3	2	6	1	northcarolina14	uk	34	(33,38]	female	white	6	native	5	6	3
4785273496	2	2	2	3	2	4	2	3	3	5	5	2	2	5	2	2	4	3	3	4	2	northcarolina14	uk	53	(48,53]	female	white	6	native	4	5	2
4785277821	2	1	3	2	5	2	4	2	5	6	5	2	4	4	4	5	5	3	4	6	2	northcarolina14	uk	37	(33,38]	female	white	6	native	4	7	3
4785280633	5	1	2	2	5	5	2	4	6	6	6	2	3	6	2	2	4	5	3	4	2	northcarolina14	uk	45	(43,48]	female	poc	5	native	2	2	4
4785280697	5	2	5	3	3	4	5	3	4	5	4	4	4	4	4	3	5	5	4	4	4	northcarolina14	uk	33	(28,33]	female	white	2	native	3	2	3
4785281270	2	1	3	3	4	5	3	5	5	6	5	3	5	5	3	3	6	5	4	5	3	northcarolina14	uk	45	(43,48]	female	white	7	native	4	6	4
4785297009	4	2	2	4	5	5	2	4	6	6	5	2	4	6	2	2	4	4	4	5	3	northcarolina14	uk	42	(38,43]	female	poc	3	native	4	2	3
4785293310	4	2	4	2	3	3	2	2	4	4	5	3	3	4	4	1	4	2	4	4	2	northcarolina14	uk	30	(28,33]	male	mixed	5	native	1	2	2
4785299184	4	6	4	4	6	6	6	5	5	6	5	6	5	6	5	5	4	5	6	6	6	northcarolina14	uk	24	(23,28]	female	white	2	native	4	7	4
4785300292	2	1	3	5	4	4	2	4	1	4	2	2	6	5	2	4	2	4	2	3	2	northcarolina14	uk	26	(23,28]	female	white	7	native	3	5	3
4785304020	6	5	4	3	3	5	4	7	3	6	7	6	3	5	3	5	5	7	6	3	5	northcarolina14	uk	19	[18,23]	male	white	2	native	2	7	1
4785304073	1	1	5	4	1	5	1	1	1	1	1	1	1	1	4	1	1	4	1	1	1	northcarolina14	uk	39	(38,43]	male	poc	7	native	3	6	4
4785304473	1	1	5	3	5	5	2	2	4	4	5	1	5	4	3	1	4	6	3	6	5	northcarolina14	uk	25	(23,28]	female	poc	2	native	2	2	7
4785306164	5	1	2	3	5	6	2	5	6	6	6	2	2	6	2	2	5	6	3	5	2	northcarolina14	uk	21	[18,23]	female	white	4	native	4	1	5
4785307670	6	2	4	6	6	7	5	5	6	5	6	4	5	6	6	3	5	6	5	6	4	northcarolina14	uk	61	(58,63]	female	white	6	native	4	6	4
4785314091	4	1	2	3	5	6	3	5	5	5	6	3	4	5	3	5	2	5	3	5	4	northcarolina14	uk	26	(23,28]	male	white	4	native	3	3	6
4785322826	1	1	5	3	5	3	4	3	5	5	5	4	2	5	3	2	2	6	2	5	3	northcarolina14	uk	28	(23,28]	male	white	5	native	3	6	4
4785322664	4	1	4	4	4	4	3	5	5	5	3	4	4	5	3	4	4	4	4	5	4	northcarolina14	uk	39	(38,43]	female	white	2	native	5	7	6
4785329872	2	1	1	5	2	3	2	3	2	3	4	1	3	2	1	1	2	2	2	1	1	northcarolina14	uk	34	(33,38]	female	white	1	native	4	2	5
4785337736	4	1	4	5	2	5	3	5	4	3	5	2	4	4	5	2	3	3	5	4	3	northcarolina14	uk	26	(23,28]	female	white	5	native	4	5	4
4785339028	5	1	2	5	5	5	3	3	5	5	5	3	3	4	3	2	4	4	3	5	3	northcarolina14	uk	52	(48,53]	female	white	1	native	4	6	4
4785339215	2	4	1	2	1	1	2	1	2	2	1	1	2	4	2	1	2	3	3	1	4	northcarolina14	uk	24	(23,28]	male	white	5	native	4	6	4
4785340958	3	5	6	4	2	6	5	2	3	4	3	5	5	3	5	5	5	5	5	2	5	northcarolina14	uk	23	[18,23]	male	white	7	native	4	7	8
4785342228	2	1	3	1	5	6	2	6	5	6	4	5	3	5	3	4	4	6	5	6	5	northcarolina14	uk	33	(28,33]	female	white	1	native	4	5	2
4785343000	3	3	4	5	5	7	5	3	5	6	6	4	6	5	5	5	5	5	4	6	5	northcarolina14	uk	19	[18,23]	male	white	1	native	3	1	3
4785343607	2	2	2	3	3	3	3	2	5	5	6	2	3	5	2	3	5	5	3	5	3	northcarolina14	uk	44	(43,48]	female	poc	6	native	4	7	3
4785344243	4	4	4	5	4	5	4	4	4	4	4	4	4	4	4	4	4	4	4	4	4	northcarolina14	uk	29	(28,33]	male	white	6	native	4	6	4
4785344897	4	1	5	4	6	6	3	4	5	5	6	3	4	5	3	3	5	5	4	6	2	northcarolina14	uk	25	(23,28]	female	white	1	native	4	1	1
4785347387	3	2	2	6	3	2	1	3	4	4	7	1	1	5	3	1	3	2	2	4	1	northcarolina14	uk	27	(23,28]	female	white	4	native	4	7	5
4785346947	4	2	4	3	5	4	3	5	6	5	5	2	3	4	4	2	4	5	4	5	3	northcarolina14	uk	55	(53,58]	female	white	7	native	4	7	1
4785348880	4	5	4	2	1	5	4	4	3	4	7	2	4	4	4	4	4	4	4	5	5	northcarolina14	uk	33	(28,33]	female	white	3	native	2	5	3
4785351203	3	2	4	3	4	5	3	4	5	5	4	3	3	4	3	3	4	4	4	4	4	northcarolina14	uk	50	(48,53]	male	white	3	native	4	4	3
4785354419	3	4	3	4	4	4	2	4	5	5	4	2	3	5	3	2	4	3	3	4	2	northcarolina14	uk	36	(33,38]	male	white	5	native	3	3	1
4785354367	5	2	5	5	6	6	2	3	6	7	7	1	2	6	1	1	3	5	3	6	1	northcarolina14	uk	24	(23,28]	female	mixed	7	native	4	6	3
4785353428	2	3	2	2	2	2	2	2	4	3	2	3	3	6	2	2	2	2	2	2	2	northcarolina14	uk	31	(28,33]	female	white	7	native	5	5	3
4785354115	3	1	2	5	4	7	4	3	5	3	4	3	4	4	4	4	3	4	4	4	4	northcarolina14	uk	23	[18,23]	female	white	6	native	4	5	2
4785357115	5	1	3	5	5	6	4	5	6	7	2	2	3	6	1	1	4	4	4	6	3	northcarolina14	uk	49	(48,53]	male	white	6	native	5	5	3
4785356846	4	3	3	2	4	3	5	4	5	5	3	3	4	5	4	4	5	5	3	5	4	northcarolina14	uk	26	(23,28]	male	white	3	native	4	7	5
4785357632	1	1	1	1	1	7	2	1	1	3	1	1	1	2	2	4	1	1	1	2	1	northcarolina14	uk	51	(48,53]	female	white	3	native	3	6	3
4785359567	4	1	3	3	5	4	2	3	6	6	5	3	3	6	2	3	4	4	4	5	4	northcarolina14	uk	38	(33,38]	female	white	5	native	4	6	3
4785361044	1	1	1	5	6	3	1	1	6	5	2	1	1	4	1	4	4	2	1	6	1	northcarolina14	uk	44	(43,48]	female	white	3	native	3	2	2
4785363029	3	2	5	6	5	6	3	3	5	5	5	2	3	3	5	3	3	3	5	3	5	northcarolina14	uk	45	(43,48]	female	white	7	native	3	7	4
4785365264	5	5	5	5	6	7	6	7	6	7	5	6	6	6	6	7	7	6	6	5	5	northcarolina14	uk	51	(48,53]	female	white	3	native	3	7	3
4785367032	3	2	1	6	7	4	1	5	7	7	7	1	4	7	1	2	6	3	3	7	2	northcarolina14	uk	43	(38,43]	male	white	3	native	4	3	3
4785366719	1	2	4	1	2	6	3	2	5	4	4	6	4	5	7	4	4	4	6	2	7	northcarolina14	uk	60	(58,63]	female	white	2	native	5	7	4
4785367927	5	1	4	5	5	5	2	3	6	6	5	2	5	6	1	3	4	4	4	6	3	northcarolina14	uk	60	(58,63]	female	poc	7	native	3	7	4
4785366954	5	1	2	5	6	5	2	4	5	5	6	2	2	4	2	2	6	5	3	5	4	northcarolina14	uk	32	(28,33]	male	white	2	native	4	7	4
4785369539	6	3	5	3	5	3	3	5	5	6	3	2	3	3	2	2	4	2	4	5	2	northcarolina14	uk	35	(33,38]	female	white	4	native	5	5	3
4785369176	2	5	2	4	4	5	5	3	3	3	6	3	5	2	4	2	4	3	4	3	3	northcarolina14	uk	53	(48,53]	female	white	5	native	3	7	2
4785369028	6	3	3	5	7	6	4	3	7	7	5	4	5	6	6	5	7	7	7	7	4	northcarolina14	uk	39	(38,43]	female	white	7	native	3	6	3
4785371171	1	1	3	2	5	2	3	1	5	6	5	1	5	6	1	1	2	6	3	5	1	northcarolina14	uk	31	(28,33]	female	poc	7	native	5	1	3
4785372842	2	1	3	3	6	5	2	3	6	6	5	2	3	6	3	3	3	5	4	6	2	northcarolina14	uk	26	(23,28]	male	white	6	native	4	5	4
4785373112	3	3	4	3	4	5	3	3	5	5	4	2	3	5	3	2	3	3	4	5	2	northcarolina14	uk	21	[18,23]	female	white	3	native	4	5	2
4785374186	3	2	5	5	3	5	3	3	5	5	4	3	5	5	3	3	5	4	5	5	4	northcarolina14	uk	48	(43,48]	male	white	5	native	3	7	2
4785376002	4	3	2	3	4	4	5	4	4	5	3	4	4	5	4	3	5	5	5	5	3	northcarolina14	uk	52	(48,53]	male	white	5	native	4	6	3
4785375659	2	1	2	2	6	3	2	2	6	5	5	2	2	6	2	3	4	4	2	6	2	northcarolina14	uk	53	(48,53]	female	white	6	native	2	6	1
4785378021	2	1	1	2	3	1	2	2	4	3	5	1	2	3	1	1	2	1	2	2	1	northcarolina14	uk	31	(28,33]	female	white	2	native	3	6	3
4785376655	7	1	4	7	7	7	5	4	7	7	5	4	5	7	4	7	7	5	7	7	3	northcarolina14	uk	47	(43,48]	female	white	3	native	3	6	1
4785383401	4	3	1	1	5	7	1	2	6	6	5	1	3	5	1	1	4	4	1	1	1	northcarolina14	uk	26	(23,28]	female	white	7	native	4	6	3
4785382543	2	3	3	2	5	5	4	2	6	6	3	3	4	6	2	3	5	4	4	5	2	northcarolina14	uk	30	(28,33]	male	poc	5	native	4	7	5
4785385888	1	1	4	1	5	6	5	5	6	6	5	4	3	4	1	3	2	5	4	5	4	northcarolina14	uk	58	(53,58]	female	white	3	native	4	7	3
4785387527	1	5	2	7	7	6	1	7	5	6	7	1	5	5	1	1	3	6	2	3	1	northcarolina14	uk	20	[18,23]	male	poc	7	native	4	1	3
4785390146	7	2	4	5	6	5	5	4	6	6	7	4	4	6	6	4	5	5	5	6	4	northcarolina14	uk	28	(23,28]	male	white	5	native	3	3	3
4785393430	1	1	1	3	5	5	1	5	5	6	3	1	1	6	1	1	5	1	1	5	1	northcarolina14	uk	34	(33,38]	female	white	2	native	5	7	3
4785393360	3	1	2	3	6	3	3	3	6	6	3	2	3	5	2	1	3	3	2	5	2	northcarolina14	uk	45	(43,48]	female	white	3	native	3	5	5
4785394629	4	1	1	3	4	7	7	1	5	6	5	2	4	6	7	5	6	7	5	2	3	northcarolina14	uk	30	(28,33]	female	white	1	native	3	2	2
4785395378	2	2	3	3	3	5	3	3	5	6	6	2	2	5	4	2	5	5	4	4	1	northcarolina14	uk	43	(38,43]	male	white	6	native	3	7	3
4785395022	4	2	3	6	5	3	4	3	5	6	5	3	4	6	2	2	4	4	4	5	3	northcarolina14	uk	53	(48,53]	female	white	6	native	4	2	2
4785395871	1	2	2	3	2	2	2	3	5	5	2	2	3	5	2	2	3	4	4	5	3	northcarolina14	uk	23	[18,23]	female	white	3	native	4	1	2
4785396853	1	1	1	6	7	5	2	3	6	6	2	1	5	6	2	2	3	1	2	6	1	northcarolina14	uk	50	(48,53]	male	white	5	native	4	6	3
4785397796	2	1	2	3	4	4	5	2	5	5	5	2	2	4	3	2	5	2	2	4	2	northcarolina14	uk	41	(38,43]	female	white	4	native	3	6	4
4785400465	5	3	4	5	5	5	4	5	6	5	4	3	5	6	3	3	4	5	4	6	3	northcarolina14	uk	61	(58,63]	female	white	7	native	5	7	5
4785404177	2	1	2	2	2	2	1	1	2	3	3	1	2	3	1	1	2	2	1	2	2	northcarolina14	uk	44	(43,48]	male	white	6	native	2	3	3
4785402331	2	1	2	3	2	5	3	2	5	3	5	2	2	4	2	3	2	3	2	3	3	northcarolina14	uk	18	[18,23]	male	white	5	native	3	1	3
4785404628	5	1	3	3	6	3	2	3	6	6	6	2	2	6	3	2	5	5	3	6	1	northcarolina14	uk	38	(33,38]	male	white	6	native	2	6	3
4785404639	5	5	4	4	4	4	4	3	5	4	5	4	4	5	4	4	4	5	4	5	5	northcarolina14	uk	54	(53,58]	female	white	2	native	2	2	2
4785407964	3	2	3	4	5	5	2	3	5	7	6	1	2	7	1	1	4	4	3	5	1	northcarolina14	uk	33	(28,33]	female	white	1	native	3	5	3
4785414035	5	2	3	2	6	5	2	3	5	6	6	3	2	4	2	2	6	4	4	5	2	northcarolina14	uk	33	(28,33]	male	white	7	native	4	5	3
4785416618	2	5	3	2	2	4	3	2	3	3	5	3	3	3	3	2	3	3	3	3	3	northcarolina14	uk	33	(28,33]	male	white	7	native	2	6	4
4785416642	3	2	4	1	2	3	2	5	6	6	5	1	2	6	1	1	2	3	2	4	1	northcarolina14	uk	39	(38,43]	female	white	7	native	3	5	3
4785416897	1	1	2	6	1	6	3	1	6	5	6	3	4	5	2	2	2	4	2	5	2	northcarolina14	uk	31	(28,33]	female	poc	4	native	3	2	1
4785421704	5	1	4	5	5	5	4	5	5	5	4	4	4	5	4	4	4	5	4	5	4	northcarolina14	uk	44	(43,48]	male	white	5	native	4	7	8
4785421283	3	2	5	5	5	5	4	5	5	5	5	6	5	5	5	3	5	5	5	5	5	northcarolina14	uk	20	[18,23]	female	white	2	native	4	1	4
4785423078	2	2	5	5	6	5	1	4	3	6	6	1	2	3	4	2	5	6	3	3	1	northcarolina14	uk	28	(23,28]	female	white	7	native	4	5	5
4785427376	4	3	2	2	3	5	2	3	3	3	6	2	5	4	2	3	5	3	3	3	2	northcarolina14	uk	53	(48,53]	female	white	6	native	4	5	4
4785429725	5	1	4	6	5	6	4	6	6	6	6	2	5	6	5	2	4	6	4	5	3	northcarolina14	uk	48	(43,48]	female	white	2	native	3	5	5
4785430319	5	1	2	6	6	6	3	5	7	6	5	5	3	7	5	3	6	5	3	6	2	northcarolina14	uk	35	(33,38]	female	white	6	native	4	7	11
4785432834	5	1	2	6	6	6	2	5	5	5	5	3	5	5	2	3	5	5	3	5	2	northcarolina14	uk	37	(33,38]	male	white	4	native	4	2	3
4785431275	1	2	1	2	2	3	1	1	3	5	1	1	1	4	1	1	1	1	1	3	1	northcarolina14	uk	27	(23,28]	male	white	6	native	4	7	5
4785432641	2	2	2	3	4	6	2	6	6	6	7	1	3	7	2	2	3	3	2	5	1	northcarolina14	uk	41	(38,43]	male	white	5	native	4	7	5
4785431203	6	2	4	4	2	4	4	3	5	5	4	3	2	6	4	2	4	3	3	5	3	northcarolina14	uk	27	(23,28]	female	white	4	native	3	6	3
4785434301	3	2	2	5	4	3	3	2	5	5	5	3	3	5	2	2	3	5	4	5	4	northcarolina14	uk	23	[18,23]	female	white	5	native	5	7	4
4785433429	3	4	1	3	3	4	2	4	3	5	4	1	3	4	1	1	2	3	2	4	1	northcarolina14	uk	35	(33,38]	male	white	6	native	2	4	5
4785435269	1	1	2	6	7	5	2	1	5	7	6	2	2	6	1	2	2	5	3	5	2	northcarolina14	uk	31	(28,33]	female	white	2	native	3	5	5
4785436420	3	2	3	4	5	5	4	3	6	6	5	3	5	6	2	2	4	6	5	6	3	northcarolina14	uk	47	(43,48]	male	white	6	native	5	7	3
4785440583	2	3	3	3	3	3	2	2	3	4	5	3	3	4	4	3	3	4	3	4	3	northcarolina14	uk	32	(28,33]	male	white	6	native	5	7	3
4785439280	2	1	5	7	2	6	5	4	5	6	4	4	3	7	3	5	6	6	4	7	3	northcarolina14	uk	57	(53,58]	female	white	7	native	2	3	3
4785444080	4	5	5	3	4	6	4	4	4	4	4	4	3	4	4	3	4	5	5	4	5	northcarolina14	uk	31	(28,33]	male	poc	7	native	1	5	4
4785438550	1	2	4	3	3	2	2	1	5	5	7	3	5	5	2	3	5	6	5	3	6	northcarolina14	uk	24	(23,28]	female	white	5	native	3	5	1
4785439384	4	2	5	7	4	7	6	3	7	7	6	5	3	7	3	5	6	4	5	7	5	northcarolina14	uk	20	[18,23]	female	white	6	native	3	6	3
4785438917	4	5	1	4	2	3	2	3	3	3	6	1	2	3	1	1	1	4	1	3	3	northcarolina14	uk	31	(28,33]	male	white	7	native	3	5	2
4785443195	5	1	4	5	5	6	2	4	6	5	5	2	3	6	3	3	6	6	3	5	2	northcarolina14	uk	25	(23,28]	male	white	6	native	4	5	2
4785440419	4	1	3	3	4	4	3	4	5	5	5	2	2	4	3	3	4	4	3	5	2	northcarolina14	uk	34	(33,38]	female	white	5	native	4	7	3
4785444462	5	3	3	4	5	4	2	4	5	5	6	2	4	6	5	2	5	4	3	6	2	northcarolina14	uk	58	(53,58]	female	white	1	native	1	5	2
4785444556	3	3	4	3	5	3	5	3	5	5	5	4	4	4	3	3	4	5	4	5	4	northcarolina14	uk	26	(23,28]	female	poc	6	native	4	5	2
4785449073	5	1	1	2	3	5	1	1	5	5	6	1	1	5	1	1	1	1	1	2	1	northcarolina14	uk	27	(23,28]	male	white	7	native	4	7	1
4785450286	6	1	5	6	5	5	3	6	7	6	7	2	5	6	3	3	5	6	4	6	3	northcarolina14	uk	19	[18,23]	male	white	7	native	4	1	5
4785451377	4	3	1	2	2	5	1	2	5	3	3	1	2	4	2	2	2	1	3	3	2	northcarolina14	uk	23	[18,23]	female	white	5	native	5	5	7
4785451755	4	5	2	3	5	2	2	4	5	5	6	2	5	6	3	2	4	3	4	5	2	northcarolina14	uk	27	(23,28]	female	white	7	native	5	7	3
4785454921	2	1	2	5	6	3	3	3	5	5	5	3	3	6	3	2	5	5	3	6	3	northcarolina14	uk	43	(38,43]	female	white	6	native	4	2	1
4785457716	5	5	4	5	5	6	5	4	3	4	6	3	4	3	6	2	4	4	4	5	4	northcarolina14	uk	45	(43,48]	male	white	3	native	4	7	2
4785475708	6	2	5	4	5	5	2	6	5	6	5	2	3	5	5	3	3	3	4	5	3	northcarolina14	uk	22	[18,23]	male	poc	6	native	3	1	4
4785455386	5	3	2	3	4	4	3	3	5	5	5	3	3	5	3	3	5	3	4	4	3	northcarolina14	uk	30	(28,33]	male	white	7	native	3	6	4
4785461803	3	2	3	4	4	3	2	3	4	5	5	2	4	4	2	2	4	4	4	4	2	northcarolina14	uk	50	(48,53]	female	white	4	native	5	7	3
4785461619	3	1	1	3	6	2	2	3	5	6	6	1	2	6	2	1	3	3	2	6	1	northcarolina14	uk	29	(28,33]	male	white	1	native	5	7	6
4785463065	2	1	2	3	3	2	2	2	4	4	3	2	2	4	2	2	2	2	2	4	2	northcarolina14	uk	58	(53,58]	male	white	7	native	4	7	4
4785467932	4	5	3	5	4	6	3	2	5	5	6	1	3	6	5	3	6	5	5	6	3	northcarolina14	uk	22	[18,23]	male	white	2	native	5	7	4
4785468793	1	1	2	4	3	2	1	1	5	5	4	1	1	5	1	1	2	1	2	5	2	northcarolina14	uk	27	(23,28]	male	white	6	native	2	5	1
4785469662	6	1	3	5	6	5	3	3	6	6	6	2	4	6	2	2	5	4	2	6	2	northcarolina14	uk	55	(53,58]	female	white	3	native	4	7	6
4785472669	3	1	2	6	5	3	5	3	7	5	6	3	5	7	2	3	5	5	3	6	3	northcarolina14	uk	30	(28,33]	female	poc	4	native	3	5	3
4785473643	5	3	4	3	5	6	5	5	6	6	6	4	5	6	4	4	4	4	4	5	4	northcarolina14	uk	40	(38,43]	female	white	3	native	2	5	2
4785476771	3	1	3	6	6	5	4	3	6	6	4	3	3	5	4	4	5	5	4	6	3	northcarolina14	uk	41	(38,43]	male	white	1	native	3	5	4
4785478125	2	1	3	5	6	3	2	3	6	6	6	1	3	6	2	2	4	3	3	7	2	northcarolina14	uk	41	(38,43]	female	white	1	native	5	2	3
4785481912	5	1	4	2	7	5	2	4	6	7	7	1	5	7	3	2	6	3	4	7	2	northcarolina14	uk	40	(38,43]	female	white	6	native	4	6	3
4785507111	2	1	4	1	3	3	3	2	5	4	4	3	3	4	3	2	3	3	5	2	4	northcarolina14	uk	61	(58,63]	female	white	4	native	2	5	4
4711016067	6	3	4	5	5	4	7	5	7	6	5	4	4	6	4	5	4	4	4	5	4	england39	us	41	(38,43]	male	poc	7	nonnative	5	7	8
4718349432	5	3	4	6	3	6	6	5	3	4	4	5	5	4	4	4	4	4	4	3	5	england39	us	34	(33,38]	female	white	7	native	5	7	NA
4718558499	4	1	4	7	5	7	7	6	6	7	3	6	7	7	5	6	6	6	5	6	6	england39	us	27	(23,28]	female	white	4	native	5	7	11
4756396584	4	2	6	6	6	6	7	3	5	6	5	7	6	5	6	7	6	7	7	5	6	england39	us	38	(33,38]	male	poc	6	native	5	7	8
4756397930	7	1	6	7	5	7	7	5	6	6	5	3	7	6	5	5	5	6	5	6	3	england39	us	37	(33,38]	female	white	1	native	2	7	2
4756397077	7	1	7	5	7	7	7	3	7	7	7	3	7	7	3	3	7	7	7	7	4	england39	us	43	(38,43]	female	white	2	native	3	5	4
4756404680	5	3	4	4	6	5	6	5	6	5	5	4	5	5	4	5	5	6	5	5	4	england39	us	33	(28,33]	male	white	5	native	3	5	4
4756396122	2	5	7	5	1	7	7	3	2	3	6	7	7	2	6	7	6	7	7	2	7	england39	us	24	(23,28]	female	white	7	native	4	2	4
4756401666	4	3	4	5	5	5	6	4	5	6	4	4	5	4	4	4	4	4	4	5	4	england39	us	39	(38,43]	female	white	7	native	4	5	2
4756397681	5	2	5	5	6	5	7	3	6	7	5	5	6	5	5	5	6	6	6	5	5	england39	us	62	(58,63]	male	white	6	native	3	6	2
4756399912	2	1	3	2	6	2	5	5	5	6	4	6	6	3	4	5	5	5	6	5	2	england39	us	27	(23,28]	female	poc	4	native	4	5	2
4756396844	5	2	3	2	2	6	6	2	4	3	4	5	6	4	6	6	5	6	6	5	6	england39	us	43	(38,43]	male	white	7	native	4	7	6
4756396969	6	2	6	7	7	7	7	5	7	7	6	3	7	6	2	2	5	6	6	7	2	england39	us	28	(23,28]	female	poc	7	native	2	6	2
4756399696	5	2	5	7	5	6	7	6	4	5	4	6	4	4	3	4	2	7	6	6	5	england39	us	39	(38,43]	male	white	6	native	2	5	6
4756398055	5	2	5	4	4	5	5	6	4	5	4	5	5	4	4	5	4	5	5	4	4	england39	us	29	(28,33]	male	white	3	native	4	7	2
4756398317	5	1	7	6	5	6	7	6	5	7	6	6	6	5	5	6	6	6	7	7	7	england39	us	43	(38,43]	female	white	2	native	4	5	5
4756396234	3	4	4	6	5	7	5	4	6	5	2	7	7	5	6	7	6	6	6	4	7	england39	us	28	(23,28]	female	white	7	native	3	2	3
4756399799	5	3	3	6	5	6	6	6	7	7	6	3	5	6	2	2	5	5	6	5	5	england39	us	33	(28,33]	male	white	4	native	2	4	3
4756408151	5	1	6	7	5	7	7	4	5	5	5	7	7	5	6	7	6	7	7	1	7	england39	us	24	(23,28]	male	white	7	native	2	6	9
4756398758	3	2	6	7	6	6	7	5	5	6	6	7	7	6	6	7	7	7	6	6	7	england39	us	29	(28,33]	female	poc	7	native	3	6	3
4756410045	4	2	5	6	4	6	6	4	5	5	5	6	6	4	6	6	6	6	6	5	6	england39	us	28	(23,28]	male	white	7	native	4	7	9
4756399054	6	3	7	5	6	6	7	6	6	7	5	7	6	6	7	6	6	6	6	7	6	england39	us	25	(23,28]	male	white	6	native	3	6	3
4756406339	5	3	3	5	6	6	7	6	6	6	5	5	5	6	5	4	6	6	4	5	5	england39	us	30	(28,33]	male	white	3	native	4	7	5
4756395796	5	2	5	5	5	6	6	6	6	6	6	6	6	6	5	6	5	6	5	5	6	england39	us	24	(23,28]	male	white	6	native	4	7	4
4756407767	5	1	3	7	5	4	7	3	7	6	4	6	7	7	5	6	6	7	7	5	6	england39	us	30	(28,33]	male	white	4	native	3	3	7
4756404643	5	2	6	7	7	7	6	6	7	7	6	6	7	7	6	6	7	7	6	7	6	england39	us	61	(58,63]	female	white	6	native	2	3	3
4756398106	6	2	5	6	7	7	6	6	7	4	4	6	6	5	5	6	6	5	7	6	6	england39	us	58	(53,58]	female	mixed	6	native	3	6	4
4756403780	5	1	3	6	6	3	7	6	5	6	6	5	6	6	2	5	4	4	4	6	5	england39	us	39	(38,43]	female	white	2	native	5	7	2
4756407115	6	1	7	7	7	6	7	7	7	7	7	7	7	7	5	6	7	7	7	7	6	england39	us	34	(33,38]	female	white	4	native	2	5	3
4756413439	6	1	6	7	7	7	7	6	7	6	6	4	7	6	4	7	6	6	6	7	4	england39	us	60	(58,63]	female	poc	1	native	5	7	4
4756401466	4	1	4	7	5	7	6	3	5	6	4	6	6	4	5	6	5	5	5	6	6	england39	us	24	(23,28]	male	poc	7	native	4	6	4
4756402170	3	1	4	6	5	5	4	3	6	6	4	3	4	6	2	3	5	5	5	6	2	england39	us	61	(58,63]	female	white	1	native	3	6	3
4756430223	5	5	7	6	5	7	7	5	5	5	7	7	7	5	7	7	7	7	7	5	7	england39	us	32	(28,33]	female	white	6	native	2	6	4
4756397980	3	2	3	6	6	6	6	6	4	4	5	5	6	7	5	6	5	6	6	6	6	england39	us	27	(23,28]	male	white	7	native	4	7	3
4756403870	5	3	5	7	7	7	7	5	6	6	5	6	7	7	5	6	6	6	6	7	7	england39	us	34	(33,38]	male	white	6	native	2	3	2
4756431598	6	2	5	6	4	7	7	6	5	5	6	6	7	5	6	7	6	6	6	5	5	england39	us	29	(28,33]	female	white	6	native	4	5	2
4756428536	5	3	3	5	6	4	7	3	3	4	5	5	6	3	5	5	5	5	4	6	6	england39	us	32	(28,33]	male	white	2	native	4	3	3
4756429444	3	4	6	7	4	7	6	3	4	6	4	7	7	4	5	7	6	6	6	3	6	england39	us	33	(28,33]	male	white	4	native	2	5	3
4756442084	4	1	4	7	6	5	6	5	5	6	4	3	6	6	3	6	5	4	4	5	4	england39	us	28	(23,28]	female	white	7	native	3	7	6
4756406208	5	1	5	5	5	6	5	5	7	7	5	4	5	6	3	4	5	6	4	5	3	england39	us	33	(28,33]	male	white	1	native	3	6	2
4756410957	6	5	5	5	5	6	6	6	5	6	6	5	7	5	2	5	5	6	6	5	2	england39	us	69	(68,73]	male	white	7	native	5	7	7
4756433058	5	2	6	5	5	6	5	6	6	5	3	5	6	5	6	5	5	5	5	5	5	england39	us	36	(33,38]	male	white	7	native	4	7	6
4756401863	6	1	5	6	3	7	7	2	3	3	5	6	7	2	5	6	6	6	6	3	5	england39	us	43	(38,43]	male	white	2	native	4	7	6
4756434728	3	1	4	6	7	5	7	5	7	6	4	7	7	7	6	7	7	6	7	6	6	england39	us	36	(33,38]	male	white	1	native	2	5	3
4756427066	3	2	5	4	5	5	6	5	5	6	4	6	5	6	4	6	6	6	5	5	6	england39	us	58	(53,58]	female	white	2	native	2	5	2
4756430807	4	3	6	5	2	4	6	3	3	5	5	6	6	3	5	6	6	6	6	3	6	england39	us	26	(23,28]	male	white	5	native	4	5	3
4756422093	5	3	5	3	2	6	6	7	5	3	4	6	6	5	5	6	6	5	5	2	5	england39	us	38	(33,38]	male	white	3	native	5	7	9
4756419251	5	3	6	7	2	7	7	4	3	2	3	7	6	2	7	7	7	7	7	3	7	england39	us	33	(28,33]	male	white	4	native	4	7	2
4756429755	4	3	4	6	6	6	6	6	6	5	4	5	5	5	4	5	5	6	5	5	4	england39	us	28	(23,28]	female	mixed	5	native	3	7	2
4756415899	5	2	4	7	7	7	7	5	6	6	5	4	6	6	4	4	6	6	5	6	4	england39	us	30	(28,33]	male	white	5	native	3	5	2
4756433049	5	2	5	6	4	5	5	3	5	5	5	5	6	4	5	6	6	6	5	5	5	england39	us	35	(33,38]	female	mixed	7	native	5	7	3
4756454540	5	2	6	7	6	7	7	5	6	5	6	6	7	6	6	7	7	7	6	5	6	england39	us	27	(23,28]	female	white	6	native	2	6	3
4756398400	3	2	5	6	2	6	6	5	3	3	2	6	6	5	6	6	6	6	6	3	6	england39	us	30	(28,33]	male	white	7	native	4	7	5
4756447893	6	3	5	7	6	7	7	6	6	6	6	7	6	7	6	7	6	6	6	6	6	england39	us	32	(28,33]	male	poc	6	native	3	7	8
4756424005	3	1	3	5	6	5	7	6	6	6	3	5	7	5	4	5	5	5	6	5	3	england39	us	33	(28,33]	female	poc	6	native	4	6	4
4756447373	2	1	3	5	7	6	6	5	6	6	4	3	6	7	3	4	6	7	5	6	3	england39	us	37	(33,38]	female	white	6	native	5	7	10
4756443858	7	2	3	7	7	7	7	7	5	7	5	5	7	6	5	7	6	4	7	5	5	england39	us	28	(23,28]	male	poc	7	native	4	7	2
4756466419	3	1	5	5	4	4	7	3	4	2	2	6	6	3	5	6	6	6	5	3	5	england39	us	25	(23,28]	male	white	2	native	2	5	3
4756466341	4	2	4	6	6	5	7	4	5	5	5	6	7	4	5	6	4	5	6	5	6	england39	us	23	[18,23]	male	white	4	native	4	1	3
4756407722	6	1	5	7	6	7	5	6	6	6	3	1	6	6	3	5	5	6	6	5	3	england39	us	57	(53,58]	female	white	1	native	2	6	2
4756401163	5	1	5	6	5	7	5	5	5	6	5	3	5	6	3	3	6	5	5	6	4	england39	us	50	(48,53]	male	white	3	native	5	7	4
4756417059	6	2	5	6	5	6	6	5	5	5	6	5	6	5	5	6	6	6	6	6	6	england39	us	26	(23,28]	male	white	3	native	2	6	3
4756399073	4	3	3	6	3	7	7	5	3	3	3	7	6	3	6	5	3	7	5	3	7	england39	us	51	(48,53]	female	white	7	native	4	7	8
4756453818	5	2	5	6	3	6	6	3	3	3	2	6	7	3	5	5	6	7	6	3	6	england39	us	29	(28,33]	male	poc	7	native	2	6	3
4756475716	5	3	5	5	5	6	6	5	5	5	5	6	6	5	5	5	6	6	6	5	6	england39	us	40	(38,43]	female	white	7	native	2	6	6
4756424506	5	2	7	7	5	7	7	2	5	2	7	5	7	5	4	4	6	5	7	4	5	england39	us	25	(23,28]	male	white	6	native	2	6	4
4756417905	6	1	6	7	7	7	7	5	6	5	5	6	7	4	3	7	6	6	5	6	4	england39	us	39	(38,43]	male	poc	7	native	4	7	3
4756396880	4	5	5	4	4	4	5	4	4	4	5	3	5	4	4	5	5	5	4	4	4	england39	us	27	(23,28]	male	white	4	native	4	5	3
4756451751	7	1	5	7	7	7	7	6	7	7	7	5	7	5	5	4	7	7	7	6	4	england39	us	24	(23,28]	male	poc	7	native	2	6	2
4756397431	5	1	5	6	6	5	6	4	6	6	5	6	5	5	4	7	7	7	5	6	7	england39	us	30	(28,33]	male	poc	7	native	4	7	4
4756486654	6	1	6	7	6	7	6	5	5	5	6	1	5	6	5	2	5	5	5	6	2	england39	us	32	(28,33]	female	white	6	native	4	6	5
4756414830	4	2	5	7	5	5	7	4	5	5	5	6	7	5	5	6	6	6	6	6	6	england39	us	36	(33,38]	male	white	4	native	4	7	6
4756483299	5	2	4	6	6	7	6	5	6	5	6	6	6	6	3	6	5	6	4	5	5	england39	us	21	[18,23]	male	mixed	7	native	2	5	2
4756497680	6	2	6	5	6	6	6	7	6	6	6	5	6	6	6	6	6	6	6	6	5	england39	us	30	(28,33]	female	poc	7	native	3	7	5
4756456900	7	2	7	7	5	7	7	7	6	6	6	7	7	6	7	7	7	7	7	7	6	england39	us	43	(38,43]	female	white	4	native	3	5	4
4756493354	6	1	5	6	6	6	5	7	7	7	5	6	6	5	5	5	6	6	6	5	6	england39	us	33	(28,33]	female	white	2	native	4	7	3
4756486247	3	3	6	5	5	6	7	4	5	5	6	7	6	5	6	6	6	7	7	5	6	england39	us	33	(28,33]	male	white	6	native	2	6	3
4756512980	5	5	6	5	5	6	6	6	6	6	6	6	6	5	5	7	5	6	5	6	6	england39	us	22	[18,23]	male	white	6	native	4	7	3
4756485297	7	2	7	6	5	7	6	5	5	5	4	7	6	4	6	5	6	6	7	4	7	england39	us	35	(33,38]	male	white	5	native	2	6	2
4756444829	4	2	6	6	5	6	6	3	6	6	5	6	6	5	5	6	6	6	6	5	5	england39	us	26	(23,28]	male	white	7	native	4	7	4
4756454763	1	1	3	5	3	4	5	1	3	4	3	5	5	3	2	3	2	4	5	3	3	england39	us	28	(23,28]	male	poc	7	nonnative	5	7	5
4756500431	4	5	6	6	6	6	6	6	4	6	4	6	6	5	5	6	5	6	7	5	6	england39	us	41	(38,43]	female	poc	5	native	4	5	6
4756500311	2	1	5	7	3	7	7	2	5	4	5	7	6	6	7	7	6	6	6	6	6	england39	us	40	(38,43]	female	white	3	native	4	2	8
4756499151	4	2	6	7	5	6	7	5	5	6	5	5	6	5	2	4	5	5	5	6	2	england39	us	30	(28,33]	female	white	3	native	2	5	4
4756523308	7	1	5	7	7	7	7	6	7	7	3	7	7	7	6	7	7	7	7	7	7	england39	us	36	(33,38]	male	white	4	native	4	6	5
4756448948	5	1	5	7	6	7	7	7	7	6	7	5	7	6	5	7	7	7	7	7	6	england39	us	39	(38,43]	male	white	3	native	2	4	3
4756510908	4	1	6	5	6	7	5	6	7	6	3	3	5	6	2	4	4	4	4	7	2	england39	us	33	(28,33]	male	white	7	native	4	7	4
4756519191	5	1	6	6	5	5	6	5	5	5	5	7	6	5	6	6	7	7	6	6	6	england39	us	25	(23,28]	female	white	4	native	5	7	2
4756510292	3	2	4	6	6	5	5	6	6	5	5	4	5	5	4	3	6	6	5	6	4	england39	us	26	(23,28]	male	poc	6	native	4	7	4
4756539700	6	1	6	6	2	5	6	6	6	6	5	4	5	5	6	7	5	5	4	5	6	england39	us	31	(28,33]	male	poc	6	native	4	7	4
4756444435	4	3	6	6	4	7	7	4	5	5	5	7	6	5	5	6	6	6	6	5	6	england39	us	30	(28,33]	female	white	7	native	4	7	4
4756462595	5	2	3	4	6	5	5	4	5	5	4	3	4	5	4	3	3	3	3	5	3	england39	us	36	(33,38]	male	poc	4	native	4	7	3
4756514586	6	3	7	6	2	7	7	5	3	3	5	6	5	3	5	5	6	6	6	3	5	england39	us	28	(23,28]	male	white	7	native	2	6	4
4756528038	6	2	5	6	6	6	7	6	6	6	7	4	7	6	6	4	4	6	7	6	6	england39	us	32	(28,33]	female	mixed	3	native	3	5	4
4756531497	4	1	4	7	6	6	6	5	7	6	5	5	7	6	4	5	6	6	5	7	3	england39	us	45	(43,48]	female	white	1	native	2	2	5
4756539027	3	3	5	6	6	6	6	3	7	6	5	6	6	6	5	5	6	6	6	6	4	england39	us	41	(38,43]	male	white	4	native	2	4	2
4756541107	6	5	6	6	7	7	7	6	7	7	5	7	5	6	5	7	5	7	7	7	6	england39	us	35	(33,38]	female	poc	6	native	4	2	2
4756493230	4	2	3	6	6	5	6	5	6	5	5	5	6	6	3	5	5	5	4	5	4	england39	us	28	(23,28]	male	white	5	native	5	7	3
4756525110	6	2	5	6	4	7	7	5	6	6	5	7	6	5	5	6	6	6	7	6	6	england39	us	23	[18,23]	male	white	7	native	2	5	3
4756546911	4	1	5	6	7	7	7	7	7	6	5	6	7	7	7	5	6	6	7	7	5	england39	us	25	(23,28]	male	poc	4	native	4	6	4
4756576496	3	1	3	3	1	6	6	6	1	5	6	3	5	6	2	2	2	4	6	2	2	england39	us	33	(28,33]	male	white	3	native	4	5	4
4756561736	5	3	5	5	4	3	6	3	3	3	4	5	4	3	5	5	4	5	5	3	5	england39	us	35	(33,38]	male	white	5	native	4	7	5
4756587972	4	4	5	5	5	4	5	5	5	4	5	6	3	6	5	5	6	6	6	6	5	england39	us	35	(33,38]	male	poc	6	native	4	5	3
4756568108	6	2	6	7	6	7	6	6	6	6	6	7	7	6	5	6	6	6	6	6	5	england39	us	23	[18,23]	male	mixed	7	native	2	6	4
4756401918	5	2	6	6	5	6	6	3	3	5	5	6	6	5	5	6	6	6	6	3	6	england39	us	38	(33,38]	female	white	7	native	3	6	4
4756570757	4	1	4	7	7	7	5	5	7	7	6	4	5	7	3	4	5	4	4	7	4	england39	us	29	(28,33]	female	poc	3	native	2	6	2
4756487978	5	4	5	6	4	6	5	5	4	4	5	6	6	4	5	6	6	6	5	4	5	england39	us	28	(23,28]	female	mixed	4	native	3	7	2
4756583586	6	2	5	7	6	7	7	7	6	7	4	6	6	6	5	5	6	5	5	7	5	england39	us	41	(38,43]	male	white	4	native	2	6	2
4756614208	5	1	5	7	6	7	7	5	5	5	3	7	7	4	7	7	5	6	7	6	7	england39	us	27	(23,28]	female	white	7	native	4	6	4
4756607496	3	1	5	7	7	6	6	5	7	7	5	6	5	6	3	5	6	6	6	6	6	england39	us	35	(33,38]	male	white	3	native	4	7	7
4756612438	5	2	5	6	5	7	7	6	6	6	6	6	7	6	6	6	6	7	6	5	6	england39	us	29	(28,33]	male	white	1	native	3	5	2
4756611132	5	3	5	6	5	6	6	4	5	5	5	6	6	5	6	6	5	5	6	5	6	england39	us	30	(28,33]	male	white	1	native	2	6	2
4756622392	2	1	3	7	6	5	7	2	6	6	3	7	6	6	2	7	6	4	6	4	7	england39	us	21	[18,23]	male	poc	7	native	4	1	4
4756634338	5	3	5	6	6	6	6	4	6	5	5	5	6	6	5	5	5	5	6	5	5	england39	us	38	(33,38]	female	mixed	5	native	5	2	3
4756653350	3	1	4	6	6	6	6	5	6	7	5	6	7	7	3	7	6	6	5	6	4	england39	us	28	(23,28]	female	poc	7	native	4	5	3
4756634443	5	1	4	3	5	6	5	6	5	6	3	5	6	5	5	5	4	5	6	5	6	england39	us	27	(23,28]	male	poc	6	native	2	3	4
4756641516	4	1	5	7	4	3	6	3	5	3	4	5	5	5	5	5	6	5	5	3	6	england39	us	57	(53,58]	female	white	4	native	4	7	6
4756617768	2	2	3	6	7	6	7	6	6	6	3	2	6	6	5	6	5	6	5	7	5	england39	us	21	[18,23]	male	poc	7	native	3	7	2
4756727657	2	2	6	7	5	5	6	4	3	6	3	5	6	3	5	4	5	6	6	4	6	england39	us	35	(33,38]	female	mixed	5	native	3	7	5
4756733504	6	1	7	7	6	5	6	6	6	7	7	7	7	6	7	7	7	7	6	6	7	england39	us	31	(28,33]	male	white	7	native	2	6	3
4756687565	3	1	2	3	5	5	6	5	7	5	2	2	3	6	3	2	6	5	5	6	2	england39	us	29	(28,33]	female	white	4	native	3	2	4
4756700774	6	2	2	6	6	5	6	2	6	6	6	2	6	6	2	6	6	6	6	6	2	england39	us	33	(28,33]	female	white	6	native	3	6	5
4756736857	6	2	6	6	3	6	6	6	6	6	6	5	6	5	6	6	6	6	6	6	6	england39	us	36	(33,38]	female	white	1	native	2	6	2
4756805428	4	3	4	4	5	6	6	5	5	5	5	4	5	5	3	4	5	6	6	5	5	england39	us	45	(43,48]	male	white	6	native	5	7	2
4756808058	3	2	3	6	4	5	5	3	5	5	3	4	5	5	3	3	6	5	5	4	4	england39	us	43	(38,43]	female	white	2	native	2	6	3
4756848369	7	1	2	7	7	7	7	6	7	6	6	5	7	7	4	6	6	7	5	6	6	england39	us	55	(53,58]	female	poc	1	native	3	3	7
4756873116	6	2	6	6	6	7	6	6	5	6	5	4	6	5	5	5	4	5	5	5	4	england39	us	39	(38,43]	female	white	6	native	4	5	2
4756933698	5	1	5	7	5	6	6	6	6	6	6	5	6	6	5	5	6	7	6	6	6	england39	us	40	(38,43]	female	white	5	native	2	6	2
4785613132	6	4	6	7	4	6	7	5	5	5	5	6	6	5	5	6	5	5	6	5	6	england39	us	29	(28,33]	male	white	4	native	3	4	4
4785614419	2	1	5	6	6	6	6	5	6	6	5	5	6	6	5	6	6	6	6	6	6	england39	us	30	(28,33]	female	white	6	native	5	7	5
4785614005	4	1	4	6	6	6	6	6	6	6	4	4	6	6	4	4	5	6	5	6	4	england39	us	37	(33,38]	male	white	7	native	4	4	5
4785614343	3	3	3	6	6	3	6	5	6	3	3	5	5	6	3	5	4	5	4	5	3	england39	us	25	(23,28]	male	white	6	native	3	1	5
4785624052	2	1	3	3	5	3	6	2	5	6	3	6	5	4	1	6	5	5	5	2	6	england39	us	19	[18,23]	male	white	1	native	2	1	4
4785631397	6	4	5	6	6	6	7	5	5	5	5	6	6	6	6	6	6	7	6	5	6	england39	us	24	(23,28]	male	poc	7	native	2	5	2
4785651260	7	1	7	7	7	7	7	7	7	7	7	7	7	7	7	7	7	7	7	7	7	england39	us	36	(33,38]	female	white	7	native	4	7	2
4785636138	6	1	7	7	6	7	7	5	5	6	6	7	7	7	7	7	7	7	7	5	6	england39	us	27	(23,28]	male	white	6	native	2	5	6
4785640579	3	2	3	4	4	4	5	2	4	5	3	5	5	5	3	5	5	5	5	3	6	england39	us	25	(23,28]	male	white	7	native	4	7	7
4785642925	5	2	7	7	5	7	7	7	5	6	5	7	7	5	6	7	7	7	7	5	7	england39	us	34	(33,38]	male	white	4	native	2	5	2
4785643361	3	1	5	7	3	5	7	2	3	3	3	5	7	3	5	5	7	7	5	3	5	england39	us	39	(38,43]	male	white	7	native	3	6	3
4785642916	4	5	5	3	5	6	6	5	4	4	6	4	4	5	3	5	3	2	3	4	5	england39	us	25	(23,28]	male	white	5	native	3	6	2
4785648491	5	2	4	6	6	6	6	6	6	5	5	7	7	5	4	6	7	6	5	5	6	england39	us	26	(23,28]	female	poc	5	native	3	5	3
4785659405	5	2	6	7	5	6	7	4	5	6	5	6	7	5	5	6	6	6	5	6	6	england39	us	37	(33,38]	female	mixed	5	native	4	5	6
4785663910	5	4	4	6	7	5	4	5	5	6	5	3	3	5	5	2	6	5	4	6	4	england39	us	26	(23,28]	male	white	6	native	4	5	5
4785684852	4	2	4	6	7	4	6	5	5	7	5	5	6	6	4	5	6	6	5	5	6	england39	us	47	(43,48]	male	white	5	native	4	7	5
4785675149	5	2	5	6	5	4	5	5	6	6	6	5	5	5	4	5	4	6	6	5	4	england39	us	25	(23,28]	male	white	6	native	4	5	4
4785683879	3	1	4	6	3	6	7	4	3	4	3	6	7	4	3	6	6	6	7	3	7	england39	us	45	(43,48]	female	white	2	native	5	7	6
4785696814	3	1	5	6	6	7	6	4	5	5	3	6	7	5	6	6	6	7	6	5	5	england39	us	31	(28,33]	male	white	6	native	4	7	4
4785766935	5	1	3	7	7	7	7	5	7	7	4	4	3	7	5	3	5	6	4	7	1	england39	us	25	(23,28]	female	white	5	native	4	1	3
4785895630	5	1	6	7	5	7	6	6	6	6	5	5	7	5	4	5	6	5	6	5	5	england39	us	27	(23,28]	male	white	5	native	4	5	3
4714252351	4	1	2	5	6	4	2	6	7	7	4	2	5	6	2	2	2	6	4	7	2	england39	uk	70	(68,73]	female	white	7	native	4	5	8
4733236041	6	3	4	6	6	6	6	6	5	6	4	6	7	5	6	6	5	6	6	5	6	england39	uk	31	(28,33]	female	white	7	native	5	7	1
4785070985	5	2	6	4	5	5	6	3	5	5	4	6	6	5	5	5	7	5	6	5	6	england39	uk	33	(28,33]	female	white	6	native	4	6	4
4785080457	6	6	4	5	6	6	6	5	6	5	5	6	6	7	5	6	6	6	5	6	6	england39	uk	30	(28,33]	male	white	2	native	4	5	2
4785099961	5	5	7	5	2	7	6	4	5	5	3	5	5	3	5	4	3	4	6	3	6	england39	uk	33	(28,33]	female	white	4	native	5	5	2
4785134927	4	3	5	6	5	5	5	6	5	5	4	4	5	5	4	4	5	5	5	6	4	england39	uk	34	(33,38]	female	white	7	native	3	5	3
4785136058	3	1	5	6	4	5	6	3	5	5	3	7	5	4	5	6	5	5	4	5	7	england39	uk	29	(28,33]	female	white	7	native	5	1	7
4785133094	2	1	4	5	6	7	6	4	7	6	3	5	6	6	5	4	6	4	5	6	5	england39	uk	37	(33,38]	female	white	3	native	3	5	2
4785136928	5	2	6	6	5	6	6	6	6	6	6	6	6	5	5	5	5	6	5	5	5	england39	uk	47	(43,48]	female	poc	4	native	3	6	5
4785147876	5	1	3	5	5	4	4	5	4	4	4	5	5	5	4	4	5	4	3	5	5	england39	uk	36	(33,38]	female	white	1	native	3	3	2
4785150145	6	1	5	7	3	6	7	5	3	5	3	7	6	4	5	6	6	6	6	3	6	england39	uk	34	(33,38]	male	white	3	native	4	7	3
4785179404	3	2	3	5	4	4	5	3	5	5	3	5	6	3	4	5	5	5	3	5	6	england39	uk	46	(43,48]	male	white	6	native	5	7	6
4785181715	3	1	3	5	6	5	5	6	6	7	4	6	5	5	2	3	3	3	5	6	5	england39	uk	25	(23,28]	female	white	7	native	5	7	4
4785188330	6	1	5	7	5	7	7	5	6	6	6	7	7	6	6	7	6	7	6	5	7	england39	uk	48	(43,48]	female	white	3	native	3	7	3
4785188911	6	1	5	6	5	6	5	5	5	4	3	6	7	5	3	5	7	7	6	6	3	england39	uk	55	(53,58]	female	white	6	native	4	7	3
4785209761	2	4	6	7	3	7	7	4	3	5	5	6	6	3	5	6	2	5	6	4	6	england39	uk	29	(28,33]	female	white	6	native	5	7	2
4785222369	5	1	3	7	5	7	5	5	6	5	4	6	6	5	4	5	6	4	6	6	7	england39	uk	29	(28,33]	male	white	1	native	4	5	3
4785242761	4	3	5	5	5	5	5	5	5	5	5	3	4	4	4	5	4	4	5	5	4	england39	uk	18	[18,23]	male	mixed	3	native	3	3	3
4785245226	4	1	7	7	2	7	7	7	5	4	7	7	7	4	5	5	7	6	7	5	5	england39	uk	35	(33,38]	male	white	4	native	1	7	2
4785245215	2	6	6	6	5	6	6	3	6	6	6	6	6	6	5	4	5	6	5	5	5	england39	uk	29	(28,33]	male	white	3	native	4	7	6
4785248036	5	1	5	7	5	7	6	7	6	7	6	5	6	6	4	3	4	5	6	6	4	england39	uk	36	(33,38]	female	white	2	native	3	2	2
4785253156	7	1	5	7	5	7	6	7	6	6	5	7	7	5	5	7	6	6	6	6	5	england39	uk	54	(53,58]	male	white	2	native	2	7	4
4785252516	5	2	5	6	6	6	6	6	6	6	5	5	6	6	4	5	6	6	5	6	4	england39	uk	55	(53,58]	female	white	7	native	5	5	3
4785254905	5	2	4	5	4	5	4	5	5	6	5	3	3	4	5	3	4	4	3	5	3	england39	uk	55	(53,58]	male	white	2	native	3	3	3
4785256015	7	2	4	7	6	6	7	4	7	6	1	1	5	6	1	3	2	5	3	7	1	england39	uk	27	(23,28]	male	poc	7	nonnative	2	6	2
4785265490	4	3	5	5	5	5	5	3	4	5	4	5	4	4	5	4	5	5	5	4	4	england39	uk	48	(43,48]	female	white	7	native	5	7	11
4785267964	4	6	5	6	6	5	5	5	5	6	6	5	6	7	4	6	5	7	5	5	5	england39	uk	28	(23,28]	female	white	6	native	3	7	5
4785267554	6	1	6	7	5	7	7	6	6	6	6	6	7	6	6	5	6	6	6	6	6	england39	uk	57	(53,58]	female	white	5	native	2	5	4
4785269400	2	1	5	5	5	6	5	2	5	4	5	6	6	4	4	3	4	6	4	2	4	england39	uk	36	(33,38]	female	white	6	native	4	5	2
4785269551	3	1	6	6	5	6	6	3	5	6	5	5	5	6	3	5	5	5	5	5	6	england39	uk	34	(33,38]	female	white	6	native	5	6	3
4785273496	5	2	3	5	6	5	5	4	6	6	6	3	5	5	4	2	5	5	4	6	3	england39	uk	53	(48,53]	female	white	6	native	4	5	2
4785277821	2	2	3	7	4	5	6	3	3	4	5	6	6	4	6	6	5	6	6	3	5	england39	uk	37	(33,38]	female	white	6	native	4	7	3
4785280633	4	1	3	6	2	5	5	4	5	5	5	3	5	4	3	5	4	6	5	5	3	england39	uk	45	(43,48]	female	poc	5	native	2	2	4
4785280697	5	1	5	7	6	6	4	4	6	6	5	5	6	6	5	5	7	6	6	6	5	england39	uk	33	(28,33]	female	white	2	native	3	2	3
4785281270	5	1	2	5	3	5	5	5	5	5	5	3	3	3	2	4	5	4	3	3	3	england39	uk	45	(43,48]	female	white	7	native	4	6	4
4785297009	6	1	7	6	6	6	6	6	6	6	6	7	7	6	6	7	7	6	6	6	7	england39	uk	42	(38,43]	female	poc	3	native	4	2	3
4785293310	4	2	4	7	4	6	6	4	5	4	4	6	6	4	4	5	5	5	5	5	5	england39	uk	30	(28,33]	male	mixed	5	native	1	2	2
4785299184	5	6	7	5	6	5	4	5	7	7	4	4	7	5	5	7	4	5	6	5	4	england39	uk	24	(23,28]	female	white	2	native	4	7	4
4785300292	4	1	1	7	1	4	4	1	1	1	1	2	4	3	1	1	4	1	1	1	1	england39	uk	26	(23,28]	female	white	7	native	3	5	3
4785304020	6	4	3	5	3	5	5	6	6	4	3	4	5	7	6	3	5	3	5	4	3	england39	uk	19	[18,23]	male	white	2	native	2	7	1
4785304073	1	1	5	7	1	7	7	1	1	4	4	5	7	1	1	7	6	5	5	1	1	england39	uk	39	(38,43]	male	poc	7	native	3	6	4
4785304473	3	1	4	5	1	7	5	2	4	4	5	5	6	3	4	3	7	6	5	2	5	england39	uk	25	(23,28]	female	poc	2	native	2	2	7
4785306164	5	1	6	5	5	5	7	5	5	6	6	5	6	6	5	5	6	6	6	6	7	england39	uk	21	[18,23]	female	white	4	native	4	1	5
4785307670	5	1	4	7	5	7	6	6	7	6	5	5	7	6	4	5	6	6	5	7	4	england39	uk	61	(58,63]	female	white	6	native	4	6	4
4785314091	4	2	3	7	5	6	7	3	6	7	3	5	5	5	3	5	6	5	5	6	6	england39	uk	26	(23,28]	male	white	4	native	3	3	6
4785322826	2	1	7	7	3	7	7	5	4	4	4	7	7	3	6	4	6	6	6	5	6	england39	uk	28	(23,28]	male	white	5	native	3	6	4
4785322664	3	2	4	5	3	4	5	5	5	5	4	5	5	5	5	4	4	4	5	4	4	england39	uk	39	(38,43]	female	white	2	native	5	7	6
4785329872	7	1	7	7	5	6	7	6	4	6	7	7	7	6	7	7	7	7	7	5	7	england39	uk	34	(33,38]	female	white	1	native	4	2	5
4785337736	3	1	4	7	5	5	6	5	6	7	5	6	6	6	4	4	6	5	5	5	4	england39	uk	26	(23,28]	female	white	5	native	4	5	4
4785339028	3	1	4	6	4	6	6	4	5	5	4	5	5	4	5	4	4	4	5	5	5	england39	uk	52	(48,53]	female	white	1	native	4	6	4
4785339215	4	1	4	6	5	6	5	5	6	4	5	4	5	4	4	3	6	5	6	5	4	england39	uk	24	(23,28]	male	white	5	native	4	6	4
4785340958	3	1	6	7	6	7	7	4	5	6	5	7	7	5	6	7	6	7	7	5	7	england39	uk	23	[18,23]	male	white	7	native	4	7	8
4785342228	2	1	5	7	5	6	7	5	5	7	5	4	6	5	4	5	7	5	6	4	5	england39	uk	33	(28,33]	female	white	1	native	4	5	2
4785343000	5	1	5	6	7	6	6	5	6	7	3	5	6	6	4	6	5	5	5	6	5	england39	uk	19	[18,23]	male	white	1	native	3	1	3
4785343607	2	2	3	4	5	2	4	2	3	3	2	3	3	3	3	3	3	2	3	4	3	england39	uk	44	(43,48]	female	poc	6	native	4	7	3
4785344243	4	4	4	6	4	6	4	5	4	4	4	4	4	4	4	4	4	4	4	4	4	england39	uk	29	(28,33]	male	white	6	native	4	6	4
4785344897	4	2	4	6	5	6	6	3	5	5	4	5	6	5	4	5	5	4	5	4	4	england39	uk	25	(23,28]	female	white	1	native	4	1	1
4785347387	5	1	6	7	5	7	7	5	4	6	5	7	7	5	6	6	7	7	6	4	7	england39	uk	27	(23,28]	female	white	4	native	4	7	5
4785346947	4	1	4	6	6	7	5	4	6	6	4	5	5	6	4	5	5	4	4	6	2	england39	uk	55	(53,58]	female	white	7	native	4	7	1
4785348880	4	1	5	7	7	7	4	5	6	5	5	5	5	6	7	4	4	7	5	7	5	england39	uk	33	(28,33]	female	white	3	native	2	5	3
4785351203	4	2	3	4	5	4	6	5	5	6	5	4	5	5	4	4	6	4	4	5	4	england39	uk	50	(48,53]	male	white	3	native	4	4	3
4785354419	5	3	6	6	4	6	7	5	4	5	6	6	6	4	6	6	5	5	6	4	6	england39	uk	36	(33,38]	male	white	5	native	3	3	1
4785354367	5	1	6	6	5	7	7	7	5	4	5	5	7	6	4	7	6	5	6	3	4	england39	uk	24	(23,28]	female	mixed	7	native	4	6	3
4785353428	5	5	4	4	4	5	4	5	4	4	5	5	5	6	4	3	5	5	3	4	5	england39	uk	31	(28,33]	female	white	7	native	5	5	3
4785354115	5	1	4	7	4	7	6	4	5	6	4	5	6	5	4	4	4	5	6	4	6	england39	uk	23	[18,23]	female	white	6	native	4	5	2
4785357115	5	1	3	7	5	2	7	2	6	6	2	5	6	6	2	4	6	6	4	5	3	england39	uk	49	(48,53]	male	white	6	native	5	5	3
4785356846	6	6	3	6	4	5	5	2	6	5	3	4	7	5	5	6	6	5	4	4	4	england39	uk	26	(23,28]	male	white	3	native	4	7	5
4785357632	3	1	7	7	3	6	4	7	6	7	2	2	7	7	4	7	4	4	7	7	3	england39	uk	51	(48,53]	female	white	3	native	3	6	3
4785359567	4	1	5	6	3	6	6	3	5	5	6	4	6	5	5	5	5	5	6	4	5	england39	uk	38	(33,38]	female	white	5	native	4	6	3
4785361044	2	1	5	7	1	7	7	4	3	2	4	7	6	4	6	4	4	5	5	2	7	england39	uk	44	(43,48]	female	white	3	native	3	2	2
4785363029	5	2	5	7	5	7	6	5	6	5	5	6	6	5	5	5	6	6	5	5	5	england39	uk	45	(43,48]	female	white	7	native	3	7	4
4785365264	6	5	5	5	6	6	6	7	5	5	6	7	5	5	5	7	5	6	6	7	6	england39	uk	51	(48,53]	female	white	3	native	3	7	3
4785367032	5	1	6	7	6	6	7	7	7	6	5	6	6	7	5	6	6	6	7	7	6	england39	uk	43	(38,43]	male	white	3	native	4	3	3
4785366719	4	1	4	7	3	7	7	5	6	7	4	7	7	4	6	7	6	7	7	5	7	england39	uk	60	(58,63]	female	white	2	native	5	7	4
4785367927	5	1	4	7	5	7	7	5	6	6	5	6	6	5	5	5	4	4	5	6	5	england39	uk	60	(58,63]	female	poc	7	native	3	7	4
4785366954	3	1	5	7	3	6	4	3	3	4	3	5	5	3	5	3	6	5	5	5	6	england39	uk	32	(28,33]	male	white	2	native	4	7	4
4785369539	6	3	6	7	5	6	7	5	6	5	7	7	7	6	7	7	7	6	6	5	7	england39	uk	35	(33,38]	female	white	4	native	5	5	3
4785369176	3	2	6	7	5	7	6	7	6	6	5	5	7	7	5	4	4	6	6	7	6	england39	uk	53	(48,53]	female	white	5	native	3	7	2
4785369028	7	1	5	7	7	7	7	7	7	7	7	6	5	7	6	7	7	7	7	7	7	england39	uk	39	(38,43]	female	white	7	native	3	6	3
4785371171	3	1	7	7	5	7	7	7	3	5	5	7	7	3	7	7	7	7	7	3	7	england39	uk	31	(28,33]	female	poc	7	native	5	1	3
4785372842	5	1	3	6	7	6	6	5	7	7	5	5	7	7	5	5	6	6	6	7	4	england39	uk	26	(23,28]	male	white	6	native	4	5	4
4785373112	3	4	6	6	3	6	7	3	3	5	5	6	7	4	6	7	5	5	6	2	6	england39	uk	21	[18,23]	female	white	3	native	4	5	2
4785374186	3	2	4	6	5	5	5	3	5	5	4	5	6	5	3	4	5	5	4	5	4	england39	uk	48	(43,48]	male	white	5	native	3	7	2
4785376002	6	3	6	6	5	6	7	5	5	5	5	6	6	5	6	6	6	6	6	3	6	england39	uk	52	(48,53]	male	white	5	native	4	6	3
4785375659	3	1	5	5	6	6	6	3	6	6	4	6	6	6	5	6	5	5	6	5	6	england39	uk	53	(48,53]	female	white	6	native	2	6	1
4785378021	7	3	7	7	5	7	7	7	5	5	4	7	7	5	7	7	6	7	7	5	7	england39	uk	31	(28,33]	female	white	2	native	3	6	3
4785376655	7	4	7	7	2	7	7	4	3	3	7	7	7	4	7	6	7	7	7	3	7	england39	uk	47	(43,48]	female	white	3	native	3	6	1
4785383401	4	1	7	7	2	6	7	4	5	4	4	7	7	4	7	7	7	7	7	3	7	england39	uk	26	(23,28]	female	white	7	native	4	6	3
4785382543	3	1	5	7	6	7	7	4	5	5	6	6	7	5	5	6	6	6	6	5	5	england39	uk	30	(28,33]	male	poc	5	native	4	7	5
4785385888	1	1	1	3	6	3	5	2	7	7	1	1	5	7	1	4	3	4	3	7	4	england39	uk	58	(53,58]	female	white	3	native	4	7	3
4785387527	7	6	5	5	7	7	6	7	5	7	1	7	7	6	7	7	2	7	7	5	7	england39	uk	20	[18,23]	male	poc	7	native	4	1	3
4785390146	3	2	3	4	3	3	4	3	5	4	3	3	4	3	4	3	3	3	3	4	4	england39	uk	28	(23,28]	male	white	5	native	3	3	3
4785393430	3	1	2	7	7	6	7	5	7	7	6	5	7	6	3	2	6	7	6	7	6	england39	uk	34	(33,38]	female	white	2	native	5	7	3
4785393360	5	1	5	6	6	5	6	5	5	6	5	5	6	5	3	5	6	5	5	5	5	england39	uk	45	(43,48]	female	white	3	native	3	5	5
4785394629	5	1	4	7	5	7	7	2	3	3	4	5	6	5	6	6	5	7	7	7	6	england39	uk	30	(28,33]	female	white	1	native	3	2	2
4785395378	6	1	5	7	5	6	6	5	5	5	6	5	6	5	5	6	6	6	6	5	5	england39	uk	43	(38,43]	male	white	6	native	3	7	3
4785395022	6	3	5	6	4	5	6	4	5	4	5	6	6	4	5	5	5	5	5	3	5	england39	uk	53	(48,53]	female	white	6	native	4	2	2
4785395871	5	2	6	7	3	7	5	4	3	4	3	5	3	3	5	5	5	5	4	3	6	england39	uk	23	[18,23]	female	white	3	native	4	1	2
4785396853	3	1	3	7	7	6	7	2	7	7	3	5	6	7	3	3	6	5	6	7	3	england39	uk	50	(48,53]	male	white	5	native	4	6	3
4785397796	4	2	6	6	3	5	5	5	5	4	6	6	5	4	5	5	4	4	6	4	5	england39	uk	41	(38,43]	female	white	4	native	3	6	4
4785400465	5	1	4	6	5	6	6	6	6	5	5	6	6	5	5	5	5	5	5	5	4	england39	uk	61	(58,63]	female	white	7	native	5	7	5
4785404177	5	1	6	5	5	5	5	6	6	7	6	5	6	6	4	4	5	6	5	6	4	england39	uk	44	(43,48]	male	white	6	native	2	3	3
4785402331	3	1	3	6	3	5	5	4	3	5	4	5	5	5	4	3	5	5	5	3	6	england39	uk	18	[18,23]	male	white	5	native	3	1	3
4785404628	5	2	5	6	5	7	6	5	3	5	5	7	6	6	5	6	6	6	7	4	6	england39	uk	38	(33,38]	male	white	6	native	2	6	3
4785404639	5	4	5	3	3	4	4	4	5	5	4	4	5	3	4	5	3	4	4	5	4	england39	uk	54	(53,58]	female	white	2	native	2	2	2
4785407964	5	1	5	7	5	7	6	3	5	5	5	5	6	5	6	5	6	6	6	5	5	england39	uk	33	(28,33]	female	white	1	native	3	5	3
4785414035	2	2	3	3	3	2	5	3	5	6	5	3	4	5	3	5	5	6	4	5	3	england39	uk	33	(28,33]	male	white	7	native	4	5	3
4785416618	6	3	6	6	6	6	6	6	6	6	6	6	6	6	6	6	6	6	6	6	5	england39	uk	33	(28,33]	male	white	7	native	2	6	4
4785416642	3	1	6	6	6	5	7	5	5	5	5	7	7	5	6	7	7	6	7	4	7	england39	uk	39	(38,43]	female	white	7	native	3	5	3
4785416897	2	1	2	7	6	7	7	1	7	7	6	7	6	7	3	6	6	7	5	7	4	england39	uk	31	(28,33]	female	poc	4	native	3	2	1
4785421704	5	1	4	5	5	5	4	3	5	5	4	4	4	5	4	4	4	4	4	5	4	england39	uk	44	(43,48]	male	white	5	native	4	7	8
4785421283	5	2	5	5	5	5	6	4	4	5	5	6	6	5	6	6	6	5	6	4	6	england39	uk	20	[18,23]	female	white	2	native	4	1	4
4785423078	2	1	5	7	2	7	7	2	2	4	5	6	6	2	5	6	6	6	6	2	5	england39	uk	28	(23,28]	female	white	7	native	4	5	5
4785427376	3	1	4	7	5	6	7	5	6	6	6	5	7	6	4	5	6	6	4	4	5	england39	uk	53	(48,53]	female	white	6	native	4	5	4
4785429725	4	2	4	6	5	7	7	6	6	5	5	6	6	5	6	6	5	6	6	6	7	england39	uk	48	(43,48]	female	white	2	native	3	5	5
4785430319	5	1	5	7	7	7	6	7	6	7	6	7	7	7	6	6	6	6	6	7	6	england39	uk	35	(33,38]	female	white	6	native	4	7	11
4785432834	3	3	6	5	3	5	6	2	3	4	3	6	6	5	5	5	5	6	5	3	6	england39	uk	37	(33,38]	male	white	4	native	4	2	3
4785431275	5	2	5	6	5	6	5	5	5	5	4	5	5	6	4	4	5	5	4	5	5	england39	uk	27	(23,28]	male	white	6	native	4	7	5
4785432641	5	2	5	6	3	7	7	5	6	4	6	7	7	4	7	7	7	6	7	3	7	england39	uk	41	(38,43]	male	white	5	native	4	7	5
4785431203	4	2	5	5	5	5	6	4	4	5	3	7	6	4	3	5	5	6	6	5	6	england39	uk	27	(23,28]	female	white	4	native	3	6	3
4785434301	6	3	6	7	5	6	6	6	6	5	5	7	7	6	6	7	6	5	6	6	6	england39	uk	23	[18,23]	female	white	5	native	5	7	4
4785433429	5	1	7	7	6	7	7	7	7	6	5	6	7	7	5	7	4	7	6	7	6	england39	uk	35	(33,38]	male	white	6	native	2	4	5
4785435269	6	1	6	7	6	7	7	7	7	7	6	5	6	7	5	5	6	6	6	6	5	england39	uk	31	(28,33]	female	white	2	native	3	5	5
4785436420	6	2	5	3	3	5	7	1	2	3	3	6	5	3	4	4	5	5	6	5	6	england39	uk	47	(43,48]	male	white	6	native	5	7	3
4785440583	3	5	5	5	5	5	5	3	4	4	4	5	6	4	5	5	4	5	5	4	6	england39	uk	32	(28,33]	male	white	6	native	5	7	3
4785439280	6	1	6	5	4	7	7	6	5	3	6	5	6	5	6	5	6	6	6	5	5	england39	uk	57	(53,58]	female	white	7	native	2	3	3
4785444080	5	4	4	5	5	6	5	5	5	5	4	5	5	5	5	5	5	5	5	5	5	england39	uk	31	(28,33]	male	poc	7	native	1	5	4
4785438550	2	1	4	7	3	6	5	2	5	5	3	6	5	4	5	6	5	5	5	3	5	england39	uk	24	(23,28]	female	white	5	native	3	5	1
4785439384	4	2	6	7	4	7	7	5	6	5	5	6	6	5	6	5	6	7	6	3	7	england39	uk	20	[18,23]	female	white	6	native	3	6	3
4785438917	5	1	6	7	2	7	7	3	2	3	4	7	6	2	7	7	7	7	7	2	7	england39	uk	31	(28,33]	male	white	7	native	3	5	2
4785443195	6	1	5	7	6	6	7	6	6	6	5	7	7	6	5	6	7	6	6	7	6	england39	uk	25	(23,28]	male	white	6	native	4	5	2
4785440419	4	1	5	7	6	5	5	6	5	5	5	5	5	5	5	4	5	5	5	5	5	england39	uk	34	(33,38]	female	white	5	native	4	7	3
4785444462	5	2	4	4	6	2	5	4	5	5	5	3	5	5	3	4	5	5	4	2	4	england39	uk	58	(53,58]	female	white	1	native	1	5	2
4785444556	3	2	5	5	4	5	5	5	6	5	4	4	6	5	5	4	4	5	4	5	5	england39	uk	26	(23,28]	female	poc	6	native	4	5	2
4785449073	5	1	5	7	6	7	5	7	6	6	5	5	6	7	3	5	7	6	6	6	6	england39	uk	27	(23,28]	male	white	7	native	4	7	1
4785450286	5	1	6	6	5	7	7	5	7	6	4	7	7	7	5	7	6	7	6	7	6	england39	uk	19	[18,23]	male	white	7	native	4	1	5
4785451377	6	1	5	6	3	6	7	5	6	6	5	5	6	5	4	6	5	5	5	4	5	england39	uk	23	[18,23]	female	white	5	native	5	5	7
4785451755	5	2	3	5	6	6	6	5	6	6	3	6	5	6	3	4	6	5	6	6	5	england39	uk	27	(23,28]	female	white	7	native	5	7	3
4785454921	3	3	5	6	2	6	7	3	3	3	3	6	6	3	5	5	5	6	5	3	6	england39	uk	43	(38,43]	female	white	6	native	4	2	1
4785457716	5	2	4	7	6	6	7	3	6	6	4	6	5	5	5	5	6	5	7	6	5	england39	uk	45	(43,48]	male	white	3	native	4	7	2
4785475708	5	4	6	6	4	6	6	4	4	5	3	6	6	5	4	6	6	6	6	3	6	england39	uk	22	[18,23]	male	poc	6	native	3	1	4
4785455386	4	3	5	5	3	5	6	4	5	5	3	6	5	5	5	6	5	5	5	4	6	england39	uk	30	(28,33]	male	white	7	native	3	6	4
4785461803	3	1	4	5	6	5	4	4	6	6	4	3	4	6	3	3	4	4	4	5	3	england39	uk	50	(48,53]	female	white	4	native	5	7	3
4785461619	3	1	6	7	5	7	7	5	3	5	3	7	7	6	6	7	6	6	6	5	6	england39	uk	29	(28,33]	male	white	1	native	5	7	6
4785463065	4	1	1	7	5	4	5	4	7	7	4	3	5	7	1	4	5	4	4	7	1	england39	uk	58	(53,58]	male	white	7	native	4	7	4
4785467932	5	1	4	7	7	7	6	5	5	6	4	4	6	5	4	5	6	7	5	5	4	england39	uk	22	[18,23]	male	white	2	native	5	7	4
4785468793	4	1	5	6	6	6	7	4	6	6	5	6	7	6	5	6	7	6	6	6	5	england39	uk	27	(23,28]	male	white	6	native	2	5	1
4785469662	3	2	5	6	2	6	6	3	3	4	4	6	6	4	6	7	4	6	6	3	7	england39	uk	55	(53,58]	female	white	3	native	4	7	6
4785472669	6	1	7	7	6	6	7	6	7	6	6	6	7	6	5	6	7	7	7	6	6	england39	uk	30	(28,33]	female	poc	4	native	3	5	3
4785473643	6	3	4	6	5	6	5	6	6	6	5	5	5	6	4	4	4	4	4	6	4	england39	uk	40	(38,43]	female	white	3	native	2	5	2
4785476771	5	1	5	7	6	7	7	5	7	6	6	7	7	6	6	7	6	6	7	6	7	england39	uk	41	(38,43]	male	white	1	native	3	5	4
4785478125	6	2	4	6	6	6	7	6	5	7	5	7	6	6	7	7	6	7	7	5	7	england39	uk	41	(38,43]	female	white	1	native	5	2	3
4785481912	6	1	5	7	5	7	2	5	6	5	6	6	7	6	6	7	6	6	6	6	5	england39	uk	40	(38,43]	female	white	6	native	4	6	3
4785507111	5	1	4	5	6	7	7	6	6	5	5	6	6	5	5	5	6	6	6	5	4	england39	uk	61	(58,63]	female	white	4	native	2	5	4
4711016067	4	4	5	4	5	6	4	6	5	5	5	5	4	4	4	3	4	5	5	5	4	england60	us	41	(38,43]	male	poc	7	nonnative	5	7	8
4718349432	4	3	4	3	4	6	4	6	5	5	4	3	5	5	4	6	4	4	5	5	4	england60	us	34	(33,38]	female	white	7	native	5	7	NA
4718558499	4	1	4	6	7	6	3	3	7	7	5	2	4	6	3	2	6	5	4	7	2	england60	us	27	(23,28]	female	white	4	native	5	7	11
4756396584	5	2	3	3	6	5	5	5	6	6	6	2	5	6	2	3	3	3	3	5	3	england60	us	38	(33,38]	male	poc	6	native	5	7	8
4756397930	7	1	3	5	7	7	7	2	6	7	2	3	6	6	1	2	4	5	5	6	2	england60	us	37	(33,38]	female	white	1	native	2	7	2
4756397077	7	1	5	2	7	5	5	3	7	7	5	2	5	7	2	1	5	3	3	7	2	england60	us	43	(38,43]	female	white	2	native	3	5	4
4756404680	3	3	3	6	5	6	6	6	5	6	5	5	6	5	3	5	5	5	6	5	4	england60	us	33	(28,33]	male	white	5	native	3	5	4
4756396122	2	1	5	3	7	6	7	6	7	7	5	6	7	7	2	7	6	7	7	7	5	england60	us	24	(23,28]	female	white	7	native	4	2	4
4756401666	4	3	4	3	4	5	3	4	4	4	4	4	4	4	4	4	5	4	4	4	4	england60	us	39	(38,43]	female	white	7	native	4	5	2
4756397681	2	5	5	2	3	6	3	2	3	3	6	1	5	3	5	1	5	5	3	3	1	england60	us	62	(58,63]	male	white	6	native	3	6	2
4756399912	2	3	2	3	2	2	3	5	5	5	5	1	3	5	2	3	2	3	3	2	2	england60	us	27	(23,28]	female	poc	4	native	4	5	2
4756396844	3	1	2	5	6	5	4	5	6	7	5	3	4	6	2	2	4	5	3	6	1	england60	us	43	(38,43]	male	white	7	native	4	7	6
4756396969	6	1	5	5	6	6	7	5	6	7	7	5	7	7	2	6	5	6	6	7	6	england60	us	28	(23,28]	female	poc	7	native	2	6	2
4756399696	4	2	3	3	5	5	2	5	4	7	6	2	3	4	2	1	3	5	4	5	1	england60	us	39	(38,43]	male	white	6	native	2	5	6
4756398055	3	2	2	3	5	5	4	4	5	4	5	4	4	6	3	3	5	3	5	5	3	england60	us	29	(28,33]	male	white	3	native	4	7	2
4756398317	5	1	6	5	3	6	6	5	3	6	6	7	6	7	7	7	7	6	7	6	7	england60	us	43	(38,43]	female	white	2	native	4	5	5
4756396234	4	3	5	5	3	4	5	3	6	5	6	4	5	5	3	6	6	6	4	3	5	england60	us	28	(23,28]	female	white	7	native	3	2	3
4756399799	3	2	2	3	2	3	2	3	5	5	5	1	2	5	1	1	3	3	3	6	1	england60	us	33	(28,33]	male	white	4	native	2	4	3
4756408151	2	6	2	2	4	5	1	3	5	3	7	1	2	5	2	1	3	5	2	4	2	england60	us	24	(23,28]	male	white	7	native	2	6	9
4756398758	6	6	5	1	3	6	3	5	2	5	4	2	4	2	2	2	3	2	3	3	3	england60	us	29	(28,33]	female	poc	7	native	3	6	3
4756410045	6	3	3	3	5	6	3	3	6	6	5	2	3	5	6	2	3	4	3	5	2	england60	us	28	(23,28]	male	white	7	native	4	7	9
4756399054	6	5	5	3	5	7	5	6	6	6	6	5	5	6	5	5	5	6	6	6	6	england60	us	25	(23,28]	male	white	6	native	3	6	3
4756406339	3	1	2	5	5	4	2	1	5	5	5	2	3	5	3	2	4	4	3	5	2	england60	us	30	(28,33]	male	white	3	native	4	7	5
4756395796	3	2	2	2	4	6	5	3	5	5	5	4	3	5	4	5	5	4	2	4	3	england60	us	24	(23,28]	male	white	6	native	4	7	4
4756407767	3	1	1	5	5	5	6	3	5	7	2	6	6	5	6	7	7	6	6	5	7	england60	us	30	(28,33]	male	white	4	native	3	3	7
4756404643	5	1	3	3	7	4	4	5	7	7	6	4	3	7	4	5	5	4	3	7	3	england60	us	61	(58,63]	female	white	6	native	2	3	3
4756398106	5	1	3	2	5	6	5	5	6	6	6	3	6	6	3	2	5	6	5	7	3	england60	us	58	(53,58]	female	mixed	6	native	3	6	4
4756403780	2	1	4	1	6	2	3	2	6	5	4	3	3	6	2	4	4	4	4	6	4	england60	us	39	(38,43]	female	white	2	native	5	7	2
4756407115	3	3	5	3	3	6	5	5	3	3	5	4	5	3	4	5	5	5	5	3	4	england60	us	34	(33,38]	female	white	4	native	2	5	3
4756413439	4	2	2	2	3	4	3	3	6	6	6	1	2	5	1	1	3	3	2	4	2	england60	us	60	(58,63]	female	poc	1	native	5	7	4
4756401466	6	5	3	3	6	3	4	2	6	7	7	3	5	6	3	2	4	3	4	6	3	england60	us	24	(23,28]	male	poc	7	native	4	6	4
4756402170	3	2	4	4	5	5	5	3	5	6	4	2	4	6	2	2	5	5	5	5	2	england60	us	61	(58,63]	female	white	1	native	3	6	3
4756430223	3	1	5	3	5	3	6	3	7	7	5	5	7	7	5	6	6	6	5	6	5	england60	us	32	(28,33]	female	white	6	native	2	6	4
4756397980	3	2	4	3	4	5	2	3	5	7	6	2	5	6	3	4	6	7	5	5	4	england60	us	27	(23,28]	male	white	7	native	4	7	3
4756403870	3	3	3	5	3	6	3	2	5	6	6	4	4	5	5	4	4	6	3	5	3	england60	us	34	(33,38]	male	white	6	native	2	3	2
4756431598	5	2	2	3	5	4	2	4	5	5	6	1	3	5	2	2	5	3	3	5	1	england60	us	29	(28,33]	female	white	6	native	4	5	2
4756428536	3	4	4	1	6	3	3	2	7	4	5	3	5	3	5	2	3	3	3	5	1	england60	us	32	(28,33]	male	white	2	native	4	3	3
4756429444	2	2	3	7	7	5	3	3	6	7	6	3	4	7	3	3	6	6	5	6	4	england60	us	33	(28,33]	male	white	4	native	2	5	3
4756442084	5	1	5	6	6	5	5	3	6	6	4	5	6	6	3	6	5	4	6	5	5	england60	us	28	(23,28]	female	white	7	native	3	7	6
4756406208	3	2	5	3	5	6	4	4	5	5	6	4	4	5	4	3	5	5	4	6	3	england60	us	33	(28,33]	male	white	1	native	3	6	2
4756410957	5	2	3	5	5	5	2	5	6	7	6	2	5	6	3	2	2	2	5	6	2	england60	us	69	(68,73]	male	white	7	native	5	7	7
4756433058	3	2	3	5	5	6	3	6	6	5	5	2	3	5	3	2	5	3	3	5	3	england60	us	36	(33,38]	male	white	7	native	4	7	6
4756401863	3	1	1	3	2	7	5	1	3	5	3	3	5	3	5	2	6	6	3	5	2	england60	us	43	(38,43]	male	white	2	native	4	7	6
4756434728	5	3	4	4	7	6	4	5	7	7	6	3	5	5	4	3	6	6	4	7	2	england60	us	36	(33,38]	male	white	1	native	2	5	3
4756427066	3	3	4	4	4	5	5	3	5	5	4	6	5	4	4	6	6	5	5	4	5	england60	us	58	(53,58]	female	white	2	native	2	5	2
4756430807	4	3	5	6	5	5	6	4	4	5	5	5	6	5	5	6	6	6	6	4	6	england60	us	26	(23,28]	male	white	5	native	4	5	3
4756422093	2	2	3	3	5	5	2	5	5	6	3	3	3	6	1	2	5	5	3	6	1	england60	us	38	(33,38]	male	white	3	native	5	7	9
4756419251	2	3	3	2	4	2	2	2	5	6	6	2	2	4	2	1	2	3	3	4	2	england60	us	33	(28,33]	male	white	4	native	4	7	2
4756429755	3	3	6	6	6	5	5	5	6	6	7	3	5	6	3	4	5	6	4	6	4	england60	us	28	(23,28]	female	mixed	5	native	3	7	2
4756415899	5	2	5	7	6	6	6	5	5	5	4	5	6	5	4	4	6	6	5	4	4	england60	us	30	(28,33]	male	white	5	native	3	5	2
4756433049	5	2	3	6	6	5	4	3	5	5	5	2	4	5	3	2	5	4	4	5	3	england60	us	35	(33,38]	female	mixed	7	native	5	7	3
4756454540	2	3	3	5	4	6	4	5	5	6	6	3	5	5	3	2	3	6	5	5	5	england60	us	27	(23,28]	female	white	6	native	2	6	3
4756398400	5	5	3	5	3	5	3	6	6	5	5	2	3	6	2	3	3	5	3	5	3	england60	us	30	(28,33]	male	white	7	native	4	7	5
4756447893	5	5	3	5	3	5	3	3	5	5	5	3	3	5	3	5	3	3	3	5	3	england60	us	32	(28,33]	male	poc	6	native	3	7	8
4756424005	3	1	3	5	6	5	6	5	7	7	3	5	6	7	3	6	5	5	4	6	3	england60	us	33	(28,33]	female	poc	6	native	4	6	4
4756447373	2	1	2	2	7	5	2	3	6	6	7	3	5	6	2	3	5	4	3	6	5	england60	us	37	(33,38]	female	white	6	native	5	7	10
4756443858	6	1	5	1	2	1	5	2	3	3	5	5	5	2	5	4	6	5	5	1	4	england60	us	28	(23,28]	male	poc	7	native	4	7	2
4756466419	6	1	5	7	5	4	2	5	6	6	6	3	3	6	2	3	2	4	3	5	3	england60	us	25	(23,28]	male	white	2	native	2	5	3
4756466341	4	2	4	3	5	3	2	2	4	6	5	4	3	3	3	3	3	4	4	6	4	england60	us	23	[18,23]	male	white	4	native	4	1	3
4756407722	6	1	3	7	3	5	5	3	5	6	5	3	5	5	3	5	5	6	3	5	3	england60	us	57	(53,58]	female	white	1	native	2	6	2
4756401163	3	1	4	5	5	6	4	3	5	5	5	2	5	5	2	3	3	4	3	6	3	england60	us	50	(48,53]	male	white	3	native	5	7	4
4756417059	5	3	4	3	4	5	3	3	6	6	5	2	5	6	2	2	5	6	4	5	3	england60	us	26	(23,28]	male	white	3	native	2	6	3
4756399073	5	3	5	5	5	2	3	5	5	5	5	2	5	6	2	2	5	3	2	5	2	england60	us	51	(48,53]	female	white	7	native	4	7	8
4756453818	3	1	1	5	6	2	2	1	7	7	5	2	3	7	2	2	5	2	2	6	2	england60	us	29	(28,33]	male	poc	7	native	2	6	3
4756475716	3	2	3	3	5	5	5	5	5	5	6	5	6	5	3	5	6	5	5	5	5	england60	us	40	(38,43]	female	white	7	native	2	6	6
4756424506	5	1	5	6	6	6	7	3	6	2	6	3	7	5	2	3	5	4	5	5	2	england60	us	25	(23,28]	male	white	6	native	2	6	4
4756417905	5	2	1	4	3	3	1	4	4	6	7	1	2	4	1	2	5	2	2	6	1	england60	us	39	(38,43]	male	poc	7	native	4	7	3
4756396880	4	5	5	3	3	3	4	3	5	4	3	4	3	4	3	3	3	4	3	4	3	england60	us	27	(23,28]	male	white	4	native	4	5	3
4756451751	7	5	4	7	6	7	7	5	6	7	7	6	7	7	5	5	7	7	6	7	3	england60	us	24	(23,28]	male	poc	7	native	2	6	2
4756397431	3	1	2	3	3	3	2	5	4	3	4	1	3	4	1	1	1	1	2	4	1	england60	us	30	(28,33]	male	poc	7	native	4	7	4
4756486654	6	1	5	5	5	6	3	5	5	6	5	3	5	5	3	3	3	5	5	5	3	england60	us	32	(28,33]	female	white	6	native	4	6	5
4756414830	4	3	4	3	6	5	4	5	6	7	6	3	5	7	2	3	5	5	4	7	3	england60	us	36	(33,38]	male	white	4	native	4	7	6
4756483299	4	5	3	3	3	3	3	5	6	6	3	2	4	6	2	2	2	5	2	6	4	england60	us	21	[18,23]	male	mixed	7	native	2	5	2
4756497680	1	3	3	2	5	5	3	2	5	5	5	1	5	6	3	2	2	2	2	3	1	england60	us	30	(28,33]	female	poc	7	native	3	7	5
4756456900	6	1	5	5	7	6	5	7	7	7	7	3	7	7	5	3	6	7	5	7	3	england60	us	43	(38,43]	female	white	4	native	3	5	4
4756493354	2	1	3	3	4	3	4	2	5	5	4	4	4	5	3	3	5	4	4	5	3	england60	us	33	(28,33]	female	white	2	native	4	7	3
4756486247	3	1	5	3	4	5	5	3	5	6	3	6	5	5	5	6	6	6	6	5	6	england60	us	33	(28,33]	male	white	6	native	2	6	3
4756512980	5	5	5	5	6	5	6	2	5	5	6	4	6	6	3	5	5	6	6	6	4	england60	us	22	[18,23]	male	white	6	native	4	7	3
4756485297	4	2	3	4	6	4	3	3	6	6	5	3	4	6	3	2	6	5	3	6	3	england60	us	35	(33,38]	male	white	5	native	2	6	2
4756444829	5	3	3	5	5	5	2	4	5	5	5	3	4	4	3	2	3	3	3	4	3	england60	us	26	(23,28]	male	white	7	native	4	7	4
4756454763	1	5	1	1	1	6	3	4	3	4	1	1	1	4	1	1	1	1	2	3	1	england60	us	28	(23,28]	male	poc	7	nonnative	5	7	5
4756500431	5	2	2	4	6	2	1	1	7	5	7	2	4	6	1	1	4	4	1	6	1	england60	us	41	(38,43]	female	poc	5	native	4	5	6
4756500311	4	1	5	2	6	5	3	3	5	7	6	3	5	6	4	3	4	4	3	6	4	england60	us	40	(38,43]	female	white	3	native	4	2	8
4756499151	4	3	5	5	5	3	2	2	5	6	6	2	5	5	3	3	6	6	3	5	2	england60	us	30	(28,33]	female	white	3	native	2	5	4
4756523308	3	1	5	7	7	4	3	4	7	7	7	3	4	7	1	2	4	7	4	7	2	england60	us	36	(33,38]	male	white	4	native	4	6	5
4756448948	6	1	5	7	5	6	5	6	6	5	6	3	6	7	3	3	7	6	5	5	3	england60	us	39	(38,43]	male	white	3	native	2	4	3
4756510908	4	5	3	4	1	5	2	1	2	3	6	2	3	2	1	2	2	2	2	3	2	england60	us	33	(28,33]	male	white	7	native	4	7	4
4756519191	3	1	2	2	2	5	3	3	5	6	6	3	5	5	2	2	5	5	3	5	2	england60	us	25	(23,28]	female	white	4	native	5	7	2
4756510292	4	5	6	3	3	6	3	2	5	6	6	3	4	3	6	4	5	5	4	5	3	england60	us	26	(23,28]	male	poc	6	native	4	7	4
4756539700	3	1	4	4	4	6	3	4	5	5	3	3	2	6	3	5	4	6	5	5	3	england60	us	31	(28,33]	male	poc	6	native	4	7	4
4756444435	5	3	5	6	6	5	5	5	6	6	6	4	6	6	4	5	4	5	4	5	4	england60	us	30	(28,33]	female	white	7	native	4	7	4
4756462595	3	1	1	4	6	3	6	3	5	5	3	3	6	6	2	3	4	3	3	5	3	england60	us	36	(33,38]	male	poc	4	native	4	7	3
4756514586	5	1	6	5	5	6	5	3	6	6	6	2	5	6	2	2	2	3	3	6	3	england60	us	28	(23,28]	male	white	7	native	2	6	4
4756528038	6	3	5	7	7	6	3	6	7	7	6	4	6	7	5	4	7	6	6	7	4	england60	us	32	(28,33]	female	mixed	3	native	3	5	4
4756531497	3	1	3	5	7	5	5	7	7	7	7	3	5	7	3	3	4	5	5	7	3	england60	us	45	(43,48]	female	white	1	native	2	2	5
4756539027	5	3	4	3	3	6	5	5	5	6	5	4	5	5	5	3	6	6	4	5	4	england60	us	41	(38,43]	male	white	4	native	2	4	2
4756541107	3	1	4	2	5	3	3	5	6	6	5	2	5	5	3	3	3	5	5	5	3	england60	us	35	(33,38]	female	poc	6	native	4	2	2
4756493230	3	4	2	3	3	5	2	4	4	3	5	2	2	3	2	2	4	3	3	3	2	england60	us	28	(23,28]	male	white	5	native	5	7	3
4756525110	3	2	2	2	3	3	2	3	5	6	5	1	4	5	2	1	3	2	2	5	2	england60	us	23	[18,23]	male	white	7	native	2	5	3
4756546911	1	7	1	5	4	3	2	1	4	3	1	1	2	4	1	2	2	2	1	3	1	england60	us	25	(23,28]	male	poc	4	native	4	6	4
4756576496	3	1	2	5	7	3	3	3	7	7	1	2	5	7	1	2	3	5	5	7	2	england60	us	33	(28,33]	male	white	3	native	4	5	4
4756561736	4	2	3	4	5	3	2	4	5	6	5	3	3	5	3	3	4	3	3	5	2	england60	us	35	(33,38]	male	white	5	native	4	7	5
4756587972	4	4	5	4	4	5	6	4	3	5	5	4	4	4	5	3	3	5	5	6	5	england60	us	35	(33,38]	male	poc	6	native	4	5	3
4756568108	3	2	4	2	4	3	2	5	5	5	4	2	2	5	3	4	4	3	3	5	2	england60	us	23	[18,23]	male	mixed	7	native	2	6	4
4756401918	3	2	3	3	5	6	6	5	5	6	5	3	6	5	3	3	6	5	5	5	3	england60	us	38	(33,38]	female	white	7	native	3	6	4
4756570757	4	1	1	4	1	7	1	5	4	4	1	1	1	4	1	1	1	1	1	4	1	england60	us	29	(28,33]	female	poc	3	native	2	6	2
4756487978	3	2	2	5	5	6	3	3	6	6	6	2	3	6	2	3	4	6	2	6	2	england60	us	28	(23,28]	female	mixed	4	native	3	7	2
4756583586	3	3	3	2	5	4	5	3	6	5	5	2	6	5	3	2	4	3	4	6	2	england60	us	41	(38,43]	male	white	4	native	2	6	2
4756614208	5	3	3	5	6	5	2	5	7	6	6	1	5	6	2	1	5	5	2	6	1	england60	us	27	(23,28]	female	white	7	native	4	6	4
4756607496	2	1	1	3	5	3	2	2	6	5	6	2	2	7	2	2	5	2	2	6	1	england60	us	35	(33,38]	male	white	3	native	4	7	7
4756612438	4	1	3	2	6	5	3	3	7	6	3	3	3	6	2	3	5	4	3	5	3	england60	us	29	(28,33]	male	white	1	native	3	5	2
4756611132	4	5	5	5	6	6	4	3	5	6	6	2	5	6	4	3	5	5	4	5	3	england60	us	30	(28,33]	male	white	1	native	2	6	2
4756622392	2	1	4	2	4	3	6	2	2	4	4	3	6	3	1	5	5	5	6	3	6	england60	us	21	[18,23]	male	poc	7	native	4	1	4
4756634338	5	2	3	3	5	5	3	3	5	6	6	3	3	5	3	2	4	5	3	5	3	england60	us	38	(33,38]	female	mixed	5	native	5	2	3
4756653350	4	1	6	5	4	5	4	5	6	6	4	4	5	5	3	2	5	5	5	5	6	england60	us	28	(23,28]	female	poc	7	native	4	5	3
4756634443	5	2	5	5	5	6	6	2	4	3	5	6	6	4	3	6	4	5	5	2	7	england60	us	27	(23,28]	male	poc	6	native	2	3	4
4756641516	4	3	3	5	5	2	4	2	2	5	6	3	4	6	3	5	6	4	3	5	3	england60	us	57	(53,58]	female	white	4	native	4	7	6
4756617768	2	2	6	7	5	7	5	5	5	7	6	6	6	6	6	7	5	7	6	6	7	england60	us	21	[18,23]	male	poc	7	native	3	7	2
4756727657	3	1	3	4	5	5	5	2	5	6	5	5	4	4	4	2	6	3	5	5	2	england60	us	35	(33,38]	female	mixed	5	native	3	7	5
4756733504	7	1	7	5	6	5	6	6	6	6	7	6	6	6	5	7	5	6	5	7	7	england60	us	31	(28,33]	male	white	7	native	2	6	3
4756687565	3	1	3	2	6	7	5	3	5	3	5	5	7	6	3	6	6	6	5	5	5	england60	us	29	(28,33]	female	white	4	native	3	2	4
4756700774	6	1	2	6	7	6	6	6	7	6	6	3	6	6	2	2	7	6	5	7	4	england60	us	33	(28,33]	female	white	6	native	3	6	5
4756736857	3	2	3	5	3	2	5	2	3	5	2	2	5	5	5	2	3	3	3	5	3	england60	us	36	(33,38]	female	white	1	native	2	6	2
4756805428	5	2	4	2	1	5	3	4	5	5	5	2	3	5	4	3	3	4	4	5	2	england60	us	45	(43,48]	male	white	6	native	5	7	2
4756808058	5	3	3	5	5	5	5	5	5	6	5	3	5	5	5	4	3	5	5	3	3	england60	us	43	(38,43]	female	white	2	native	2	6	3
4756848369	6	1	5	7	7	6	6	7	6	7	7	4	6	7	4	4	7	6	7	7	4	england60	us	55	(53,58]	female	poc	1	native	3	3	7
4756873116	5	3	3	2	3	6	3	3	4	4	6	3	3	4	3	2	3	5	4	4	2	england60	us	39	(38,43]	female	white	6	native	4	5	2
4756933698	3	2	5	4	6	6	6	5	6	6	6	5	6	6	5	5	6	6	6	6	6	england60	us	40	(38,43]	female	white	5	native	2	6	2
4785613132	4	2	3	3	5	5	6	4	6	7	6	3	4	6	2	4	3	4	5	5	3	england60	us	29	(28,33]	male	white	4	native	3	4	4
4785614419	1	2	4	6	6	6	6	4	5	6	5	5	5	5	3	6	6	6	4	4	4	england60	us	30	(28,33]	female	white	6	native	5	7	5
4785614005	4	2	4	6	6	6	6	5	6	6	4	4	5	6	4	4	4	5	4	6	4	england60	us	37	(33,38]	male	white	7	native	4	4	5
4785614343	2	3	3	5	5	4	6	2	3	3	4	5	6	4	4	5	4	5	5	4	5	england60	us	25	(23,28]	male	white	6	native	3	1	5
4785624052	2	1	1	2	3	5	5	2	5	5	5	4	5	3	5	2	5	5	5	2	6	england60	us	19	[18,23]	male	white	1	native	2	1	4
4785631397	5	5	5	4	5	6	4	5	6	5	5	6	6	4	6	6	5	5	6	5	5	england60	us	24	(23,28]	male	poc	7	native	2	5	2
4785651260	1	1	2	3	3	4	4	3	3	5	5	2	4	4	2	3	3	3	2	3	2	england60	us	36	(33,38]	female	white	7	native	4	7	2
4785636138	2	5	2	2	3	3	3	1	3	3	3	2	3	2	2	2	2	2	3	3	2	england60	us	27	(23,28]	male	white	6	native	2	5	6
4785640579	2	1	1	3	3	4	1	4	5	6	2	1	2	5	1	1	2	3	2	5	1	england60	us	25	(23,28]	male	white	7	native	4	7	7
4785642925	4	1	3	1	6	5	3	3	3	6	7	2	3	6	2	2	6	3	4	6	2	england60	us	34	(33,38]	male	white	4	native	2	5	2
4785643361	2	1	3	5	7	3	2	3	7	7	6	2	3	6	1	1	5	5	2	5	2	england60	us	39	(38,43]	male	white	7	native	3	6	3
4785642916	4	4	4	5	5	4	3	5	4	6	5	3	4	4	5	5	5	4	5	4	3	england60	us	25	(23,28]	male	white	5	native	3	6	2
4785648491	5	5	2	2	4	4	4	3	5	6	6	2	4	4	4	2	3	4	3	3	3	england60	us	26	(23,28]	female	poc	5	native	3	5	3
4785659405	5	3	3	5	5	5	2	3	6	5	5	2	3	6	2	2	3	3	2	5	2	england60	us	37	(33,38]	female	mixed	5	native	4	5	6
4785663910	3	5	4	4	3	3	6	3	6	5	2	4	5	6	6	4	3	5	4	3	4	england60	us	26	(23,28]	male	white	6	native	4	5	5
4785684852	3	3	4	5	4	5	3	4	5	5	4	3	4	6	4	3	5	4	4	6	3	england60	us	47	(43,48]	male	white	5	native	4	7	5
4785675149	4	1	4	5	4	5	6	5	4	5	5	6	6	4	5	7	5	5	6	5	7	england60	us	25	(23,28]	male	white	6	native	4	5	4
4785683879	2	2	4	5	6	6	2	4	6	7	5	2	4	6	1	2	2	3	2	5	1	england60	us	45	(43,48]	female	white	2	native	5	7	6
4785696814	5	1	3	2	6	5	2	5	6	6	5	2	3	7	2	2	5	5	4	7	2	england60	us	31	(28,33]	male	white	6	native	4	7	4
4785766935	1	5	1	1	7	5	1	1	7	1	4	1	4	5	1	1	1	3	3	1	1	england60	us	25	(23,28]	female	white	5	native	4	1	3
4785895630	6	1	3	6	6	4	2	5	7	6	5	2	6	6	3	2	5	4	4	6	2	england60	us	27	(23,28]	male	white	5	native	4	5	3
4714252351	5	1	5	2	6	2	2	4	6	6	6	1	4	6	3	2	2	5	3	6	1	england60	uk	70	(68,73]	female	white	7	native	4	5	8
4733236041	3	4	3	2	3	4	1	5	5	5	4	1	1	4	2	1	3	2	2	4	1	england60	uk	31	(28,33]	female	white	7	native	5	7	1
4785070985	4	3	3	5	5	5	3	4	6	5	6	2	3	5	3	2	3	4	3	5	2	england60	uk	33	(28,33]	female	white	6	native	4	6	4
4785080457	3	1	3	3	4	4	3	3	5	4	4	2	3	5	2	3	4	3	4	3	2	england60	uk	30	(28,33]	male	white	2	native	4	5	2
4785099961	5	1	4	3	7	4	3	3	7	6	7	4	4	5	2	2	7	6	5	7	1	england60	uk	33	(28,33]	female	white	4	native	5	5	2
4785134927	4	4	4	5	5	5	5	5	5	5	5	4	5	5	4	4	4	5	4	4	4	england60	uk	34	(33,38]	female	white	7	native	3	5	3
4785136058	5	1	4	5	7	5	4	5	6	6	5	3	4	7	2	2	3	3	5	6	2	england60	uk	29	(28,33]	female	white	7	native	5	1	7
4785133094	3	1	3	6	5	5	4	3	6	6	6	5	5	6	4	2	5	5	5	6	4	england60	uk	37	(33,38]	female	white	3	native	3	5	2
4785136928	4	2	3	5	5	6	6	5	3	5	4	3	5	5	2	4	4	4	4	3	4	england60	uk	47	(43,48]	female	poc	4	native	3	6	5
4785147876	3	1	3	3	4	3	4	2	6	5	3	1	3	4	4	3	4	4	3	5	3	england60	uk	36	(33,38]	female	white	1	native	3	3	2
4785150145	6	1	2	3	5	4	1	3	5	6	7	1	1	6	2	1	5	6	3	5	1	england60	uk	34	(33,38]	male	white	3	native	4	7	3
4785179404	4	2	3	5	4	5	3	5	5	5	5	3	5	4	4	3	4	4	3	5	3	england60	uk	46	(43,48]	male	white	6	native	5	7	6
4785181715	2	1	3	4	3	3	2	4	6	5	5	2	3	5	1	3	2	3	3	5	2	england60	uk	25	(23,28]	female	white	7	native	5	7	4
4785188330	1	4	1	3	2	2	3	1	5	3	6	2	3	5	1	1	2	2	2	3	1	england60	uk	48	(43,48]	female	white	3	native	3	7	3
4785188911	7	1	7	7	7	7	6	7	7	7	7	6	6	7	3	7	7	6	5	7	3	england60	uk	55	(53,58]	female	white	6	native	4	7	3
4785209761	7	1	4	6	7	7	5	6	7	7	6	4	5	7	3	3	6	7	6	7	2	england60	uk	29	(28,33]	female	white	6	native	5	7	2
4785222369	5	1	4	5	6	6	4	5	7	6	5	5	5	7	4	4	5	5	4	6	4	england60	uk	29	(28,33]	male	white	1	native	4	5	3
4785242761	5	2	3	1	3	4	2	5	4	5	4	3	2	4	2	2	2	4	3	3	2	england60	uk	18	[18,23]	male	mixed	3	native	3	3	3
4785245226	3	1	2	4	1	1	1	7	7	7	6	1	3	7	1	3	6	7	4	7	1	england60	uk	35	(33,38]	male	white	4	native	1	7	2
4785245215	5	4	3	6	3	6	4	3	5	3	5	3	4	6	6	4	5	6	4	3	3	england60	uk	29	(28,33]	male	white	3	native	4	7	6
4785248036	3	1	3	5	5	3	2	1	5	5	5	1	2	5	2	1	4	4	2	2	1	england60	uk	36	(33,38]	female	white	2	native	3	2	2
4785253156	2	1	3	6	3	4	3	5	5	6	5	3	3	5	3	2	6	3	2	5	2	england60	uk	54	(53,58]	male	white	2	native	2	7	4
4785252516	3	2	4	5	6	5	4	3	6	6	5	3	5	5	3	3	4	5	4	5	4	england60	uk	55	(53,58]	female	white	7	native	5	5	3
4785254905	3	1	5	4	3	4	5	3	5	5	5	2	5	3	4	4	4	4	5	4	4	england60	uk	55	(53,58]	male	white	2	native	3	3	3
4785256015	7	7	3	1	1	5	1	5	2	1	2	1	2	3	3	5	3	4	2	3	6	england60	uk	27	(23,28]	male	poc	7	nonnative	2	6	2
4785265490	6	2	4	6	5	6	4	6	6	6	6	4	5	5	3	4	5	4	5	5	3	england60	uk	48	(43,48]	female	white	7	native	5	7	11
4785267964	6	6	5	6	5	5	6	6	5	6	7	5	6	6	6	6	6	7	7	6	5	england60	uk	28	(23,28]	female	white	6	native	3	7	5
4785267554	2	3	2	3	3	4	2	1	3	5	5	1	2	4	2	2	3	5	2	3	2	england60	uk	57	(53,58]	female	white	5	native	2	5	4
4785269400	3	1	2	4	3	1	1	2	4	2	6	1	4	4	1	1	4	2	2	3	1	england60	uk	36	(33,38]	female	white	6	native	4	5	2
4785269551	1	1	2	2	6	3	3	5	6	7	5	1	3	6	1	1	5	3	2	7	1	england60	uk	34	(33,38]	female	white	6	native	5	6	3
4785273496	3	1	2	4	5	4	2	3	5	6	6	2	2	6	2	1	2	4	2	5	2	england60	uk	53	(48,53]	female	white	6	native	4	5	2
4785277821	3	1	2	4	5	4	3	3	6	6	6	3	4	6	5	3	5	5	4	6	2	england60	uk	37	(33,38]	female	white	6	native	4	7	3
4785280633	4	1	3	3	5	6	4	5	5	6	6	3	4	6	4	3	6	6	5	5	5	england60	uk	45	(43,48]	female	poc	5	native	2	2	4
4785280697	4	1	4	4	5	4	4	4	6	6	5	4	4	6	4	4	4	5	5	5	4	england60	uk	33	(28,33]	female	white	2	native	3	2	3
4785281270	3	1	3	5	5	6	3	5	5	6	5	4	4	5	2	5	6	6	3	5	2	england60	uk	45	(43,48]	female	white	7	native	4	6	4
4785297009	4	1	3	5	6	4	3	5	6	6	5	2	4	6	3	3	5	4	4	7	2	england60	uk	42	(38,43]	female	poc	3	native	4	2	3
4785293310	4	2	4	3	5	4	4	4	5	6	6	1	4	5	4	1	4	4	4	6	3	england60	uk	30	(28,33]	male	mixed	5	native	1	2	2
4785299184	5	6	4	5	6	4	5	6	4	4	5	5	6	6	5	7	6	4	5	7	6	england60	uk	24	(23,28]	female	white	2	native	4	7	4
4785300292	4	1	1	5	7	7	4	6	5	6	4	1	4	5	2	4	5	7	4	5	4	england60	uk	26	(23,28]	female	white	7	native	3	5	3
4785304020	7	2	3	4	6	5	5	3	7	6	7	6	5	7	3	3	5	7	5	5	5	england60	uk	19	[18,23]	male	white	2	native	2	7	1
4785304073	1	1	1	4	1	1	4	1	1	1	5	1	4	1	1	1	5	1	1	1	1	england60	uk	39	(38,43]	male	poc	7	native	3	6	4
4785304473	3	1	5	3	1	5	4	2	5	4	7	3	4	3	3	2	4	3	4	3	2	england60	uk	25	(23,28]	female	poc	2	native	2	2	7
4785306164	5	2	5	2	5	5	3	6	5	6	6	1	3	6	2	2	3	6	3	6	1	england60	uk	21	[18,23]	female	white	4	native	4	1	5
4785307670	6	1	4	7	6	7	6	6	7	7	5	4	6	6	6	4	4	6	5	6	4	england60	uk	61	(58,63]	female	white	6	native	4	6	4
4785314091	4	1	2	3	5	5	3	5	5	5	5	2	3	7	3	2	3	5	3	6	3	england60	uk	26	(23,28]	male	white	4	native	3	3	6
4785322826	2	2	4	3	6	4	3	5	5	5	5	3	3	5	4	3	3	4	3	4	3	england60	uk	28	(23,28]	male	white	5	native	3	6	4
4785322664	4	1	4	5	4	5	4	5	5	5	5	3	4	5	4	3	4	4	4	4	4	england60	uk	39	(38,43]	female	white	2	native	5	7	6
4785329872	2	1	2	3	1	3	3	2	2	4	5	3	2	2	2	1	3	2	2	2	2	england60	uk	34	(33,38]	female	white	1	native	4	2	5
4785337736	5	1	4	5	6	5	4	6	7	6	6	3	5	5	3	2	5	3	4	7	2	england60	uk	26	(23,28]	female	white	5	native	4	5	4
4785339028	5	1	2	5	4	5	3	4	6	6	5	3	4	5	2	3	4	4	3	5	3	england60	uk	52	(48,53]	female	white	1	native	4	6	4
4785339215	1	1	2	1	4	4	2	1	3	3	1	1	2	3	2	2	2	3	2	2	2	england60	uk	24	(23,28]	male	white	5	native	4	6	4
4785340958	4	2	5	2	3	5	3	2	6	5	5	3	2	3	4	2	6	4	4	5	3	england60	uk	23	[18,23]	male	white	7	native	4	7	8
4785342228	3	1	1	2	4	6	2	3	6	6	5	1	3	6	1	1	6	5	1	5	2	england60	uk	33	(28,33]	female	white	1	native	4	5	2
4785343000	5	1	1	3	5	6	3	5	5	6	6	3	2	3	2	5	4	5	3	5	2	england60	uk	19	[18,23]	male	white	1	native	3	1	3
4785343607	5	2	2	3	5	3	2	5	5	5	6	2	3	5	2	2	4	5	3	5	3	england60	uk	44	(43,48]	female	poc	6	native	4	7	3
4785344243	4	4	4	5	5	5	4	4	4	4	4	4	4	4	4	4	4	4	4	4	4	england60	uk	29	(28,33]	male	white	6	native	4	6	4
4785344897	4	4	5	2	3	4	2	2	4	4	5	2	3	4	3	2	4	4	3	3	2	england60	uk	25	(23,28]	female	white	1	native	4	1	1
4785347387	3	1	1	7	7	6	1	3	5	5	5	1	2	5	2	1	2	2	2	5	1	england60	uk	27	(23,28]	female	white	4	native	4	7	5
4785346947	4	3	5	5	4	5	3	4	5	5	5	3	4	5	3	3	3	4	3	5	4	england60	uk	55	(53,58]	female	white	7	native	4	7	1
4785348880	4	4	4	4	5	3	4	5	5	6	7	3	4	5	3	3	4	5	3	5	3	england60	uk	33	(28,33]	female	white	3	native	2	5	3
4785351203	4	1	3	5	4	5	4	4	4	5	6	3	4	5	1	3	4	4	3	6	4	england60	uk	50	(48,53]	male	white	3	native	4	4	3
4785354419	5	3	4	6	5	5	3	5	5	6	6	3	5	5	4	3	5	5	4	5	3	england60	uk	36	(33,38]	male	white	5	native	3	3	1
4785354367	5	2	1	4	2	1	3	5	3	3	3	1	3	2	1	1	1	2	1	2	1	england60	uk	24	(23,28]	female	mixed	7	native	4	6	3
4785353428	5	2	3	3	4	4	3	5	3	2	4	4	2	3	3	2	5	2	5	3	3	england60	uk	31	(28,33]	female	white	7	native	5	5	3
4785354115	2	1	3	6	7	7	4	5	6	7	4	3	4	5	2	2	2	4	4	6	2	england60	uk	23	[18,23]	female	white	6	native	4	5	2
4785357115	1	1	1	6	7	5	2	1	6	7	5	1	2	6	1	2	5	3	1	1	2	england60	uk	49	(48,53]	male	white	6	native	5	5	3
4785356846	4	2	3	4	3	6	3	3	6	7	4	3	5	7	5	6	3	4	5	5	4	england60	uk	26	(23,28]	male	white	3	native	4	7	5
4785357632	2	1	2	7	7	5	4	2	7	6	7	3	4	7	3	2	4	5	4	7	3	england60	uk	51	(48,53]	female	white	3	native	3	6	3
4785359567	4	1	3	5	5	3	2	5	7	6	5	2	3	6	2	2	4	4	3	6	2	england60	uk	38	(33,38]	female	white	5	native	4	6	3
4785361044	1	1	4	3	5	1	4	1	7	7	4	1	2	5	1	1	4	4	2	7	2	england60	uk	44	(43,48]	female	white	3	native	3	2	2
4785363029	2	2	2	6	5	5	2	2	5	5	6	2	3	5	1	1	5	3	3	6	2	england60	uk	45	(43,48]	female	white	7	native	3	7	4
4785365264	4	4	6	4	5	6	6	6	4	5	6	5	6	5	5	4	5	5	4	5	5	england60	uk	51	(48,53]	female	white	3	native	3	7	3
4785367032	6	1	3	6	7	7	2	6	7	7	7	4	6	7	1	1	7	7	4	7	4	england60	uk	43	(38,43]	male	white	3	native	4	3	3
4785366719	4	1	3	5	7	6	4	2	7	7	5	1	4	5	2	1	5	6	4	7	2	england60	uk	60	(58,63]	female	white	2	native	5	7	4
4785367927	3	2	2	3	3	3	2	5	6	5	6	1	3	6	1	2	4	3	2	5	1	england60	uk	60	(58,63]	female	poc	7	native	3	7	4
4785366954	2	2	2	4	4	3	1	5	3	5	5	1	1	5	1	2	4	2	2	5	2	england60	uk	32	(28,33]	male	white	2	native	4	7	4
4785369539	5	2	5	6	5	5	3	5	5	5	6	2	3	5	2	1	4	4	3	5	2	england60	uk	35	(33,38]	female	white	4	native	5	5	3
4785369176	5	4	3	3	2	5	3	2	3	4	6	1	4	4	3	2	4	4	4	3	1	england60	uk	53	(48,53]	female	white	5	native	3	7	2
4785369028	6	1	2	7	7	6	4	7	7	7	6	3	6	7	3	3	6	7	4	7	3	england60	uk	39	(38,43]	female	white	7	native	3	6	3
4785371171	3	1	6	5	6	6	7	3	6	6	7	3	6	7	3	5	7	7	5	6	6	england60	uk	31	(28,33]	female	poc	7	native	5	1	3
4785372842	3	3	2	3	5	5	2	3	5	5	7	2	3	5	3	1	2	3	3	3	2	england60	uk	26	(23,28]	male	white	6	native	4	5	4
4785373112	3	2	3	3	6	5	4	5	6	5	5	4	5	6	4	2	3	4	4	6	4	england60	uk	21	[18,23]	female	white	3	native	4	5	2
4785374186	4	2	4	6	5	5	5	5	6	6	5	3	6	5	4	3	5	5	4	5	3	england60	uk	48	(43,48]	male	white	5	native	3	7	2
4785376002	3	2	2	3	4	3	2	4	4	5	5	2	3	5	2	2	4	3	2	5	2	england60	uk	52	(48,53]	male	white	5	native	4	6	3
4785375659	2	1	3	3	5	5	4	5	6	6	4	3	4	6	3	3	3	5	3	6	4	england60	uk	53	(48,53]	female	white	6	native	2	6	1
4785378021	3	2	2	4	3	2	2	3	7	7	5	1	3	6	1	1	3	3	2	6	2	england60	uk	31	(28,33]	female	white	2	native	3	6	3
4785376655	1	1	4	7	7	7	7	3	7	7	7	4	5	7	4	4	7	7	1	6	1	england60	uk	47	(43,48]	female	white	3	native	3	6	1
4785383401	1	1	4	3	7	4	1	4	4	7	5	5	3	7	1	1	7	4	2	7	2	england60	uk	26	(23,28]	female	white	7	native	4	6	3
4785382543	4	1	4	3	7	6	4	6	7	7	6	3	4	7	3	1	4	4	5	6	3	england60	uk	30	(28,33]	male	poc	5	native	4	7	5
4785385888	1	1	4	6	1	4	4	1	7	7	4	1	3	7	4	3	4	2	4	7	4	england60	uk	58	(53,58]	female	white	3	native	4	7	3
4785387527	2	1	2	7	7	5	1	7	7	7	7	1	3	7	1	2	7	7	3	7	2	england60	uk	20	[18,23]	male	poc	7	native	4	1	3
4785390146	5	3	4	5	5	4	4	4	5	5	5	5	5	6	3	4	5	5	4	6	4	england60	uk	28	(23,28]	male	white	5	native	3	3	3
4785393430	2	2	2	3	6	5	2	5	6	6	7	1	2	6	1	1	5	3	4	5	1	england60	uk	34	(33,38]	female	white	2	native	5	7	3
4785393360	3	1	1	3	5	5	2	3	6	5	6	2	3	5	1	1	3	5	3	6	2	england60	uk	45	(43,48]	female	white	3	native	3	5	5
4785394629	2	1	1	7	2	2	1	1	7	5	5	4	5	7	2	2	4	4	3	3	3	england60	uk	30	(28,33]	female	white	1	native	3	2	2
4785395378	4	2	5	5	5	5	5	4	6	5	6	2	2	6	3	2	5	5	3	5	2	england60	uk	43	(38,43]	male	white	6	native	3	7	3
4785395022	3	2	3	3	5	3	3	4	6	6	5	3	3	6	2	2	3	4	3	5	3	england60	uk	53	(48,53]	female	white	6	native	4	2	2
4785395871	4	1	3	5	4	5	4	3	6	6	4	2	5	4	3	3	3	3	4	4	3	england60	uk	23	[18,23]	female	white	3	native	4	1	2
4785396853	2	1	3	6	5	3	3	5	7	6	7	2	5	6	2	1	5	2	2	7	1	england60	uk	50	(48,53]	male	white	5	native	4	6	3
4785397796	3	2	3	2	4	5	3	4	5	5	5	2	2	5	3	2	4	3	3	4	2	england60	uk	41	(38,43]	female	white	4	native	3	6	4
4785400465	2	1	3	5	6	6	4	4	6	6	5	3	5	7	3	3	5	6	4	6	3	england60	uk	61	(58,63]	female	white	7	native	5	7	5
4785404177	3	3	2	3	2	3	2	3	3	4	4	1	3	3	1	1	2	2	2	2	1	england60	uk	44	(43,48]	male	white	6	native	2	3	3
4785402331	2	2	2	3	2	2	3	2	5	3	2	2	2	2	2	2	2	2	2	3	2	england60	uk	18	[18,23]	male	white	5	native	3	1	3
4785404628	3	1	1	3	2	2	2	3	7	6	5	1	1	6	2	1	5	3	1	5	2	england60	uk	38	(33,38]	male	white	6	native	2	6	3
4785404639	3	5	4	5	5	4	4	5	4	4	4	5	3	4	5	3	5	5	5	4	5	england60	uk	54	(53,58]	female	white	2	native	2	2	2
4785407964	6	1	2	7	7	5	5	5	7	7	7	1	2	7	2	1	7	5	4	7	2	england60	uk	33	(28,33]	female	white	1	native	3	5	3
4785414035	3	2	4	2	5	6	2	3	6	6	5	4	4	6	1	2	5	5	3	5	2	england60	uk	33	(28,33]	male	white	7	native	4	5	3
4785416618	5	4	4	4	4	6	4	5	5	5	5	3	4	5	3	3	5	3	4	4	4	england60	uk	33	(28,33]	male	white	7	native	2	6	4
4785416642	3	2	3	5	6	5	3	4	4	5	6	1	3	5	2	3	4	3	3	5	2	england60	uk	39	(38,43]	female	white	7	native	3	5	3
4785416897	6	1	2	3	1	4	4	5	5	5	6	2	3	5	1	1	2	3	3	6	2	england60	uk	31	(28,33]	female	poc	4	native	3	2	1
4785421704	3	1	4	5	5	6	4	3	5	6	4	4	4	5	4	3	5	4	4	5	4	england60	uk	44	(43,48]	male	white	5	native	4	7	8
4785421283	3	2	3	3	4	3	3	5	5	5	5	3	3	5	3	2	3	3	3	4	2	england60	uk	20	[18,23]	female	white	2	native	4	1	4
4785423078	6	1	4	7	7	6	5	5	7	7	7	2	6	7	2	4	5	6	5	7	5	england60	uk	28	(23,28]	female	white	7	native	4	5	5
4785427376	6	3	2	3	6	5	2	4	6	6	7	1	4	5	1	2	6	5	2	5	1	england60	uk	53	(48,53]	female	white	6	native	4	5	4
4785429725	4	1	2	5	5	5	2	5	6	6	5	1	2	6	2	2	5	4	3	6	2	england60	uk	48	(43,48]	female	white	2	native	3	5	5
4785430319	5	1	2	5	3	5	3	6	6	6	6	1	2	6	2	1	3	5	3	6	1	england60	uk	35	(33,38]	female	white	6	native	4	7	11
4785432834	5	2	2	5	2	5	2	3	3	5	5	2	3	3	2	2	5	3	3	3	2	england60	uk	37	(33,38]	male	white	4	native	4	2	3
4785431275	2	4	1	5	1	3	1	1	2	4	2	1	1	4	1	1	2	2	1	1	1	england60	uk	27	(23,28]	male	white	6	native	4	7	5
4785432641	2	3	3	3	3	5	1	6	7	6	7	1	2	7	2	2	5	3	3	6	1	england60	uk	41	(38,43]	male	white	5	native	4	7	5
4785431203	5	3	2	4	4	5	2	4	5	6	3	2	2	6	3	3	4	3	2	5	3	england60	uk	27	(23,28]	female	white	4	native	3	6	3
4785434301	4	2	3	3	4	5	3	5	5	5	5	2	3	5	3	2	4	5	3	4	3	england60	uk	23	[18,23]	female	white	5	native	5	7	4
4785433429	4	1	6	5	5	5	2	6	7	6	6	2	4	7	3	1	4	5	5	6	2	england60	uk	35	(33,38]	male	white	6	native	2	4	5
4785435269	2	1	2	6	7	5	5	3	7	7	7	1	4	7	2	3	5	6	4	7	3	england60	uk	31	(28,33]	female	white	2	native	3	5	5
4785436420	6	2	4	7	6	6	5	5	7	7	7	3	6	6	4	3	7	6	4	6	3	england60	uk	47	(43,48]	male	white	6	native	5	7	3
4785440583	5	3	4	5	5	5	4	4	5	5	6	4	3	5	4	4	4	4	3	5	3	england60	uk	32	(28,33]	male	white	6	native	5	7	3
4785439280	5	1	5	7	3	3	5	4	6	7	6	4	5	7	4	5	4	6	5	7	4	england60	uk	57	(53,58]	female	white	7	native	2	3	3
4785444080	4	4	3	3	5	6	3	3	5	4	4	3	4	4	4	3	3	5	4	5	4	england60	uk	31	(28,33]	male	poc	7	native	1	5	4
4785438550	3	1	4	5	5	6	5	1	5	6	5	3	5	1	3	2	3	2	5	5	3	england60	uk	24	(23,28]	female	white	5	native	3	5	1
4785439384	2	1	4	7	6	5	6	3	6	7	6	6	6	7	4	6	6	6	3	7	5	england60	uk	20	[18,23]	female	white	6	native	3	6	3
4785438917	3	1	1	4	4	2	1	2	5	5	4	1	1	5	1	1	1	1	1	5	1	england60	uk	31	(28,33]	male	white	7	native	3	5	2
4785443195	5	1	4	5	4	5	3	6	6	6	5	3	3	6	3	3	5	4	4	5	3	england60	uk	25	(23,28]	male	white	6	native	4	5	2
4785440419	4	1	4	4	5	5	4	3	5	5	6	1	4	5	3	4	4	4	2	5	2	england60	uk	34	(33,38]	female	white	5	native	4	7	3
4785444462	6	3	3	5	6	5	2	5	5	5	6	3	4	5	5	2	5	6	2	5	5	england60	uk	58	(53,58]	female	white	1	native	1	5	2
4785444556	3	2	5	5	5	5	5	6	5	5	5	3	5	5	4	3	4	5	5	5	4	england60	uk	26	(23,28]	female	poc	6	native	4	5	2
4785449073	3	1	1	1	1	1	1	1	3	3	2	1	1	1	1	1	1	1	1	1	1	england60	uk	27	(23,28]	male	white	7	native	4	7	1
4785450286	3	1	4	6	7	5	3	6	7	6	6	3	2	7	4	5	6	6	4	7	4	england60	uk	19	[18,23]	male	white	7	native	4	1	5
4785451377	6	2	3	5	5	6	3	5	6	5	5	4	3	5	2	2	4	3	3	5	4	england60	uk	23	[18,23]	female	white	5	native	5	5	7
4785451755	5	1	2	5	6	5	3	5	6	7	7	2	5	6	2	3	5	5	2	6	1	england60	uk	27	(23,28]	female	white	7	native	5	7	3
4785454921	3	1	2	3	3	3	2	3	3	5	5	2	3	3	2	2	5	2	2	3	2	england60	uk	43	(38,43]	female	white	6	native	4	2	1
4785457716	5	2	4	4	5	5	4	4	5	4	3	5	4	6	3	2	3	5	4	6	3	england60	uk	45	(43,48]	male	white	3	native	4	7	2
4785475708	3	2	3	5	3	3	4	5	5	5	4	2	4	6	2	3	5	4	3	3	2	england60	uk	22	[18,23]	male	poc	6	native	3	1	4
4785455386	3	2	2	4	3	3	3	4	5	5	4	2	3	3	3	2	3	3	2	4	2	england60	uk	30	(28,33]	male	white	7	native	3	6	4
4785461803	4	2	2	5	6	4	4	4	6	6	5	3	4	5	2	2	3	3	3	6	3	england60	uk	50	(48,53]	female	white	4	native	5	7	3
4785461619	3	1	2	6	6	6	3	5	6	5	6	3	5	5	2	2	5	2	3	6	3	england60	uk	29	(28,33]	male	white	1	native	5	7	6
4785463065	4	1	2	2	3	4	1	2	5	4	3	1	2	4	1	1	2	1	1	4	1	england60	uk	58	(53,58]	male	white	7	native	4	7	4
4785467932	3	2	4	5	6	5	2	3	6	7	5	3	3	6	5	2	5	3	4	5	3	england60	uk	22	[18,23]	male	white	2	native	5	7	4
4785468793	2	1	4	4	5	5	4	3	6	5	5	2	2	6	2	2	3	4	3	6	3	england60	uk	27	(23,28]	male	white	6	native	2	5	1
4785469662	5	2	2	4	5	5	2	5	6	5	6	2	4	5	2	2	4	5	3	5	2	england60	uk	55	(53,58]	female	white	3	native	4	7	6
4785472669	3	1	2	7	7	7	6	4	6	7	7	3	6	7	3	5	7	6	4	7	4	england60	uk	30	(28,33]	female	poc	4	native	3	5	3
4785473643	6	3	4	5	6	5	5	6	6	6	4	4	5	6	4	4	4	4	4	6	4	england60	uk	40	(38,43]	female	white	3	native	2	5	2
4785476771	5	1	4	6	4	5	4	4	5	5	4	4	5	5	4	4	4	5	5	5	5	england60	uk	41	(38,43]	male	white	1	native	3	5	4
4785478125	2	1	3	6	6	5	2	3	5	7	4	2	4	6	2	1	5	3	3	6	2	england60	uk	41	(38,43]	female	white	1	native	5	2	3
4785481912	5	1	5	5	7	6	3	5	6	7	7	2	5	7	6	2	6	2	3	6	2	england60	uk	40	(38,43]	female	white	6	native	4	6	3
4785507111	5	1	3	3	4	3	3	2	4	6	5	2	3	5	2	2	3	2	3	4	2	england60	uk	61	(58,63]	female	white	4	native	2	5	4
