# Supplementary material for: The Position-Reputation-Information (PRI) scale of individual prestige
Source: PLoS One. 2020 Jun 25;15(6):e0234428. doi: 10.1371/journal.pone.0234428 (PMC7316272; doi:10.1371/journal.pone.0234428)
Supplement: S1 Data — Archive of data sets (as RDS and CSV) and R code (pri_analyses, as R Markdown script and PDF document) used for all analyses and the generation of figures, in ZIP format. Data sets included are: free list data (list_f and data_f), pilot study attitudinal data (data_p), scale construction study attitudinal data (data_s) and triad data (data_t), scale evaluation study attitudinal data (data_c), and criterion validity comparative attitudinal data (data_v). The final confirmatory lavaan model object (cfa_pri.RDS) is also included. See S1 Metadata for full descriptions of data sets, types, and variables. (ZIP) [file pone.0234428.s003.zip › data_t.csv]

id	country	prestigious	wealthy	high.social.status	powerful	respected	educated	hardworking	successful	intelligent	reputable	ambitious
4711016067	us	NA	NA	NA	NA	NA	NA	0	NA	1	1	NA
4711016067	us	NA	NA	NA	NA	0	1	NA	NA	1	NA	NA
4711016067	us	NA	NA	0	NA	1	NA	1	NA	NA	NA	NA
4711016067	us	NA	NA	NA	NA	NA	NA	1	NA	0	1	NA
4711016067	us	NA	NA	NA	NA	NA	1	NA	NA	NA	1	0
4711016067	us	1	NA	1	NA	NA	NA	NA	NA	NA	NA	0
4711016067	us	0	1	NA	1	NA	NA	NA	NA	NA	NA	NA
4711016067	us	1	NA	NA	NA	0	NA	NA	NA	NA	1	NA
4711016067	us	NA	1	NA	1	NA	NA	NA	NA	NA	NA	0
4711016067	us	1	NA	NA	1	NA	NA	0	NA	NA	NA	NA
4711016067	us	NA	NA	NA	NA	1	NA	1	NA	0	NA	NA
4711016067	us	1	1	NA	NA	0	NA	NA	NA	NA	NA	NA
4711016067	us	NA	NA	NA	1	0	1	NA	NA	NA	NA	NA
4711016067	us	NA	NA	NA	NA	NA	NA	NA	1	0	1	NA
4711016067	us	NA	NA	1	NA	NA	1	0	NA	NA	NA	NA
4711016067	us	NA	1	NA	NA	NA	NA	NA	NA	NA	1	0
4711016067	us	NA	1	NA	NA	NA	NA	1	NA	NA	NA	0
4711016067	us	1	NA	NA	NA	1	NA	NA	NA	0	NA	NA
4711016067	us	NA	NA	1	1	NA	NA	NA	NA	0	NA	NA
4711016067	us	NA	NA	NA	1	0	NA	NA	NA	NA	1	NA
4711016067	us	NA	NA	NA	0	NA	NA	NA	1	NA	1	NA
4711016067	us	NA	1	1	NA	NA	0	NA	NA	NA	NA	NA
4711016067	us	NA	NA	0	NA	NA	NA	1	NA	NA	NA	1
4711016067	us	1	NA	NA	NA	NA	1	0	NA	NA	NA	NA
4711016067	us	NA	NA	NA	NA	NA	NA	NA	1	1	NA	0
4711016067	us	1	NA	NA	NA	NA	1	NA	NA	NA	NA	0
4711016067	us	NA	NA	1	1	0	NA	NA	NA	NA	NA	NA
4711016067	us	NA	NA	NA	0	NA	NA	NA	NA	1	NA	1
4711016067	us	NA	NA	NA	1	NA	NA	0	1	NA	NA	NA
4711016067	us	NA	NA	NA	NA	1	NA	NA	NA	NA	1	0
4711016067	us	NA	NA	NA	NA	NA	1	NA	NA	1	NA	0
4711016067	us	NA	NA	1	NA	0	NA	NA	1	NA	NA	NA
4711016067	us	NA	NA	1	NA	NA	NA	NA	1	0	NA	NA
4711016067	us	1	NA	NA	NA	NA	NA	NA	1	NA	NA	0
4711016067	us	NA	NA	1	1	NA	NA	NA	NA	NA	NA	0
4711016067	us	NA	0	NA	NA	1	1	NA	NA	NA	NA	NA
4711016067	us	1	NA	1	NA	NA	NA	NA	0	NA	NA	NA
4711016067	us	NA	1	NA	NA	0	NA	NA	1	NA	NA	NA
4711016067	us	NA	NA	NA	NA	1	NA	0	NA	NA	NA	1
4711016067	us	0	NA	NA	NA	NA	1	NA	NA	1	NA	NA
4711016067	us	NA	NA	NA	0	NA	1	NA	1	NA	NA	NA
4711016067	us	NA	1	NA	NA	NA	0	NA	1	NA	NA	NA
4711016067	us	NA	1	NA	NA	NA	NA	0	1	NA	NA	NA
4711016067	us	NA	NA	NA	NA	1	NA	NA	1	NA	NA	0
4711016067	us	1	NA	NA	NA	NA	NA	0	1	NA	NA	NA
4711016067	us	NA	NA	NA	1	NA	1	0	NA	NA	NA	NA
4711016067	us	NA	1	1	NA	NA	NA	NA	NA	NA	0	NA
4711016067	us	NA	NA	0	NA	NA	1	NA	NA	NA	1	NA
4711016067	us	1	1	NA	NA	NA	NA	NA	NA	0	NA	NA
4711016067	us	NA	NA	NA	NA	NA	0	NA	1	NA	1	NA
4711016067	us	NA	1	NA	NA	NA	NA	0	NA	NA	1	NA
4711016067	us	NA	1	1	NA	NA	NA	NA	NA	0	NA	NA
4711016067	us	NA	1	NA	1	NA	NA	NA	NA	0	NA	NA
4711016067	us	1	NA	0	NA	NA	NA	NA	NA	NA	1	NA
4711016067	us	1	NA	NA	0	NA	NA	NA	NA	NA	1	NA
4714709548	us	NA	NA	NA	NA	NA	NA	0	NA	1	1	NA
4714709548	us	NA	NA	NA	NA	0	1	NA	NA	1	NA	NA
4714709548	us	NA	NA	1	NA	1	NA	0	NA	NA	NA	NA
4714709548	us	NA	NA	NA	NA	NA	NA	0	NA	1	1	NA
4714709548	us	NA	NA	NA	NA	NA	1	NA	NA	NA	1	0
4714709548	us	1	NA	1	NA	NA	NA	NA	NA	NA	NA	0
4714709548	us	0	1	NA	1	NA	NA	NA	NA	NA	NA	NA
4714709548	us	0	NA	NA	NA	1	NA	NA	NA	NA	1	NA
4714709548	us	NA	1	NA	1	NA	NA	NA	NA	NA	NA	0
4714709548	us	1	NA	NA	1	NA	NA	0	NA	NA	NA	NA
4714709548	us	NA	NA	NA	NA	1	NA	0	NA	1	NA	NA
4714709548	us	1	1	NA	NA	0	NA	NA	NA	NA	NA	NA
4714709548	us	NA	NA	NA	1	1	0	NA	NA	NA	NA	NA
4714709548	us	NA	NA	NA	NA	NA	NA	NA	0	1	1	NA
4714709548	us	NA	NA	1	NA	NA	1	0	NA	NA	NA	NA
4714709548	us	NA	1	NA	NA	NA	NA	NA	NA	NA	0	1
4714709548	us	NA	1	NA	NA	NA	NA	0	NA	NA	NA	1
4714709548	us	0	NA	NA	NA	1	NA	NA	NA	1	NA	NA
4714709548	us	NA	NA	1	1	NA	NA	NA	NA	0	NA	NA
4714709548	us	NA	NA	NA	0	1	NA	NA	NA	NA	1	NA
4714709548	us	NA	NA	NA	1	NA	NA	NA	1	NA	0	NA
4714709548	us	NA	1	1	NA	NA	0	NA	NA	NA	NA	NA
4714709548	us	NA	NA	0	NA	NA	NA	1	NA	NA	NA	1
4714709548	us	1	NA	NA	NA	NA	1	0	NA	NA	NA	NA
4714709548	us	NA	NA	NA	NA	NA	NA	NA	1	1	NA	0
4714709548	us	1	NA	NA	NA	NA	1	NA	NA	NA	NA	0
4714709548	us	NA	NA	1	1	0	NA	NA	NA	NA	NA	NA
4714709548	us	NA	NA	NA	1	NA	NA	NA	NA	1	NA	0
4714709548	us	NA	NA	NA	1	NA	NA	0	1	NA	NA	NA
4714709548	us	NA	NA	NA	NA	1	NA	NA	NA	NA	1	0
4714709548	us	NA	NA	NA	NA	NA	1	NA	NA	1	NA	0
4714709548	us	NA	NA	1	NA	0	NA	NA	1	NA	NA	NA
4714709548	us	NA	NA	1	NA	NA	NA	NA	0	1	NA	NA
4714709548	us	0	NA	NA	NA	NA	NA	NA	1	NA	NA	1
4714709548	us	NA	NA	1	1	NA	NA	NA	NA	NA	NA	0
4714709548	us	NA	0	NA	NA	1	1	NA	NA	NA	NA	NA
4714709548	us	1	NA	1	NA	NA	NA	NA	0	NA	NA	NA
4714709548	us	NA	1	NA	NA	0	NA	NA	1	NA	NA	NA
4714709548	us	NA	NA	NA	NA	0	NA	1	NA	NA	NA	1
4714709548	us	0	NA	NA	NA	NA	1	NA	NA	1	NA	NA
4714709548	us	NA	NA	NA	1	NA	0	NA	1	NA	NA	NA
4714709548	us	NA	1	NA	NA	NA	0	NA	1	NA	NA	NA
4714709548	us	NA	1	NA	NA	NA	NA	0	1	NA	NA	NA
4714709548	us	NA	NA	NA	NA	1	NA	NA	1	NA	NA	0
4714709548	us	0	NA	NA	NA	NA	NA	1	1	NA	NA	NA
4714709548	us	NA	NA	NA	0	NA	1	1	NA	NA	NA	NA
4714709548	us	NA	1	1	NA	NA	NA	NA	NA	NA	0	NA
4714709548	us	NA	NA	1	NA	NA	1	NA	NA	NA	0	NA
4714709548	us	1	1	NA	NA	NA	NA	NA	NA	0	NA	NA
4714709548	us	NA	NA	NA	NA	NA	0	NA	1	NA	1	NA
4714709548	us	NA	0	NA	NA	NA	NA	1	NA	NA	1	NA
4714709548	us	NA	1	1	NA	NA	NA	NA	NA	0	NA	NA
4714709548	us	NA	1	NA	1	NA	NA	NA	NA	0	NA	NA
4714709548	us	1	NA	1	NA	NA	NA	NA	NA	NA	0	NA
4714709548	us	1	NA	NA	1	NA	NA	NA	NA	NA	0	NA
4717334560	us	NA	NA	NA	NA	NA	NA	1	NA	1	0	NA
4717334560	us	NA	NA	NA	NA	0	1	NA	NA	1	NA	NA
4717334560	us	NA	NA	0	NA	1	NA	1	NA	NA	NA	NA
4717334560	us	NA	NA	NA	NA	NA	NA	1	NA	1	0	NA
4717334560	us	NA	NA	NA	NA	NA	1	NA	NA	NA	1	0
4717334560	us	1	NA	0	NA	NA	NA	NA	NA	NA	NA	1
4717334560	us	1	0	NA	1	NA	NA	NA	NA	NA	NA	NA
4717334560	us	0	NA	NA	NA	1	NA	NA	NA	NA	1	NA
4717334560	us	NA	1	NA	1	NA	NA	NA	NA	NA	NA	0
4717334560	us	1	NA	NA	1	NA	NA	0	NA	NA	NA	NA
4717334560	us	NA	NA	NA	NA	1	NA	0	NA	1	NA	NA
4717334560	us	0	1	NA	NA	1	NA	NA	NA	NA	NA	NA
4717334560	us	NA	NA	NA	1	1	0	NA	NA	NA	NA	NA
4717334560	us	NA	NA	NA	NA	NA	NA	NA	1	0	1	NA
4717334560	us	NA	NA	0	NA	NA	1	1	NA	NA	NA	NA
4717334560	us	NA	1	NA	NA	NA	NA	NA	NA	NA	0	1
4717334560	us	NA	0	NA	NA	NA	NA	1	NA	NA	NA	1
4717334560	us	1	NA	NA	NA	1	NA	NA	NA	0	NA	NA
4717334560	us	NA	NA	1	0	NA	NA	NA	NA	1	NA	NA
4717334560	us	NA	NA	NA	0	1	NA	NA	NA	NA	1	NA
4717334560	us	NA	NA	NA	0	NA	NA	NA	1	NA	1	NA
4717334560	us	NA	1	0	NA	NA	1	NA	NA	NA	NA	NA
4717334560	us	NA	NA	1	NA	NA	NA	0	NA	NA	NA	1
4717334560	us	0	NA	NA	NA	NA	1	1	NA	NA	NA	NA
4717334560	us	NA	NA	NA	NA	NA	NA	NA	1	0	NA	1
4717334560	us	1	NA	NA	NA	NA	0	NA	NA	NA	NA	1
4717334560	us	NA	NA	0	1	1	NA	NA	NA	NA	NA	NA
4717334560	us	NA	NA	NA	1	NA	NA	NA	NA	1	NA	0
4717334560	us	NA	NA	NA	1	NA	NA	0	1	NA	NA	NA
4717334560	us	NA	NA	NA	NA	1	NA	NA	NA	NA	1	0
4717334560	us	NA	NA	NA	NA	NA	1	NA	NA	1	NA	0
4717334560	us	NA	NA	0	NA	1	NA	NA	1	NA	NA	NA
4717334560	us	NA	NA	0	NA	NA	NA	NA	1	1	NA	NA
4717334560	us	0	NA	NA	NA	NA	NA	NA	1	NA	NA	1
4717334560	us	NA	NA	0	1	NA	NA	NA	NA	NA	NA	1
4717334560	us	NA	0	NA	NA	1	1	NA	NA	NA	NA	NA
4717334560	us	1	NA	0	NA	NA	NA	NA	1	NA	NA	NA
4717334560	us	NA	0	NA	NA	1	NA	NA	1	NA	NA	NA
4717334560	us	NA	NA	NA	NA	0	NA	1	NA	NA	NA	1
4717334560	us	0	NA	NA	NA	NA	1	NA	NA	1	NA	NA
4717334560	us	NA	NA	NA	1	NA	0	NA	1	NA	NA	NA
4717334560	us	NA	0	NA	NA	NA	1	NA	1	NA	NA	NA
4717334560	us	NA	0	NA	NA	NA	NA	1	1	NA	NA	NA
4717334560	us	NA	NA	NA	NA	1	NA	NA	1	NA	NA	0
4717334560	us	0	NA	NA	NA	NA	NA	1	1	NA	NA	NA
4717334560	us	NA	NA	NA	1	NA	1	0	NA	NA	NA	NA
4717334560	us	NA	1	1	NA	NA	NA	NA	NA	NA	0	NA
4717334560	us	NA	NA	0	NA	NA	1	NA	NA	NA	1	NA
4717334560	us	1	0	NA	NA	NA	NA	NA	NA	1	NA	NA
4717334560	us	NA	NA	NA	NA	NA	1	NA	0	NA	1	NA
4717334560	us	NA	1	NA	NA	NA	NA	1	NA	NA	0	NA
4717334560	us	NA	1	1	NA	NA	NA	NA	NA	0	NA	NA
4717334560	us	NA	1	NA	1	NA	NA	NA	NA	0	NA	NA
4717334560	us	1	NA	0	NA	NA	NA	NA	NA	NA	1	NA
4717334560	us	1	NA	NA	1	NA	NA	NA	NA	NA	0	NA
4718349432	us	NA	NA	NA	NA	NA	NA	1	NA	1	0	NA
4718349432	us	NA	NA	NA	NA	0	1	NA	NA	1	NA	NA
4718349432	us	NA	NA	1	NA	1	NA	0	NA	NA	NA	NA
4718349432	us	NA	NA	NA	NA	NA	NA	1	NA	1	0	NA
4718349432	us	NA	NA	NA	NA	NA	1	NA	NA	NA	1	0
4718349432	us	1	NA	1	NA	NA	NA	NA	NA	NA	NA	0
4718349432	us	0	1	NA	1	NA	NA	NA	NA	NA	NA	NA
4718349432	us	0	NA	NA	NA	1	NA	NA	NA	NA	1	NA
4718349432	us	NA	1	NA	1	NA	NA	NA	NA	NA	NA	0
4718349432	us	1	NA	NA	1	NA	NA	0	NA	NA	NA	NA
4718349432	us	NA	NA	NA	NA	0	NA	1	NA	1	NA	NA
4718349432	us	1	0	NA	NA	1	NA	NA	NA	NA	NA	NA
4718349432	us	NA	NA	NA	0	1	1	NA	NA	NA	NA	NA
4718349432	us	NA	NA	NA	NA	NA	NA	NA	1	0	1	NA
4718349432	us	NA	NA	0	NA	NA	1	1	NA	NA	NA	NA
4718349432	us	NA	1	NA	NA	NA	NA	NA	NA	NA	0	1
4718349432	us	NA	0	NA	NA	NA	NA	1	NA	NA	NA	1
4718349432	us	1	NA	NA	NA	1	NA	NA	NA	0	NA	NA
4718349432	us	NA	NA	1	1	NA	NA	NA	NA	0	NA	NA
4718349432	us	NA	NA	NA	0	1	NA	NA	NA	NA	1	NA
4718349432	us	NA	NA	NA	1	NA	NA	NA	1	NA	0	NA
4718349432	us	NA	1	1	NA	NA	0	NA	NA	NA	NA	NA
4718349432	us	NA	NA	1	NA	NA	NA	0	NA	NA	NA	1
4718349432	us	0	NA	NA	NA	NA	1	1	NA	NA	NA	NA
4718349432	us	NA	NA	NA	NA	NA	NA	NA	0	1	NA	1
4718349432	us	1	NA	NA	NA	NA	0	NA	NA	NA	NA	1
4718349432	us	NA	NA	1	1	0	NA	NA	NA	NA	NA	NA
4718349432	us	NA	NA	NA	1	NA	NA	NA	NA	0	NA	1
4718349432	us	NA	NA	NA	1	NA	NA	0	1	NA	NA	NA
4718349432	us	NA	NA	NA	NA	1	NA	NA	NA	NA	1	0
4718349432	us	NA	NA	NA	NA	NA	1	NA	NA	1	NA	0
4718349432	us	NA	NA	1	NA	0	NA	NA	1	NA	NA	NA
4718349432	us	NA	NA	1	NA	NA	NA	NA	1	0	NA	NA
4718349432	us	1	NA	NA	NA	NA	NA	NA	0	NA	NA	1
4718349432	us	NA	NA	1	1	NA	NA	NA	NA	NA	NA	0
4718349432	us	NA	0	NA	NA	1	1	NA	NA	NA	NA	NA
4718349432	us	1	NA	1	NA	NA	NA	NA	0	NA	NA	NA
4718349432	us	NA	1	NA	NA	0	NA	NA	1	NA	NA	NA
4718349432	us	NA	NA	NA	NA	0	NA	1	NA	NA	NA	1
4718349432	us	0	NA	NA	NA	NA	1	NA	NA	1	NA	NA
4718349432	us	NA	NA	NA	1	NA	0	NA	1	NA	NA	NA
4718349432	us	NA	0	NA	NA	NA	1	NA	1	NA	NA	NA
4718349432	us	NA	1	NA	NA	NA	NA	0	1	NA	NA	NA
4718349432	us	NA	NA	NA	NA	1	NA	NA	1	NA	NA	0
4718349432	us	1	NA	NA	NA	NA	NA	0	1	NA	NA	NA
4718349432	us	NA	NA	NA	0	NA	1	1	NA	NA	NA	NA
4718349432	us	NA	1	1	NA	NA	NA	NA	NA	NA	0	NA
4718349432	us	NA	NA	1	NA	NA	0	NA	NA	NA	1	NA
4718349432	us	1	1	NA	NA	NA	NA	NA	NA	0	NA	NA
4718349432	us	NA	NA	NA	NA	NA	1	NA	0	NA	1	NA
4718349432	us	NA	0	NA	NA	NA	NA	1	NA	NA	1	NA
4718349432	us	NA	1	1	NA	NA	NA	NA	NA	0	NA	NA
4718349432	us	NA	1	NA	1	NA	NA	NA	NA	0	NA	NA
4718349432	us	1	NA	1	NA	NA	NA	NA	NA	NA	0	NA
4718349432	us	1	NA	NA	0	NA	NA	NA	NA	NA	1	NA
4718558499	us	NA	NA	NA	NA	NA	NA	0	NA	1	1	NA
4718558499	us	NA	NA	NA	NA	0	1	NA	NA	1	NA	NA
4718558499	us	NA	NA	1	NA	1	NA	0	NA	NA	NA	NA
4718558499	us	NA	NA	NA	NA	NA	NA	0	NA	1	1	NA
4718558499	us	NA	NA	NA	NA	NA	1	NA	NA	NA	0	1
4718558499	us	1	NA	1	NA	NA	NA	NA	NA	NA	NA	0
4718558499	us	0	1	NA	1	NA	NA	NA	NA	NA	NA	NA
4718558499	us	0	NA	NA	NA	1	NA	NA	NA	NA	1	NA
4718558499	us	NA	1	NA	1	NA	NA	NA	NA	NA	NA	0
4718558499	us	1	NA	NA	1	NA	NA	0	NA	NA	NA	NA
4718558499	us	NA	NA	NA	NA	1	NA	1	NA	0	NA	NA
4718558499	us	1	0	NA	NA	1	NA	NA	NA	NA	NA	NA
4718558499	us	NA	NA	NA	1	1	0	NA	NA	NA	NA	NA
4718558499	us	NA	NA	NA	NA	NA	NA	NA	1	1	0	NA
4718558499	us	NA	NA	1	NA	NA	1	0	NA	NA	NA	NA
4718558499	us	NA	1	NA	NA	NA	NA	NA	NA	NA	0	1
4718558499	us	NA	0	NA	NA	NA	NA	1	NA	NA	NA	1
4718558499	us	1	NA	NA	NA	1	NA	NA	NA	0	NA	NA
4718558499	us	NA	NA	1	1	NA	NA	NA	NA	0	NA	NA
4718558499	us	NA	NA	NA	0	1	NA	NA	NA	NA	1	NA
4718558499	us	NA	NA	NA	1	NA	NA	NA	1	NA	0	NA
4718558499	us	NA	1	1	NA	NA	0	NA	NA	NA	NA	NA
4718558499	us	NA	NA	0	NA	NA	NA	1	NA	NA	NA	1
4718558499	us	1	NA	NA	NA	NA	1	0	NA	NA	NA	NA
4718558499	us	NA	NA	NA	NA	NA	NA	NA	1	0	NA	1
4718558499	us	0	NA	NA	NA	NA	1	NA	NA	NA	NA	1
4718558499	us	NA	NA	0	1	1	NA	NA	NA	NA	NA	NA
4718558499	us	NA	NA	NA	1	NA	NA	NA	NA	0	NA	1
4718558499	us	NA	NA	NA	1	NA	NA	0	1	NA	NA	NA
4718558499	us	NA	NA	NA	NA	1	NA	NA	NA	NA	1	0
4718558499	us	NA	NA	NA	NA	NA	1	NA	NA	1	NA	0
4718558499	us	NA	NA	1	NA	1	NA	NA	0	NA	NA	NA
4718558499	us	NA	NA	1	NA	NA	NA	NA	1	0	NA	NA
4718558499	us	0	NA	NA	NA	NA	NA	NA	1	NA	NA	1
4718558499	us	NA	NA	1	1	NA	NA	NA	NA	NA	NA	0
4718558499	us	NA	0	NA	NA	1	1	NA	NA	NA	NA	NA
4718558499	us	1	NA	1	NA	NA	NA	NA	0	NA	NA	NA
4718558499	us	NA	0	NA	NA	1	NA	NA	1	NA	NA	NA
4718558499	us	NA	NA	NA	NA	0	NA	1	NA	NA	NA	1
4718558499	us	0	NA	NA	NA	NA	1	NA	NA	1	NA	NA
4718558499	us	NA	NA	NA	0	NA	1	NA	1	NA	NA	NA
4718558499	us	NA	1	NA	NA	NA	0	NA	1	NA	NA	NA
4718558499	us	NA	0	NA	NA	NA	NA	1	1	NA	NA	NA
4718558499	us	NA	NA	NA	NA	1	NA	NA	1	NA	NA	0
4718558499	us	0	NA	NA	NA	NA	NA	1	1	NA	NA	NA
4718558499	us	NA	NA	NA	1	NA	1	0	NA	NA	NA	NA
4718558499	us	NA	0	1	NA	NA	NA	NA	NA	NA	1	NA
4718558499	us	NA	NA	0	NA	NA	1	NA	NA	NA	1	NA
4718558499	us	1	1	NA	NA	NA	NA	NA	NA	0	NA	NA
4718558499	us	NA	NA	NA	NA	NA	1	NA	0	NA	1	NA
4718558499	us	NA	0	NA	NA	NA	NA	1	NA	NA	1	NA
4718558499	us	NA	1	1	NA	NA	NA	NA	NA	0	NA	NA
4718558499	us	NA	1	NA	1	NA	NA	NA	NA	0	NA	NA
4718558499	us	1	NA	1	NA	NA	NA	NA	NA	NA	0	NA
4718558499	us	1	NA	NA	0	NA	NA	NA	NA	NA	1	NA
4756396584	us	NA	NA	NA	NA	NA	NA	0	NA	1	1	NA
4756396584	us	NA	NA	NA	NA	0	1	NA	NA	1	NA	NA
4756396584	us	NA	NA	1	NA	1	NA	0	NA	NA	NA	NA
4756396584	us	NA	NA	NA	NA	NA	NA	0	NA	1	1	NA
4756396584	us	NA	NA	NA	NA	NA	0	NA	NA	NA	1	1
4756396584	us	1	NA	1	NA	NA	NA	NA	NA	NA	NA	0
4756396584	us	0	1	NA	1	NA	NA	NA	NA	NA	NA	NA
4756396584	us	1	NA	NA	NA	1	NA	NA	NA	NA	0	NA
4756396584	us	NA	1	NA	1	NA	NA	NA	NA	NA	NA	0
4756396584	us	1	NA	NA	1	NA	NA	0	NA	NA	NA	NA
4756396584	us	NA	NA	NA	NA	1	NA	0	NA	1	NA	NA
4756396584	us	1	1	NA	NA	0	NA	NA	NA	NA	NA	NA
4756396584	us	NA	NA	NA	1	1	0	NA	NA	NA	NA	NA
4756396584	us	NA	NA	NA	NA	NA	NA	NA	1	0	1	NA
4756396584	us	NA	NA	0	NA	NA	1	1	NA	NA	NA	NA
4756396584	us	NA	1	NA	NA	NA	NA	NA	NA	NA	0	1
4756396584	us	NA	1	NA	NA	NA	NA	0	NA	NA	NA	1
4756396584	us	1	NA	NA	NA	1	NA	NA	NA	0	NA	NA
4756396584	us	NA	NA	1	1	NA	NA	NA	NA	0	NA	NA
4756396584	us	NA	NA	NA	1	0	NA	NA	NA	NA	1	NA
4756396584	us	NA	NA	NA	1	NA	NA	NA	1	NA	0	NA
4756396584	us	NA	1	1	NA	NA	0	NA	NA	NA	NA	NA
4756396584	us	NA	NA	1	NA	NA	NA	0	NA	NA	NA	1
4756396584	us	1	NA	NA	NA	NA	1	0	NA	NA	NA	NA
4756396584	us	NA	NA	NA	NA	NA	NA	NA	1	0	NA	1
4756396584	us	1	NA	NA	NA	NA	0	NA	NA	NA	NA	1
4756396584	us	NA	NA	1	1	0	NA	NA	NA	NA	NA	NA
4756396584	us	NA	NA	NA	1	NA	NA	NA	NA	0	NA	1
4756396584	us	NA	NA	NA	1	NA	NA	0	1	NA	NA	NA
4756396584	us	NA	NA	NA	NA	1	NA	NA	NA	NA	0	1
4756396584	us	NA	NA	NA	NA	NA	0	NA	NA	1	NA	1
4756396584	us	NA	NA	1	NA	0	NA	NA	1	NA	NA	NA
4756396584	us	NA	NA	1	NA	NA	NA	NA	1	0	NA	NA
4756396584	us	1	NA	NA	NA	NA	NA	NA	1	NA	NA	0
4756396584	us	NA	NA	1	1	NA	NA	NA	NA	NA	NA	0
4756396584	us	NA	1	NA	NA	1	0	NA	NA	NA	NA	NA
4756396584	us	1	NA	1	NA	NA	NA	NA	0	NA	NA	NA
4756396584	us	NA	1	NA	NA	0	NA	NA	1	NA	NA	NA
4756396584	us	NA	NA	NA	NA	1	NA	0	NA	NA	NA	1
4756396584	us	1	NA	NA	NA	NA	0	NA	NA	1	NA	NA
4756396584	us	NA	NA	NA	1	NA	0	NA	1	NA	NA	NA
4756396584	us	NA	1	NA	NA	NA	0	NA	1	NA	NA	NA
4756396584	us	NA	1	NA	NA	NA	NA	0	1	NA	NA	NA
4756396584	us	NA	NA	NA	NA	1	NA	NA	1	NA	NA	0
4756396584	us	1	NA	NA	NA	NA	NA	0	1	NA	NA	NA
4756396584	us	NA	NA	NA	1	NA	1	0	NA	NA	NA	NA
4756396584	us	NA	1	1	NA	NA	NA	NA	NA	NA	0	NA
4756396584	us	NA	NA	1	NA	NA	0	NA	NA	NA	1	NA
4756396584	us	1	1	NA	NA	NA	NA	NA	NA	0	NA	NA
4756396584	us	NA	NA	NA	NA	NA	0	NA	1	NA	1	NA
4756396584	us	NA	1	NA	NA	NA	NA	0	NA	NA	1	NA
4756396584	us	NA	1	1	NA	NA	NA	NA	NA	0	NA	NA
4756396584	us	NA	1	NA	1	NA	NA	NA	NA	0	NA	NA
4756396584	us	1	NA	1	NA	NA	NA	NA	NA	NA	0	NA
4756396584	us	1	NA	NA	1	NA	NA	NA	NA	NA	0	NA
4756397930	us	NA	NA	NA	NA	NA	NA	1	NA	0	1	NA
4756397930	us	NA	NA	NA	NA	0	1	NA	NA	1	NA	NA
4756397930	us	NA	NA	1	NA	1	NA	0	NA	NA	NA	NA
4756397930	us	NA	NA	NA	NA	NA	NA	1	NA	0	1	NA
4756397930	us	NA	NA	NA	NA	NA	0	NA	NA	NA	1	1
4756397930	us	1	NA	1	NA	NA	NA	NA	NA	NA	NA	0
4756397930	us	1	0	NA	1	NA	NA	NA	NA	NA	NA	NA
4756397930	us	1	NA	NA	NA	1	NA	NA	NA	NA	0	NA
4756397930	us	NA	1	NA	1	NA	NA	NA	NA	NA	NA	0
4756397930	us	1	NA	NA	1	NA	NA	0	NA	NA	NA	NA
4756397930	us	NA	NA	NA	NA	1	NA	0	NA	1	NA	NA
4756397930	us	1	0	NA	NA	1	NA	NA	NA	NA	NA	NA
4756397930	us	NA	NA	NA	1	1	0	NA	NA	NA	NA	NA
4756397930	us	NA	NA	NA	NA	NA	NA	NA	1	0	1	NA
4756397930	us	NA	NA	1	NA	NA	0	1	NA	NA	NA	NA
4756397930	us	NA	1	NA	NA	NA	NA	NA	NA	NA	0	1
4756397930	us	NA	0	NA	NA	NA	NA	1	NA	NA	NA	1
4756397930	us	1	NA	NA	NA	1	NA	NA	NA	0	NA	NA
4756397930	us	NA	NA	1	1	NA	NA	NA	NA	0	NA	NA
4756397930	us	NA	NA	NA	1	1	NA	NA	NA	NA	0	NA
4756397930	us	NA	NA	NA	1	NA	NA	NA	1	NA	0	NA
4756397930	us	NA	1	1	NA	NA	0	NA	NA	NA	NA	NA
4756397930	us	NA	NA	0	NA	NA	NA	1	NA	NA	NA	1
4756397930	us	0	NA	NA	NA	NA	1	1	NA	NA	NA	NA
4756397930	us	NA	NA	NA	NA	NA	NA	NA	1	0	NA	1
4756397930	us	1	NA	NA	NA	NA	0	NA	NA	NA	NA	1
4756397930	us	NA	NA	1	1	0	NA	NA	NA	NA	NA	NA
4756397930	us	NA	NA	NA	1	NA	NA	NA	NA	0	NA	1
4756397930	us	NA	NA	NA	1	NA	NA	0	1	NA	NA	NA
4756397930	us	NA	NA	NA	NA	1	NA	NA	NA	NA	1	0
4756397930	us	NA	NA	NA	NA	NA	1	NA	NA	1	NA	0
4756397930	us	NA	NA	1	NA	1	NA	NA	0	NA	NA	NA
4756397930	us	NA	NA	1	NA	NA	NA	NA	1	0	NA	NA
4756397930	us	0	NA	NA	NA	NA	NA	NA	1	NA	NA	1
4756397930	us	NA	NA	1	1	NA	NA	NA	NA	NA	NA	0
4756397930	us	NA	1	NA	NA	1	0	NA	NA	NA	NA	NA
4756397930	us	1	NA	1	NA	NA	NA	NA	0	NA	NA	NA
4756397930	us	NA	1	NA	NA	1	NA	NA	0	NA	NA	NA
4756397930	us	NA	NA	NA	NA	1	NA	1	NA	NA	NA	0
4756397930	us	0	NA	NA	NA	NA	1	NA	NA	1	NA	NA
4756397930	us	NA	NA	NA	0	NA	1	NA	1	NA	NA	NA
4756397930	us	NA	1	NA	NA	NA	0	NA	1	NA	NA	NA
4756397930	us	NA	0	NA	NA	NA	NA	1	1	NA	NA	NA
4756397930	us	NA	NA	NA	NA	1	NA	NA	1	NA	NA	0
4756397930	us	1	NA	NA	NA	NA	NA	0	1	NA	NA	NA
4756397930	us	NA	NA	NA	0	NA	1	1	NA	NA	NA	NA
4756397930	us	NA	0	1	NA	NA	NA	NA	NA	NA	1	NA
4756397930	us	NA	NA	1	NA	NA	0	NA	NA	NA	1	NA
4756397930	us	1	1	NA	NA	NA	NA	NA	NA	0	NA	NA
4756397930	us	NA	NA	NA	NA	NA	0	NA	1	NA	1	NA
4756397930	us	NA	0	NA	NA	NA	NA	1	NA	NA	1	NA
4756397930	us	NA	0	1	NA	NA	NA	NA	NA	1	NA	NA
4756397930	us	NA	1	NA	1	NA	NA	NA	NA	0	NA	NA
4756397930	us	1	NA	0	NA	NA	NA	NA	NA	NA	1	NA
4756397930	us	1	NA	NA	0	NA	NA	NA	NA	NA	1	NA
4756397077	us	NA	NA	NA	NA	NA	NA	1	NA	1	0	NA
4756397077	us	NA	NA	NA	NA	1	1	NA	NA	0	NA	NA
4756397077	us	NA	NA	0	NA	1	NA	1	NA	NA	NA	NA
4756397077	us	NA	NA	NA	NA	NA	NA	1	NA	1	0	NA
4756397077	us	NA	NA	NA	NA	NA	1	NA	NA	NA	0	1
4756397077	us	1	NA	1	NA	NA	NA	NA	NA	NA	NA	0
4756397077	us	1	0	NA	1	NA	NA	NA	NA	NA	NA	NA
4756397077	us	0	NA	NA	NA	1	NA	NA	NA	NA	1	NA
4756397077	us	NA	0	NA	1	NA	NA	NA	NA	NA	NA	1
4756397077	us	0	NA	NA	1	NA	NA	1	NA	NA	NA	NA
4756397077	us	NA	NA	NA	NA	0	NA	1	NA	1	NA	NA
4756397077	us	1	0	NA	NA	1	NA	NA	NA	NA	NA	NA
4756397077	us	NA	NA	NA	0	1	1	NA	NA	NA	NA	NA
4756397077	us	NA	NA	NA	NA	NA	NA	NA	1	0	1	NA
4756397077	us	NA	NA	0	NA	NA	1	1	NA	NA	NA	NA
4756397077	us	NA	0	NA	NA	NA	NA	NA	NA	NA	1	1
4756397077	us	NA	0	NA	NA	NA	NA	1	NA	NA	NA	1
4756397077	us	1	NA	NA	NA	1	NA	NA	NA	0	NA	NA
4756397077	us	NA	NA	1	1	NA	NA	NA	NA	0	NA	NA
4756397077	us	NA	NA	NA	0	1	NA	NA	NA	NA	1	NA
4756397077	us	NA	NA	NA	0	NA	NA	NA	1	NA	1	NA
4756397077	us	NA	1	0	NA	NA	1	NA	NA	NA	NA	NA
4756397077	us	NA	NA	0	NA	NA	NA	1	NA	NA	NA	1
4756397077	us	0	NA	NA	NA	NA	1	1	NA	NA	NA	NA
4756397077	us	NA	NA	NA	NA	NA	NA	NA	1	0	NA	1
4756397077	us	0	NA	NA	NA	NA	1	NA	NA	NA	NA	1
4756397077	us	NA	NA	1	1	0	NA	NA	NA	NA	NA	NA
4756397077	us	NA	NA	NA	1	NA	NA	NA	NA	0	NA	1
4756397077	us	NA	NA	NA	0	NA	NA	1	1	NA	NA	NA
4756397077	us	NA	NA	NA	NA	1	NA	NA	NA	NA	1	0
4756397077	us	NA	NA	NA	NA	NA	1	NA	NA	1	NA	0
4756397077	us	NA	NA	1	NA	1	NA	NA	0	NA	NA	NA
4756397077	us	NA	NA	0	NA	NA	NA	NA	1	1	NA	NA
4756397077	us	0	NA	NA	NA	NA	NA	NA	1	NA	NA	1
4756397077	us	NA	NA	1	1	NA	NA	NA	NA	NA	NA	0
4756397077	us	NA	1	NA	NA	0	1	NA	NA	NA	NA	NA
4756397077	us	1	NA	1	NA	NA	NA	NA	0	NA	NA	NA
4756397077	us	NA	1	NA	NA	0	NA	NA	1	NA	NA	NA
4756397077	us	NA	NA	NA	NA	0	NA	1	NA	NA	NA	1
4756397077	us	0	NA	NA	NA	NA	1	NA	NA	1	NA	NA
4756397077	us	NA	NA	NA	0	NA	1	NA	1	NA	NA	NA
4756397077	us	NA	0	NA	NA	NA	1	NA	1	NA	NA	NA
4756397077	us	NA	0	NA	NA	NA	NA	1	1	NA	NA	NA
4756397077	us	NA	NA	NA	NA	0	NA	NA	1	NA	NA	1
4756397077	us	0	NA	NA	NA	NA	NA	1	1	NA	NA	NA
4756397077	us	NA	NA	NA	0	NA	1	1	NA	NA	NA	NA
4756397077	us	NA	0	1	NA	NA	NA	NA	NA	NA	1	NA
4756397077	us	NA	NA	1	NA	NA	0	NA	NA	NA	1	NA
4756397077	us	0	1	NA	NA	NA	NA	NA	NA	1	NA	NA
4756397077	us	NA	NA	NA	NA	NA	1	NA	1	NA	0	NA
4756397077	us	NA	0	NA	NA	NA	NA	1	NA	NA	1	NA
4756397077	us	NA	1	0	NA	NA	NA	NA	NA	1	NA	NA
4756397077	us	NA	0	NA	1	NA	NA	NA	NA	1	NA	NA
4756397077	us	1	NA	1	NA	NA	NA	NA	NA	NA	0	NA
4756397077	us	1	NA	NA	1	NA	NA	NA	NA	NA	0	NA
4756404680	us	NA	NA	NA	NA	NA	NA	0	NA	1	1	NA
4756404680	us	NA	NA	NA	NA	0	1	NA	NA	1	NA	NA
4756404680	us	NA	NA	1	NA	1	NA	0	NA	NA	NA	NA
4756404680	us	NA	NA	NA	NA	NA	NA	1	NA	0	1	NA
4756404680	us	NA	NA	NA	NA	NA	1	NA	NA	NA	0	1
4756404680	us	1	NA	1	NA	NA	NA	NA	NA	NA	NA	0
4756404680	us	1	1	NA	0	NA	NA	NA	NA	NA	NA	NA
4756404680	us	1	NA	NA	NA	1	NA	NA	NA	NA	0	NA
4756404680	us	NA	1	NA	0	NA	NA	NA	NA	NA	NA	1
4756404680	us	1	NA	NA	0	NA	NA	1	NA	NA	NA	NA
4756404680	us	NA	NA	NA	NA	1	NA	1	NA	0	NA	NA
4756404680	us	1	1	NA	NA	0	NA	NA	NA	NA	NA	NA
4756404680	us	NA	NA	NA	1	0	1	NA	NA	NA	NA	NA
4756404680	us	NA	NA	NA	NA	NA	NA	NA	1	1	0	NA
4756404680	us	NA	NA	1	NA	NA	0	1	NA	NA	NA	NA
4756404680	us	NA	1	NA	NA	NA	NA	NA	NA	NA	1	0
4756404680	us	NA	1	NA	NA	NA	NA	1	NA	NA	NA	0
4756404680	us	1	NA	NA	NA	1	NA	NA	NA	0	NA	NA
4756404680	us	NA	NA	0	1	NA	NA	NA	NA	1	NA	NA
4756404680	us	NA	NA	NA	1	1	NA	NA	NA	NA	0	NA
4756404680	us	NA	NA	NA	1	NA	NA	NA	1	NA	0	NA
4756404680	us	NA	0	1	NA	NA	1	NA	NA	NA	NA	NA
4756404680	us	NA	NA	0	NA	NA	NA	1	NA	NA	NA	1
4756404680	us	1	NA	NA	NA	NA	0	1	NA	NA	NA	NA
4756404680	us	NA	NA	NA	NA	NA	NA	NA	1	1	NA	0
4756404680	us	1	NA	NA	NA	NA	0	NA	NA	NA	NA	1
4756404680	us	NA	NA	1	0	1	NA	NA	NA	NA	NA	NA
4756404680	us	NA	NA	NA	1	NA	NA	NA	NA	0	NA	1
4756404680	us	NA	NA	NA	1	NA	NA	1	0	NA	NA	NA
4756404680	us	NA	NA	NA	NA	0	NA	NA	NA	NA	1	1
4756404680	us	NA	NA	NA	NA	NA	1	NA	NA	1	NA	0
4756404680	us	NA	NA	1	NA	1	NA	NA	0	NA	NA	NA
4756404680	us	NA	NA	1	NA	NA	NA	NA	0	1	NA	NA
4756404680	us	1	NA	NA	NA	NA	NA	NA	0	NA	NA	1
4756404680	us	NA	NA	1	0	NA	NA	NA	NA	NA	NA	1
4756404680	us	NA	0	NA	NA	1	1	NA	NA	NA	NA	NA
4756404680	us	1	NA	1	NA	NA	NA	NA	0	NA	NA	NA
4756404680	us	NA	1	NA	NA	0	NA	NA	1	NA	NA	NA
4756404680	us	NA	NA	NA	NA	1	NA	0	NA	NA	NA	1
4756404680	us	0	NA	NA	NA	NA	1	NA	NA	1	NA	NA
4756404680	us	NA	NA	NA	1	NA	0	NA	1	NA	NA	NA
4756404680	us	NA	1	NA	NA	NA	0	NA	1	NA	NA	NA
4756404680	us	NA	1	NA	NA	NA	NA	0	1	NA	NA	NA
4756404680	us	NA	NA	NA	NA	1	NA	NA	0	NA	NA	1
4756404680	us	1	NA	NA	NA	NA	NA	0	1	NA	NA	NA
4756404680	us	NA	NA	NA	1	NA	0	1	NA	NA	NA	NA
4756404680	us	NA	0	1	NA	NA	NA	NA	NA	NA	1	NA
4756404680	us	NA	NA	1	NA	NA	0	NA	NA	NA	1	NA
4756404680	us	0	1	NA	NA	NA	NA	NA	NA	1	NA	NA
4756404680	us	NA	NA	NA	NA	NA	0	NA	1	NA	1	NA
4756404680	us	NA	1	NA	NA	NA	NA	0	NA	NA	1	NA
4756404680	us	NA	1	1	NA	NA	NA	NA	NA	0	NA	NA
4756404680	us	NA	1	NA	0	NA	NA	NA	NA	1	NA	NA
4756404680	us	1	NA	1	NA	NA	NA	NA	NA	NA	0	NA
4756404680	us	1	NA	NA	1	NA	NA	NA	NA	NA	0	NA
4756396122	us	NA	NA	NA	NA	NA	NA	1	NA	1	0	NA
4756396122	us	NA	NA	NA	NA	0	1	NA	NA	1	NA	NA
4756396122	us	NA	NA	0	NA	1	NA	1	NA	NA	NA	NA
4756396122	us	NA	NA	NA	NA	NA	NA	1	NA	0	1	NA
4756396122	us	NA	NA	NA	NA	NA	0	NA	NA	NA	1	1
4756396122	us	1	NA	1	NA	NA	NA	NA	NA	NA	NA	0
4756396122	us	1	0	NA	1	NA	NA	NA	NA	NA	NA	NA
4756396122	us	0	NA	NA	NA	1	NA	NA	NA	NA	1	NA
4756396122	us	NA	1	NA	1	NA	NA	NA	NA	NA	NA	0
4756396122	us	1	NA	NA	1	NA	NA	0	NA	NA	NA	NA
4756396122	us	NA	NA	NA	NA	1	NA	0	NA	1	NA	NA
4756396122	us	1	1	NA	NA	0	NA	NA	NA	NA	NA	NA
4756396122	us	NA	NA	NA	1	0	1	NA	NA	NA	NA	NA
4756396122	us	NA	NA	NA	NA	NA	NA	NA	0	1	1	NA
4756396122	us	NA	NA	1	NA	NA	1	0	NA	NA	NA	NA
4756396122	us	NA	1	NA	NA	NA	NA	NA	NA	NA	1	0
4756396122	us	NA	0	NA	NA	NA	NA	1	NA	NA	NA	1
4756396122	us	1	NA	NA	NA	0	NA	NA	NA	1	NA	NA
4756396122	us	NA	NA	1	1	NA	NA	NA	NA	0	NA	NA
4756396122	us	NA	NA	NA	0	1	NA	NA	NA	NA	1	NA
4756396122	us	NA	NA	NA	1	NA	NA	NA	1	NA	0	NA
4756396122	us	NA	1	1	NA	NA	0	NA	NA	NA	NA	NA
4756396122	us	NA	NA	0	NA	NA	NA	1	NA	NA	NA	1
4756396122	us	1	NA	NA	NA	NA	1	0	NA	NA	NA	NA
4756396122	us	NA	NA	NA	NA	NA	NA	NA	1	0	NA	1
4756396122	us	1	NA	NA	NA	NA	1	NA	NA	NA	NA	0
4756396122	us	NA	NA	1	1	0	NA	NA	NA	NA	NA	NA
4756396122	us	NA	NA	NA	1	NA	NA	NA	NA	0	NA	1
4756396122	us	NA	NA	NA	1	NA	NA	0	1	NA	NA	NA
4756396122	us	NA	NA	NA	NA	1	NA	NA	NA	NA	1	0
4756396122	us	NA	NA	NA	NA	NA	1	NA	NA	1	NA	0
4756396122	us	NA	NA	0	NA	1	NA	NA	1	NA	NA	NA
4756396122	us	NA	NA	1	NA	NA	NA	NA	1	0	NA	NA
4756396122	us	0	NA	NA	NA	NA	NA	NA	1	NA	NA	1
4756396122	us	NA	NA	1	1	NA	NA	NA	NA	NA	NA	0
4756396122	us	NA	1	NA	NA	0	1	NA	NA	NA	NA	NA
4756396122	us	1	NA	1	NA	NA	NA	NA	0	NA	NA	NA
4756396122	us	NA	1	NA	NA	0	NA	NA	1	NA	NA	NA
4756396122	us	NA	NA	NA	NA	0	NA	1	NA	NA	NA	1
4756396122	us	0	NA	NA	NA	NA	1	NA	NA	1	NA	NA
4756396122	us	NA	NA	NA	1	NA	0	NA	1	NA	NA	NA
4756396122	us	NA	0	NA	NA	NA	1	NA	1	NA	NA	NA
4756396122	us	NA	0	NA	NA	NA	NA	1	1	NA	NA	NA
4756396122	us	NA	NA	NA	NA	0	NA	NA	1	NA	NA	1
4756396122	us	0	NA	NA	NA	NA	NA	1	1	NA	NA	NA
4756396122	us	NA	NA	NA	1	NA	1	0	NA	NA	NA	NA
4756396122	us	NA	1	0	NA	NA	NA	NA	NA	NA	1	NA
4756396122	us	NA	NA	0	NA	NA	1	NA	NA	NA	1	NA
4756396122	us	1	1	NA	NA	NA	NA	NA	NA	0	NA	NA
4756396122	us	NA	NA	NA	NA	NA	1	NA	1	NA	0	NA
4756396122	us	NA	0	NA	NA	NA	NA	1	NA	NA	1	NA
4756396122	us	NA	1	1	NA	NA	NA	NA	NA	0	NA	NA
4756396122	us	NA	1	NA	1	NA	NA	NA	NA	0	NA	NA
4756396122	us	1	NA	1	NA	NA	NA	NA	NA	NA	0	NA
4756396122	us	1	NA	NA	1	NA	NA	NA	NA	NA	0	NA
4756401666	us	NA	NA	NA	NA	NA	NA	1	NA	1	0	NA
4756401666	us	NA	NA	NA	NA	1	1	NA	NA	0	NA	NA
4756401666	us	NA	NA	1	NA	1	NA	0	NA	NA	NA	NA
4756401666	us	NA	NA	NA	NA	NA	NA	1	NA	0	1	NA
4756401666	us	NA	NA	NA	NA	NA	0	NA	NA	NA	1	1
4756401666	us	0	NA	1	NA	NA	NA	NA	NA	NA	NA	1
4756401666	us	1	1	NA	0	NA	NA	NA	NA	NA	NA	NA
4756401666	us	0	NA	NA	NA	1	NA	NA	NA	NA	1	NA
4756401666	us	NA	1	NA	1	NA	NA	NA	NA	NA	NA	0
4756401666	us	1	NA	NA	1	NA	NA	0	NA	NA	NA	NA
4756401666	us	NA	NA	NA	NA	1	NA	0	NA	1	NA	NA
4756401666	us	1	1	NA	NA	0	NA	NA	NA	NA	NA	NA
4756401666	us	NA	NA	NA	1	1	0	NA	NA	NA	NA	NA
4756401666	us	NA	NA	NA	NA	NA	NA	NA	1	0	1	NA
4756401666	us	NA	NA	1	NA	NA	0	1	NA	NA	NA	NA
4756401666	us	NA	1	NA	NA	NA	NA	NA	NA	NA	1	0
4756401666	us	NA	1	NA	NA	NA	NA	0	NA	NA	NA	1
4756401666	us	1	NA	NA	NA	0	NA	NA	NA	1	NA	NA
4756401666	us	NA	NA	0	1	NA	NA	NA	NA	1	NA	NA
4756401666	us	NA	NA	NA	0	1	NA	NA	NA	NA	1	NA
4756401666	us	NA	NA	NA	1	NA	NA	NA	1	NA	0	NA
4756401666	us	NA	1	1	NA	NA	0	NA	NA	NA	NA	NA
4756401666	us	NA	NA	1	NA	NA	NA	0	NA	NA	NA	1
4756401666	us	1	NA	NA	NA	NA	1	0	NA	NA	NA	NA
4756401666	us	NA	NA	NA	NA	NA	NA	NA	1	0	NA	1
4756401666	us	1	NA	NA	NA	NA	0	NA	NA	NA	NA	1
4756401666	us	NA	NA	0	1	1	NA	NA	NA	NA	NA	NA
4756401666	us	NA	NA	NA	1	NA	NA	NA	NA	0	NA	1
4756401666	us	NA	NA	NA	1	NA	NA	0	1	NA	NA	NA
4756401666	us	NA	NA	NA	NA	1	NA	NA	NA	NA	1	0
4756401666	us	NA	NA	NA	NA	NA	0	NA	NA	1	NA	1
4756401666	us	NA	NA	1	NA	1	NA	NA	0	NA	NA	NA
4756401666	us	NA	NA	1	NA	NA	NA	NA	1	0	NA	NA
4756401666	us	1	NA	NA	NA	NA	NA	NA	1	NA	NA	0
4756401666	us	NA	NA	0	1	NA	NA	NA	NA	NA	NA	1
4756401666	us	NA	1	NA	NA	1	0	NA	NA	NA	NA	NA
4756401666	us	1	NA	1	NA	NA	NA	NA	0	NA	NA	NA
4756401666	us	NA	0	NA	NA	1	NA	NA	1	NA	NA	NA
4756401666	us	NA	NA	NA	NA	1	NA	0	NA	NA	NA	1
4756401666	us	1	NA	NA	NA	NA	0	NA	NA	1	NA	NA
4756401666	us	NA	NA	NA	1	NA	0	NA	1	NA	NA	NA
4756401666	us	NA	1	NA	NA	NA	0	NA	1	NA	NA	NA
4756401666	us	NA	1	NA	NA	NA	NA	1	0	NA	NA	NA
4756401666	us	NA	NA	NA	NA	1	NA	NA	1	NA	NA	0
4756401666	us	1	NA	NA	NA	NA	NA	0	1	NA	NA	NA
4756401666	us	NA	NA	NA	1	NA	1	0	NA	NA	NA	NA
4756401666	us	NA	1	1	NA	NA	NA	NA	NA	NA	0	NA
4756401666	us	NA	NA	1	NA	NA	0	NA	NA	NA	1	NA
4756401666	us	1	1	NA	NA	NA	NA	NA	NA	0	NA	NA
4756401666	us	NA	NA	NA	NA	NA	0	NA	1	NA	1	NA
4756401666	us	NA	1	NA	NA	NA	NA	0	NA	NA	1	NA
4756401666	us	NA	1	1	NA	NA	NA	NA	NA	0	NA	NA
4756401666	us	NA	0	NA	1	NA	NA	NA	NA	1	NA	NA
4756401666	us	1	NA	1	NA	NA	NA	NA	NA	NA	0	NA
4756401666	us	1	NA	NA	1	NA	NA	NA	NA	NA	0	NA
4756397681	us	NA	NA	NA	NA	NA	NA	1	NA	0	1	NA
4756397681	us	NA	NA	NA	NA	0	1	NA	NA	1	NA	NA
4756397681	us	NA	NA	0	NA	1	NA	1	NA	NA	NA	NA
4756397681	us	NA	NA	NA	NA	NA	NA	0	NA	1	1	NA
4756397681	us	NA	NA	NA	NA	NA	1	NA	NA	NA	1	0
4756397681	us	1	NA	1	NA	NA	NA	NA	NA	NA	NA	0
4756397681	us	0	1	NA	1	NA	NA	NA	NA	NA	NA	NA
4756397681	us	0	NA	NA	NA	1	NA	NA	NA	NA	1	NA
4756397681	us	NA	1	NA	1	NA	NA	NA	NA	NA	NA	0
4756397681	us	1	NA	NA	0	NA	NA	1	NA	NA	NA	NA
4756397681	us	NA	NA	NA	NA	1	NA	0	NA	1	NA	NA
4756397681	us	1	0	NA	NA	1	NA	NA	NA	NA	NA	NA
4756397681	us	NA	NA	NA	1	0	1	NA	NA	NA	NA	NA
4756397681	us	NA	NA	NA	NA	NA	NA	NA	1	1	0	NA
4756397681	us	NA	NA	0	NA	NA	1	1	NA	NA	NA	NA
4756397681	us	NA	1	NA	NA	NA	NA	NA	NA	NA	0	1
4756397681	us	NA	1	NA	NA	NA	NA	0	NA	NA	NA	1
4756397681	us	1	NA	NA	NA	1	NA	NA	NA	0	NA	NA
4756397681	us	NA	NA	1	1	NA	NA	NA	NA	0	NA	NA
4756397681	us	NA	NA	NA	0	1	NA	NA	NA	NA	1	NA
4756397681	us	NA	NA	NA	0	NA	NA	NA	1	NA	1	NA
4756397681	us	NA	1	1	NA	NA	0	NA	NA	NA	NA	NA
4756397681	us	NA	NA	1	NA	NA	NA	0	NA	NA	NA	1
4756397681	us	0	NA	NA	NA	NA	1	1	NA	NA	NA	NA
4756397681	us	NA	NA	NA	NA	NA	NA	NA	1	0	NA	1
4756397681	us	1	NA	NA	NA	NA	1	NA	NA	NA	NA	0
4756397681	us	NA	NA	1	1	0	NA	NA	NA	NA	NA	NA
4756397681	us	NA	NA	NA	1	NA	NA	NA	NA	0	NA	1
4756397681	us	NA	NA	NA	0	NA	NA	1	1	NA	NA	NA
4756397681	us	NA	NA	NA	NA	1	NA	NA	NA	NA	1	0
4756397681	us	NA	NA	NA	NA	NA	1	NA	NA	1	NA	0
4756397681	us	NA	NA	0	NA	1	NA	NA	1	NA	NA	NA
4756397681	us	NA	NA	0	NA	NA	NA	NA	1	1	NA	NA
4756397681	us	0	NA	NA	NA	NA	NA	NA	1	NA	NA	1
4756397681	us	NA	NA	1	1	NA	NA	NA	NA	NA	NA	0
4756397681	us	NA	0	NA	NA	1	1	NA	NA	NA	NA	NA
4756397681	us	1	NA	0	NA	NA	NA	NA	1	NA	NA	NA
4756397681	us	NA	0	NA	NA	1	NA	NA	1	NA	NA	NA
4756397681	us	NA	NA	NA	NA	1	NA	1	NA	NA	NA	0
4756397681	us	0	NA	NA	NA	NA	1	NA	NA	1	NA	NA
4756397681	us	NA	NA	NA	0	NA	1	NA	1	NA	NA	NA
4756397681	us	NA	1	NA	NA	NA	0	NA	1	NA	NA	NA
4756397681	us	NA	0	NA	NA	NA	NA	1	1	NA	NA	NA
4756397681	us	NA	NA	NA	NA	1	NA	NA	1	NA	NA	0
4756397681	us	0	NA	NA	NA	NA	NA	1	1	NA	NA	NA
4756397681	us	NA	NA	NA	0	NA	1	1	NA	NA	NA	NA
4756397681	us	NA	1	1	NA	NA	NA	NA	NA	NA	0	NA
4756397681	us	NA	NA	0	NA	NA	1	NA	NA	NA	1	NA
4756397681	us	1	1	NA	NA	NA	NA	NA	NA	0	NA	NA
4756397681	us	NA	NA	NA	NA	NA	0	NA	1	NA	1	NA
4756397681	us	NA	0	NA	NA	NA	NA	1	NA	NA	1	NA
4756397681	us	NA	1	1	NA	NA	NA	NA	NA	0	NA	NA
4756397681	us	NA	1	NA	1	NA	NA	NA	NA	0	NA	NA
4756397681	us	1	NA	1	NA	NA	NA	NA	NA	NA	0	NA
4756397681	us	1	NA	NA	0	NA	NA	NA	NA	NA	1	NA
4756399912	us	NA	NA	NA	NA	NA	NA	1	NA	1	0	NA
4756399912	us	NA	NA	NA	NA	0	1	NA	NA	1	NA	NA
4756399912	us	NA	NA	1	NA	1	NA	0	NA	NA	NA	NA
4756399912	us	NA	NA	NA	NA	NA	NA	1	NA	1	0	NA
4756399912	us	NA	NA	NA	NA	NA	1	NA	NA	NA	0	1
4756399912	us	0	NA	1	NA	NA	NA	NA	NA	NA	NA	1
4756399912	us	1	1	NA	0	NA	NA	NA	NA	NA	NA	NA
4756399912	us	1	NA	NA	NA	1	NA	NA	NA	NA	0	NA
4756399912	us	NA	1	NA	1	NA	NA	NA	NA	NA	NA	0
4756399912	us	1	NA	NA	1	NA	NA	0	NA	NA	NA	NA
4756399912	us	NA	NA	NA	NA	1	NA	1	NA	0	NA	NA
4756399912	us	0	1	NA	NA	1	NA	NA	NA	NA	NA	NA
4756399912	us	NA	NA	NA	0	1	1	NA	NA	NA	NA	NA
4756399912	us	NA	NA	NA	NA	NA	NA	NA	1	1	0	NA
4756399912	us	NA	NA	1	NA	NA	1	0	NA	NA	NA	NA
4756399912	us	NA	1	NA	NA	NA	NA	NA	NA	NA	0	1
4756399912	us	NA	1	NA	NA	NA	NA	0	NA	NA	NA	1
4756399912	us	1	NA	NA	NA	1	NA	NA	NA	0	NA	NA
4756399912	us	NA	NA	0	1	NA	NA	NA	NA	1	NA	NA
4756399912	us	NA	NA	NA	1	1	NA	NA	NA	NA	0	NA
4756399912	us	NA	NA	NA	1	NA	NA	NA	0	NA	1	NA
4756399912	us	NA	1	1	NA	NA	0	NA	NA	NA	NA	NA
4756399912	us	NA	NA	0	NA	NA	NA	1	NA	NA	NA	1
4756399912	us	1	NA	NA	NA	NA	0	1	NA	NA	NA	NA
4756399912	us	NA	NA	NA	NA	NA	NA	NA	0	1	NA	1
4756399912	us	0	NA	NA	NA	NA	1	NA	NA	NA	NA	1
4756399912	us	NA	NA	1	1	0	NA	NA	NA	NA	NA	NA
4756399912	us	NA	NA	NA	0	NA	NA	NA	NA	1	NA	1
4756399912	us	NA	NA	NA	1	NA	NA	0	1	NA	NA	NA
4756399912	us	NA	NA	NA	NA	1	NA	NA	NA	NA	1	0
4756399912	us	NA	NA	NA	NA	NA	1	NA	NA	1	NA	0
4756399912	us	NA	NA	1	NA	1	NA	NA	0	NA	NA	NA
4756399912	us	NA	NA	1	NA	NA	NA	NA	1	0	NA	NA
4756399912	us	0	NA	NA	NA	NA	NA	NA	1	NA	NA	1
4756399912	us	NA	NA	0	1	NA	NA	NA	NA	NA	NA	1
4756399912	us	NA	1	NA	NA	0	1	NA	NA	NA	NA	NA
4756399912	us	0	NA	1	NA	NA	NA	NA	1	NA	NA	NA
4756399912	us	NA	1	NA	NA	0	NA	NA	1	NA	NA	NA
4756399912	us	NA	NA	NA	NA	0	NA	1	NA	NA	NA	1
4756399912	us	1	NA	NA	NA	NA	0	NA	NA	1	NA	NA
4756399912	us	NA	NA	NA	0	NA	1	NA	1	NA	NA	NA
4756399912	us	NA	1	NA	NA	NA	0	NA	1	NA	NA	NA
4756399912	us	NA	1	NA	NA	NA	NA	0	1	NA	NA	NA
4756399912	us	NA	NA	NA	NA	1	NA	NA	0	NA	NA	1
4756399912	us	1	NA	NA	NA	NA	NA	0	1	NA	NA	NA
4756399912	us	NA	NA	NA	1	NA	1	0	NA	NA	NA	NA
4756399912	us	NA	1	1	NA	NA	NA	NA	NA	NA	0	NA
4756399912	us	NA	NA	1	NA	NA	1	NA	NA	NA	0	NA
4756399912	us	1	0	NA	NA	NA	NA	NA	NA	1	NA	NA
4756399912	us	NA	NA	NA	NA	NA	0	NA	1	NA	1	NA
4756399912	us	NA	1	NA	NA	NA	NA	0	NA	NA	1	NA
4756399912	us	NA	1	1	NA	NA	NA	NA	NA	0	NA	NA
4756399912	us	NA	1	NA	0	NA	NA	NA	NA	1	NA	NA
4756399912	us	1	NA	1	NA	NA	NA	NA	NA	NA	0	NA
4756399912	us	1	NA	NA	0	NA	NA	NA	NA	NA	1	NA
4756396844	us	NA	NA	NA	NA	NA	NA	1	NA	0	1	NA
4756396844	us	NA	NA	NA	NA	0	1	NA	NA	1	NA	NA
4756396844	us	NA	NA	0	NA	1	NA	1	NA	NA	NA	NA
4756396844	us	NA	NA	NA	NA	NA	NA	1	NA	0	1	NA
4756396844	us	NA	NA	NA	NA	NA	1	NA	NA	NA	1	0
4756396844	us	1	NA	1	NA	NA	NA	NA	NA	NA	NA	0
4756396844	us	0	1	NA	1	NA	NA	NA	NA	NA	NA	NA
4756396844	us	0	NA	NA	NA	1	NA	NA	NA	NA	1	NA
4756396844	us	NA	1	NA	1	NA	NA	NA	NA	NA	NA	0
4756396844	us	1	NA	NA	0	NA	NA	1	NA	NA	NA	NA
4756396844	us	NA	NA	NA	NA	1	NA	1	NA	0	NA	NA
4756396844	us	1	1	NA	NA	0	NA	NA	NA	NA	NA	NA
4756396844	us	NA	NA	NA	0	1	1	NA	NA	NA	NA	NA
4756396844	us	NA	NA	NA	NA	NA	NA	NA	1	1	0	NA
4756396844	us	NA	NA	1	NA	NA	1	0	NA	NA	NA	NA
4756396844	us	NA	1	NA	NA	NA	NA	NA	NA	NA	0	1
4756396844	us	NA	0	NA	NA	NA	NA	1	NA	NA	NA	1
4756396844	us	1	NA	NA	NA	0	NA	NA	NA	1	NA	NA
4756396844	us	NA	NA	1	1	NA	NA	NA	NA	0	NA	NA
4756396844	us	NA	NA	NA	0	1	NA	NA	NA	NA	1	NA
4756396844	us	NA	NA	NA	1	NA	NA	NA	1	NA	0	NA
4756396844	us	NA	1	1	NA	NA	0	NA	NA	NA	NA	NA
4756396844	us	NA	NA	1	NA	NA	NA	0	NA	NA	NA	1
4756396844	us	0	NA	NA	NA	NA	1	1	NA	NA	NA	NA
4756396844	us	NA	NA	NA	NA	NA	NA	NA	1	1	NA	0
4756396844	us	1	NA	NA	NA	NA	0	NA	NA	NA	NA	1
4756396844	us	NA	NA	1	1	0	NA	NA	NA	NA	NA	NA
4756396844	us	NA	NA	NA	1	NA	NA	NA	NA	0	NA	1
4756396844	us	NA	NA	NA	1	NA	NA	0	1	NA	NA	NA
4756396844	us	NA	NA	NA	NA	1	NA	NA	NA	NA	1	0
4756396844	us	NA	NA	NA	NA	NA	1	NA	NA	1	NA	0
4756396844	us	NA	NA	0	NA	1	NA	NA	1	NA	NA	NA
4756396844	us	NA	NA	1	NA	NA	NA	NA	1	0	NA	NA
4756396844	us	1	NA	NA	NA	NA	NA	NA	1	NA	NA	0
4756396844	us	NA	NA	1	1	NA	NA	NA	NA	NA	NA	0
4756396844	us	NA	0	NA	NA	1	1	NA	NA	NA	NA	NA
4756396844	us	1	NA	1	NA	NA	NA	NA	0	NA	NA	NA
4756396844	us	NA	1	NA	NA	0	NA	NA	1	NA	NA	NA
4756396844	us	NA	NA	NA	NA	0	NA	1	NA	NA	NA	1
4756396844	us	0	NA	NA	NA	NA	1	NA	NA	1	NA	NA
4756396844	us	NA	NA	NA	1	NA	0	NA	1	NA	NA	NA
4756396844	us	NA	1	NA	NA	NA	0	NA	1	NA	NA	NA
4756396844	us	NA	1	NA	NA	NA	NA	0	1	NA	NA	NA
4756396844	us	NA	NA	NA	NA	0	NA	NA	1	NA	NA	1
4756396844	us	0	NA	NA	NA	NA	NA	1	1	NA	NA	NA
4756396844	us	NA	NA	NA	0	NA	1	1	NA	NA	NA	NA
4756396844	us	NA	1	1	NA	NA	NA	NA	NA	NA	0	NA
4756396844	us	NA	NA	0	NA	NA	1	NA	NA	NA	1	NA
4756396844	us	1	1	NA	NA	NA	NA	NA	NA	0	NA	NA
4756396844	us	NA	NA	NA	NA	NA	1	NA	0	NA	1	NA
4756396844	us	NA	1	NA	NA	NA	NA	1	NA	NA	0	NA
4756396844	us	NA	1	1	NA	NA	NA	NA	NA	0	NA	NA
4756396844	us	NA	1	NA	1	NA	NA	NA	NA	0	NA	NA
4756396844	us	1	NA	1	NA	NA	NA	NA	NA	NA	0	NA
4756396844	us	1	NA	NA	1	NA	NA	NA	NA	NA	0	NA
4756396969	us	NA	NA	NA	NA	NA	NA	1	NA	1	0	NA
4756396969	us	NA	NA	NA	NA	0	1	NA	NA	1	NA	NA
4756396969	us	NA	NA	0	NA	1	NA	1	NA	NA	NA	NA
4756396969	us	NA	NA	NA	NA	NA	NA	1	NA	1	0	NA
4756396969	us	NA	NA	NA	NA	NA	1	NA	NA	NA	0	1
4756396969	us	1	NA	1	NA	NA	NA	NA	NA	NA	NA	0
4756396969	us	1	0	NA	1	NA	NA	NA	NA	NA	NA	NA
4756396969	us	1	NA	NA	NA	0	NA	NA	NA	NA	1	NA
4756396969	us	NA	1	NA	1	NA	NA	NA	NA	NA	NA	0
4756396969	us	0	NA	NA	1	NA	NA	1	NA	NA	NA	NA
4756396969	us	NA	NA	NA	NA	1	NA	0	NA	1	NA	NA
4756396969	us	1	1	NA	NA	0	NA	NA	NA	NA	NA	NA
4756396969	us	NA	NA	NA	0	1	1	NA	NA	NA	NA	NA
4756396969	us	NA	NA	NA	NA	NA	NA	NA	1	1	0	NA
4756396969	us	NA	NA	0	NA	NA	1	1	NA	NA	NA	NA
4756396969	us	NA	0	NA	NA	NA	NA	NA	NA	NA	1	1
4756396969	us	NA	0	NA	NA	NA	NA	1	NA	NA	NA	1
4756396969	us	0	NA	NA	NA	1	NA	NA	NA	1	NA	NA
4756396969	us	NA	NA	1	1	NA	NA	NA	NA	0	NA	NA
4756396969	us	NA	NA	NA	1	1	NA	NA	NA	NA	0	NA
4756396969	us	NA	NA	NA	0	NA	NA	NA	1	NA	1	NA
4756396969	us	NA	1	1	NA	NA	0	NA	NA	NA	NA	NA
4756396969	us	NA	NA	0	NA	NA	NA	1	NA	NA	NA	1
4756396969	us	0	NA	NA	NA	NA	1	1	NA	NA	NA	NA
4756396969	us	NA	NA	NA	NA	NA	NA	NA	0	1	NA	1
4756396969	us	0	NA	NA	NA	NA	1	NA	NA	NA	NA	1
4756396969	us	NA	NA	1	0	1	NA	NA	NA	NA	NA	NA
4756396969	us	NA	NA	NA	0	NA	NA	NA	NA	1	NA	1
4756396969	us	NA	NA	NA	0	NA	NA	1	1	NA	NA	NA
4756396969	us	NA	NA	NA	NA	1	NA	NA	NA	NA	1	0
4756396969	us	NA	NA	NA	NA	NA	1	NA	NA	1	NA	0
4756396969	us	NA	NA	0	NA	1	NA	NA	1	NA	NA	NA
4756396969	us	NA	NA	0	NA	NA	NA	NA	1	1	NA	NA
4756396969	us	0	NA	NA	NA	NA	NA	NA	1	NA	NA	1
4756396969	us	NA	NA	1	1	NA	NA	NA	NA	NA	NA	0
4756396969	us	NA	0	NA	NA	1	1	NA	NA	NA	NA	NA
4756396969	us	1	NA	1	NA	NA	NA	NA	0	NA	NA	NA
4756396969	us	NA	0	NA	NA	1	NA	NA	1	NA	NA	NA
4756396969	us	NA	NA	NA	NA	0	NA	1	NA	NA	NA	1
4756396969	us	0	NA	NA	NA	NA	1	NA	NA	1	NA	NA
4756396969	us	NA	NA	NA	0	NA	1	NA	1	NA	NA	NA
4756396969	us	NA	0	NA	NA	NA	1	NA	1	NA	NA	NA
4756396969	us	NA	0	NA	NA	NA	NA	1	1	NA	NA	NA
4756396969	us	NA	NA	NA	NA	1	NA	NA	1	NA	NA	0
4756396969	us	0	NA	NA	NA	NA	NA	1	1	NA	NA	NA
4756396969	us	NA	NA	NA	0	NA	1	1	NA	NA	NA	NA
4756396969	us	NA	1	1	NA	NA	NA	NA	NA	NA	0	NA
4756396969	us	NA	NA	0	NA	NA	1	NA	NA	NA	1	NA
4756396969	us	1	1	NA	NA	NA	NA	NA	NA	0	NA	NA
4756396969	us	NA	NA	NA	NA	NA	1	NA	1	NA	0	NA
4756396969	us	NA	1	NA	NA	NA	NA	1	NA	NA	0	NA
4756396969	us	NA	1	1	NA	NA	NA	NA	NA	0	NA	NA
4756396969	us	NA	1	NA	1	NA	NA	NA	NA	0	NA	NA
4756396969	us	1	NA	1	NA	NA	NA	NA	NA	NA	0	NA
4756396969	us	1	NA	NA	0	NA	NA	NA	NA	NA	1	NA
4756399696	us	NA	NA	NA	NA	NA	NA	1	NA	1	0	NA
4756399696	us	NA	NA	NA	NA	0	1	NA	NA	1	NA	NA
4756399696	us	NA	NA	1	NA	1	NA	0	NA	NA	NA	NA
4756399696	us	NA	NA	NA	NA	NA	NA	1	NA	0	1	NA
4756399696	us	NA	NA	NA	NA	NA	0	NA	NA	NA	1	1
4756399696	us	1	NA	1	NA	NA	NA	NA	NA	NA	NA	0
4756399696	us	0	1	NA	1	NA	NA	NA	NA	NA	NA	NA
4756399696	us	0	NA	NA	NA	1	NA	NA	NA	NA	1	NA
4756399696	us	NA	1	NA	1	NA	NA	NA	NA	NA	NA	0
4756399696	us	1	NA	NA	1	NA	NA	0	NA	NA	NA	NA
4756399696	us	NA	NA	NA	NA	0	NA	1	NA	1	NA	NA
4756399696	us	1	0	NA	NA	1	NA	NA	NA	NA	NA	NA
4756399696	us	NA	NA	NA	1	1	0	NA	NA	NA	NA	NA
4756399696	us	NA	NA	NA	NA	NA	NA	NA	1	0	1	NA
4756399696	us	NA	NA	0	NA	NA	1	1	NA	NA	NA	NA
4756399696	us	NA	0	NA	NA	NA	NA	NA	NA	NA	1	1
4756399696	us	NA	1	NA	NA	NA	NA	1	NA	NA	NA	0
4756399696	us	1	NA	NA	NA	1	NA	NA	NA	0	NA	NA
4756399696	us	NA	NA	1	1	NA	NA	NA	NA	0	NA	NA
4756399696	us	NA	NA	NA	0	1	NA	NA	NA	NA	1	NA
4756399696	us	NA	NA	NA	1	NA	NA	NA	1	NA	0	NA
4756399696	us	NA	1	1	NA	NA	0	NA	NA	NA	NA	NA
4756399696	us	NA	NA	1	NA	NA	NA	0	NA	NA	NA	1
4756399696	us	0	NA	NA	NA	NA	1	1	NA	NA	NA	NA
4756399696	us	NA	NA	NA	NA	NA	NA	NA	1	0	NA	1
4756399696	us	1	NA	NA	NA	NA	0	NA	NA	NA	NA	1
4756399696	us	NA	NA	1	0	1	NA	NA	NA	NA	NA	NA
4756399696	us	NA	NA	NA	1	NA	NA	NA	NA	0	NA	1
4756399696	us	NA	NA	NA	1	NA	NA	0	1	NA	NA	NA
4756399696	us	NA	NA	NA	NA	1	NA	NA	NA	NA	1	0
4756399696	us	NA	NA	NA	NA	NA	1	NA	NA	1	NA	0
4756399696	us	NA	NA	1	NA	0	NA	NA	1	NA	NA	NA
4756399696	us	NA	NA	1	NA	NA	NA	NA	1	0	NA	NA
4756399696	us	1	NA	NA	NA	NA	NA	NA	1	NA	NA	0
4756399696	us	NA	NA	1	1	NA	NA	NA	NA	NA	NA	0
4756399696	us	NA	1	NA	NA	1	0	NA	NA	NA	NA	NA
4756399696	us	1	NA	1	NA	NA	NA	NA	0	NA	NA	NA
4756399696	us	NA	1	NA	NA	0	NA	NA	1	NA	NA	NA
4756399696	us	NA	NA	NA	NA	0	NA	1	NA	NA	NA	1
4756399696	us	0	NA	NA	NA	NA	1	NA	NA	1	NA	NA
4756399696	us	NA	NA	NA	1	NA	0	NA	1	NA	NA	NA
4756399696	us	NA	1	NA	NA	NA	0	NA	1	NA	NA	NA
4756399696	us	NA	1	NA	NA	NA	NA	0	1	NA	NA	NA
4756399696	us	NA	NA	NA	NA	0	NA	NA	1	NA	NA	1
4756399696	us	1	NA	NA	NA	NA	NA	0	1	NA	NA	NA
4756399696	us	NA	NA	NA	0	NA	1	1	NA	NA	NA	NA
4756399696	us	NA	0	1	NA	NA	NA	NA	NA	NA	1	NA
4756399696	us	NA	NA	1	NA	NA	0	NA	NA	NA	1	NA
4756399696	us	1	1	NA	NA	NA	NA	NA	NA	0	NA	NA
4756399696	us	NA	NA	NA	NA	NA	0	NA	1	NA	1	NA
4756399696	us	NA	1	NA	NA	NA	NA	0	NA	NA	1	NA
4756399696	us	NA	1	1	NA	NA	NA	NA	NA	0	NA	NA
4756399696	us	NA	1	NA	1	NA	NA	NA	NA	0	NA	NA
4756399696	us	1	NA	1	NA	NA	NA	NA	NA	NA	0	NA
4756399696	us	1	NA	NA	1	NA	NA	NA	NA	NA	0	NA
4756398055	us	NA	NA	NA	NA	NA	NA	0	NA	1	1	NA
4756398055	us	NA	NA	NA	NA	0	1	NA	NA	1	NA	NA
4756398055	us	NA	NA	1	NA	1	NA	0	NA	NA	NA	NA
4756398055	us	NA	NA	NA	NA	NA	NA	0	NA	1	1	NA
4756398055	us	NA	NA	NA	NA	NA	1	NA	NA	NA	1	0
4756398055	us	1	NA	1	NA	NA	NA	NA	NA	NA	NA	0
4756398055	us	0	1	NA	1	NA	NA	NA	NA	NA	NA	NA
4756398055	us	0	NA	NA	NA	1	NA	NA	NA	NA	1	NA
4756398055	us	NA	1	NA	1	NA	NA	NA	NA	NA	NA	0
4756398055	us	1	NA	NA	1	NA	NA	0	NA	NA	NA	NA
4756398055	us	NA	NA	NA	NA	1	NA	0	NA	1	NA	NA
4756398055	us	1	1	NA	NA	0	NA	NA	NA	NA	NA	NA
4756398055	us	NA	NA	NA	0	1	1	NA	NA	NA	NA	NA
4756398055	us	NA	NA	NA	NA	NA	NA	NA	1	0	1	NA
4756398055	us	NA	NA	1	NA	NA	1	0	NA	NA	NA	NA
4756398055	us	NA	1	NA	NA	NA	NA	NA	NA	NA	0	1
4756398055	us	NA	1	NA	NA	NA	NA	0	NA	NA	NA	1
4756398055	us	1	NA	NA	NA	1	NA	NA	NA	0	NA	NA
4756398055	us	NA	NA	1	1	NA	NA	NA	NA	0	NA	NA
4756398055	us	NA	NA	NA	0	1	NA	NA	NA	NA	1	NA
4756398055	us	NA	NA	NA	1	NA	NA	NA	1	NA	0	NA
4756398055	us	NA	1	1	NA	NA	0	NA	NA	NA	NA	NA
4756398055	us	NA	NA	0	NA	NA	NA	1	NA	NA	NA	1
4756398055	us	1	NA	NA	NA	NA	1	0	NA	NA	NA	NA
4756398055	us	NA	NA	NA	NA	NA	NA	NA	0	1	NA	1
4756398055	us	1	NA	NA	NA	NA	1	NA	NA	NA	NA	0
4756398055	us	NA	NA	1	0	1	NA	NA	NA	NA	NA	NA
4756398055	us	NA	NA	NA	1	NA	NA	NA	NA	0	NA	1
4756398055	us	NA	NA	NA	1	NA	NA	0	1	NA	NA	NA
4756398055	us	NA	NA	NA	NA	1	NA	NA	NA	NA	1	0
4756398055	us	NA	NA	NA	NA	NA	1	NA	NA	1	NA	0
4756398055	us	NA	NA	1	NA	0	NA	NA	1	NA	NA	NA
4756398055	us	NA	NA	1	NA	NA	NA	NA	1	0	NA	NA
4756398055	us	0	NA	NA	NA	NA	NA	NA	1	NA	NA	1
4756398055	us	NA	NA	1	1	NA	NA	NA	NA	NA	NA	0
4756398055	us	NA	1	NA	NA	1	0	NA	NA	NA	NA	NA
4756398055	us	1	NA	1	NA	NA	NA	NA	0	NA	NA	NA
4756398055	us	NA	1	NA	NA	0	NA	NA	1	NA	NA	NA
4756398055	us	NA	NA	NA	NA	0	NA	1	NA	NA	NA	1
4756398055	us	0	NA	NA	NA	NA	1	NA	NA	1	NA	NA
4756398055	us	NA	NA	NA	1	NA	0	NA	1	NA	NA	NA
4756398055	us	NA	1	NA	NA	NA	0	NA	1	NA	NA	NA
4756398055	us	NA	1	NA	NA	NA	NA	0	1	NA	NA	NA
4756398055	us	NA	NA	NA	NA	0	NA	NA	1	NA	NA	1
4756398055	us	1	NA	NA	NA	NA	NA	0	1	NA	NA	NA
4756398055	us	NA	NA	NA	1	NA	1	0	NA	NA	NA	NA
4756398055	us	NA	1	1	NA	NA	NA	NA	NA	NA	0	NA
4756398055	us	NA	NA	1	NA	NA	0	NA	NA	NA	1	NA
4756398055	us	1	1	NA	NA	NA	NA	NA	NA	0	NA	NA
4756398055	us	NA	NA	NA	NA	NA	0	NA	1	NA	1	NA
4756398055	us	NA	0	NA	NA	NA	NA	1	NA	NA	1	NA
4756398055	us	NA	1	1	NA	NA	NA	NA	NA	0	NA	NA
4756398055	us	NA	1	NA	1	NA	NA	NA	NA	0	NA	NA
4756398055	us	1	NA	1	NA	NA	NA	NA	NA	NA	0	NA
4756398055	us	1	NA	NA	0	NA	NA	NA	NA	NA	1	NA
4756398317	us	NA	NA	NA	NA	NA	NA	1	NA	0	1	NA
4756398317	us	NA	NA	NA	NA	0	1	NA	NA	1	NA	NA
4756398317	us	NA	NA	1	NA	1	NA	0	NA	NA	NA	NA
4756398317	us	NA	NA	NA	NA	NA	NA	1	NA	0	1	NA
4756398317	us	NA	NA	NA	NA	NA	1	NA	NA	NA	0	1
4756398317	us	1	NA	1	NA	NA	NA	NA	NA	NA	NA	0
4756398317	us	1	1	NA	0	NA	NA	NA	NA	NA	NA	NA
4756398317	us	0	NA	NA	NA	1	NA	NA	NA	NA	1	NA
4756398317	us	NA	1	NA	1	NA	NA	NA	NA	NA	NA	0
4756398317	us	1	NA	NA	1	NA	NA	0	NA	NA	NA	NA
4756398317	us	NA	NA	NA	NA	1	NA	1	NA	0	NA	NA
4756398317	us	1	1	NA	NA	0	NA	NA	NA	NA	NA	NA
4756398317	us	NA	NA	NA	0	1	1	NA	NA	NA	NA	NA
4756398317	us	NA	NA	NA	NA	NA	NA	NA	1	0	1	NA
4756398317	us	NA	NA	0	NA	NA	1	1	NA	NA	NA	NA
4756398317	us	NA	1	NA	NA	NA	NA	NA	NA	NA	0	1
4756398317	us	NA	0	NA	NA	NA	NA	1	NA	NA	NA	1
4756398317	us	1	NA	NA	NA	1	NA	NA	NA	0	NA	NA
4756398317	us	NA	NA	1	1	NA	NA	NA	NA	0	NA	NA
4756398317	us	NA	NA	NA	0	1	NA	NA	NA	NA	1	NA
4756398317	us	NA	NA	NA	1	NA	NA	NA	1	NA	0	NA
4756398317	us	NA	1	1	NA	NA	0	NA	NA	NA	NA	NA
4756398317	us	NA	NA	0	NA	NA	NA	1	NA	NA	NA	1
4756398317	us	0	NA	NA	NA	NA	1	1	NA	NA	NA	NA
4756398317	us	NA	NA	NA	NA	NA	NA	NA	0	1	NA	1
4756398317	us	0	NA	NA	NA	NA	1	NA	NA	NA	NA	1
4756398317	us	NA	NA	1	1	0	NA	NA	NA	NA	NA	NA
4756398317	us	NA	NA	NA	0	NA	NA	NA	NA	1	NA	1
4756398317	us	NA	NA	NA	0	NA	NA	1	1	NA	NA	NA
4756398317	us	NA	NA	NA	NA	1	NA	NA	NA	NA	1	0
4756398317	us	NA	NA	NA	NA	NA	1	NA	NA	1	NA	0
4756398317	us	NA	NA	1	NA	1	NA	NA	0	NA	NA	NA
4756398317	us	NA	NA	1	NA	NA	NA	NA	1	0	NA	NA
4756398317	us	0	NA	NA	NA	NA	NA	NA	1	NA	NA	1
4756398317	us	NA	NA	1	1	NA	NA	NA	NA	NA	NA	0
4756398317	us	NA	1	NA	NA	1	0	NA	NA	NA	NA	NA
4756398317	us	1	NA	1	NA	NA	NA	NA	0	NA	NA	NA
4756398317	us	NA	1	NA	NA	0	NA	NA	1	NA	NA	NA
4756398317	us	NA	NA	NA	NA	0	NA	1	NA	NA	NA	1
4756398317	us	0	NA	NA	NA	NA	1	NA	NA	1	NA	NA
4756398317	us	NA	NA	NA	1	NA	0	NA	1	NA	NA	NA
4756398317	us	NA	1	NA	NA	NA	0	NA	1	NA	NA	NA
4756398317	us	NA	1	NA	NA	NA	NA	0	1	NA	NA	NA
4756398317	us	NA	NA	NA	NA	0	NA	NA	1	NA	NA	1
4756398317	us	0	NA	NA	NA	NA	NA	1	1	NA	NA	NA
4756398317	us	NA	NA	NA	0	NA	1	1	NA	NA	NA	NA
4756398317	us	NA	1	1	NA	NA	NA	NA	NA	NA	0	NA
4756398317	us	NA	NA	1	NA	NA	0	NA	NA	NA	1	NA
4756398317	us	1	1	NA	NA	NA	NA	NA	NA	0	NA	NA
4756398317	us	NA	NA	NA	NA	NA	0	NA	1	NA	1	NA
4756398317	us	NA	1	NA	NA	NA	NA	0	NA	NA	1	NA
4756398317	us	NA	1	1	NA	NA	NA	NA	NA	0	NA	NA
4756398317	us	NA	1	NA	1	NA	NA	NA	NA	0	NA	NA
4756398317	us	1	NA	1	NA	NA	NA	NA	NA	NA	0	NA
4756398317	us	1	NA	NA	0	NA	NA	NA	NA	NA	1	NA
4756396234	us	NA	NA	NA	NA	NA	NA	1	NA	0	1	NA
4756396234	us	NA	NA	NA	NA	0	1	NA	NA	1	NA	NA
4756396234	us	NA	NA	0	NA	1	NA	1	NA	NA	NA	NA
4756396234	us	NA	NA	NA	NA	NA	NA	1	NA	0	1	NA
4756396234	us	NA	NA	NA	NA	NA	1	NA	NA	NA	0	1
4756396234	us	1	NA	0	NA	NA	NA	NA	NA	NA	NA	1
4756396234	us	1	0	NA	1	NA	NA	NA	NA	NA	NA	NA
4756396234	us	1	NA	NA	NA	0	NA	NA	NA	NA	1	NA
4756396234	us	NA	1	NA	1	NA	NA	NA	NA	NA	NA	0
4756396234	us	1	NA	NA	0	NA	NA	1	NA	NA	NA	NA
4756396234	us	NA	NA	NA	NA	1	NA	1	NA	0	NA	NA
4756396234	us	1	0	NA	NA	1	NA	NA	NA	NA	NA	NA
4756396234	us	NA	NA	NA	1	1	0	NA	NA	NA	NA	NA
4756396234	us	NA	NA	NA	NA	NA	NA	NA	1	0	1	NA
4756396234	us	NA	NA	0	NA	NA	1	1	NA	NA	NA	NA
4756396234	us	NA	0	NA	NA	NA	NA	NA	NA	NA	1	1
4756396234	us	NA	0	NA	NA	NA	NA	1	NA	NA	NA	1
4756396234	us	1	NA	NA	NA	0	NA	NA	NA	1	NA	NA
4756396234	us	NA	NA	1	1	NA	NA	NA	NA	0	NA	NA
4756396234	us	NA	NA	NA	0	1	NA	NA	NA	NA	1	NA
4756396234	us	NA	NA	NA	0	NA	NA	NA	1	NA	1	NA
4756396234	us	NA	1	1	NA	NA	0	NA	NA	NA	NA	NA
4756396234	us	NA	NA	0	NA	NA	NA	1	NA	NA	NA	1
4756396234	us	0	NA	NA	NA	NA	1	1	NA	NA	NA	NA
4756396234	us	NA	NA	NA	NA	NA	NA	NA	0	1	NA	1
4756396234	us	0	NA	NA	NA	NA	1	NA	NA	NA	NA	1
4756396234	us	NA	NA	1	1	0	NA	NA	NA	NA	NA	NA
4756396234	us	NA	NA	NA	0	NA	NA	NA	NA	1	NA	1
4756396234	us	NA	NA	NA	0	NA	NA	1	1	NA	NA	NA
4756396234	us	NA	NA	NA	NA	1	NA	NA	NA	NA	1	0
4756396234	us	NA	NA	NA	NA	NA	1	NA	NA	1	NA	0
4756396234	us	NA	NA	0	NA	1	NA	NA	1	NA	NA	NA
4756396234	us	NA	NA	0	NA	NA	NA	NA	1	1	NA	NA
4756396234	us	0	NA	NA	NA	NA	NA	NA	1	NA	NA	1
4756396234	us	NA	NA	1	1	NA	NA	NA	NA	NA	NA	0
4756396234	us	NA	0	NA	NA	1	1	NA	NA	NA	NA	NA
4756396234	us	1	NA	0	NA	NA	NA	NA	1	NA	NA	NA
4756396234	us	NA	0	NA	NA	1	NA	NA	1	NA	NA	NA
4756396234	us	NA	NA	NA	NA	0	NA	1	NA	NA	NA	1
4756396234	us	0	NA	NA	NA	NA	1	NA	NA	1	NA	NA
4756396234	us	NA	NA	NA	0	NA	1	NA	1	NA	NA	NA
4756396234	us	NA	0	NA	NA	NA	1	NA	1	NA	NA	NA
4756396234	us	NA	0	NA	NA	NA	NA	1	1	NA	NA	NA
4756396234	us	NA	NA	NA	NA	0	NA	NA	1	NA	NA	1
4756396234	us	0	NA	NA	NA	NA	NA	1	1	NA	NA	NA
4756396234	us	NA	NA	NA	0	NA	1	1	NA	NA	NA	NA
4756396234	us	NA	1	1	NA	NA	NA	NA	NA	NA	0	NA
4756396234	us	NA	NA	0	NA	NA	1	NA	NA	NA	1	NA
4756396234	us	1	0	NA	NA	NA	NA	NA	NA	1	NA	NA
4756396234	us	NA	NA	NA	NA	NA	1	NA	1	NA	0	NA
4756396234	us	NA	0	NA	NA	NA	NA	1	NA	NA	1	NA
4756396234	us	NA	1	1	NA	NA	NA	NA	NA	0	NA	NA
4756396234	us	NA	1	NA	1	NA	NA	NA	NA	0	NA	NA
4756396234	us	1	NA	0	NA	NA	NA	NA	NA	NA	1	NA
4756396234	us	1	NA	NA	0	NA	NA	NA	NA	NA	1	NA
4756399799	us	NA	NA	NA	NA	NA	NA	1	NA	0	1	NA
4756399799	us	NA	NA	NA	NA	0	1	NA	NA	1	NA	NA
4756399799	us	NA	NA	0	NA	1	NA	1	NA	NA	NA	NA
4756399799	us	NA	NA	NA	NA	NA	NA	1	NA	0	1	NA
4756399799	us	NA	NA	NA	NA	NA	0	NA	NA	NA	1	1
4756399799	us	1	NA	1	NA	NA	NA	NA	NA	NA	NA	0
4756399799	us	0	1	NA	1	NA	NA	NA	NA	NA	NA	NA
4756399799	us	0	NA	NA	NA	1	NA	NA	NA	NA	1	NA
4756399799	us	NA	1	NA	1	NA	NA	NA	NA	NA	NA	0
4756399799	us	1	NA	NA	1	NA	NA	0	NA	NA	NA	NA
4756399799	us	NA	NA	NA	NA	1	NA	1	NA	0	NA	NA
4756399799	us	1	0	NA	NA	1	NA	NA	NA	NA	NA	NA
4756399799	us	NA	NA	NA	1	1	0	NA	NA	NA	NA	NA
4756399799	us	NA	NA	NA	NA	NA	NA	NA	0	1	1	NA
4756399799	us	NA	NA	1	NA	NA	0	1	NA	NA	NA	NA
4756399799	us	NA	0	NA	NA	NA	NA	NA	NA	NA	1	1
4756399799	us	NA	0	NA	NA	NA	NA	1	NA	NA	NA	1
4756399799	us	1	NA	NA	NA	1	NA	NA	NA	0	NA	NA
4756399799	us	NA	NA	1	1	NA	NA	NA	NA	0	NA	NA
4756399799	us	NA	NA	NA	0	1	NA	NA	NA	NA	1	NA
4756399799	us	NA	NA	NA	0	NA	NA	NA	1	NA	1	NA
4756399799	us	NA	1	1	NA	NA	0	NA	NA	NA	NA	NA
4756399799	us	NA	NA	0	NA	NA	NA	1	NA	NA	NA	1
4756399799	us	1	NA	NA	NA	NA	1	0	NA	NA	NA	NA
4756399799	us	NA	NA	NA	NA	NA	NA	NA	1	0	NA	1
4756399799	us	1	NA	NA	NA	NA	0	NA	NA	NA	NA	1
4756399799	us	NA	NA	1	1	0	NA	NA	NA	NA	NA	NA
4756399799	us	NA	NA	NA	1	NA	NA	NA	NA	0	NA	1
4756399799	us	NA	NA	NA	0	NA	NA	1	1	NA	NA	NA
4756399799	us	NA	NA	NA	NA	1	NA	NA	NA	NA	1	0
4756399799	us	NA	NA	NA	NA	NA	1	NA	NA	1	NA	0
4756399799	us	NA	NA	0	NA	1	NA	NA	1	NA	NA	NA
4756399799	us	NA	NA	1	NA	NA	NA	NA	1	0	NA	NA
4756399799	us	1	NA	NA	NA	NA	NA	NA	0	NA	NA	1
4756399799	us	NA	NA	1	1	NA	NA	NA	NA	NA	NA	0
4756399799	us	NA	1	NA	NA	1	0	NA	NA	NA	NA	NA
4756399799	us	1	NA	1	NA	NA	NA	NA	0	NA	NA	NA
4756399799	us	NA	1	NA	NA	0	NA	NA	1	NA	NA	NA
4756399799	us	NA	NA	NA	NA	1	NA	0	NA	NA	NA	1
4756399799	us	0	NA	NA	NA	NA	1	NA	NA	1	NA	NA
4756399799	us	NA	NA	NA	1	NA	0	NA	1	NA	NA	NA
4756399799	us	NA	1	NA	NA	NA	0	NA	1	NA	NA	NA
4756399799	us	NA	1	NA	NA	NA	NA	0	1	NA	NA	NA
4756399799	us	NA	NA	NA	NA	1	NA	NA	0	NA	NA	1
4756399799	us	1	NA	NA	NA	NA	NA	0	1	NA	NA	NA
4756399799	us	NA	NA	NA	1	NA	0	1	NA	NA	NA	NA
4756399799	us	NA	1	1	NA	NA	NA	NA	NA	NA	0	NA
4756399799	us	NA	NA	1	NA	NA	1	NA	NA	NA	0	NA
4756399799	us	1	1	NA	NA	NA	NA	NA	NA	0	NA	NA
4756399799	us	NA	NA	NA	NA	NA	0	NA	1	NA	1	NA
4756399799	us	NA	0	NA	NA	NA	NA	1	NA	NA	1	NA
4756399799	us	NA	1	1	NA	NA	NA	NA	NA	0	NA	NA
4756399799	us	NA	1	NA	1	NA	NA	NA	NA	0	NA	NA
4756399799	us	1	NA	1	NA	NA	NA	NA	NA	NA	0	NA
4756399799	us	1	NA	NA	1	NA	NA	NA	NA	NA	0	NA
4756408151	us	NA	NA	NA	NA	NA	NA	1	NA	1	0	NA
4756408151	us	NA	NA	NA	NA	0	1	NA	NA	1	NA	NA
4756408151	us	NA	NA	1	NA	1	NA	0	NA	NA	NA	NA
4756408151	us	NA	NA	NA	NA	NA	NA	1	NA	1	0	NA
4756408151	us	NA	NA	NA	NA	NA	1	NA	NA	NA	0	1
4756408151	us	1	NA	1	NA	NA	NA	NA	NA	NA	NA	0
4756408151	us	1	0	NA	1	NA	NA	NA	NA	NA	NA	NA
4756408151	us	0	NA	NA	NA	1	NA	NA	NA	NA	1	NA
4756408151	us	NA	1	NA	1	NA	NA	NA	NA	NA	NA	0
4756408151	us	1	NA	NA	1	NA	NA	0	NA	NA	NA	NA
4756408151	us	NA	NA	NA	NA	0	NA	1	NA	1	NA	NA
4756408151	us	1	0	NA	NA	1	NA	NA	NA	NA	NA	NA
4756408151	us	NA	NA	NA	1	1	0	NA	NA	NA	NA	NA
4756408151	us	NA	NA	NA	NA	NA	NA	NA	1	1	0	NA
4756408151	us	NA	NA	1	NA	NA	1	0	NA	NA	NA	NA
4756408151	us	NA	1	NA	NA	NA	NA	NA	NA	NA	1	0
4756408151	us	NA	0	NA	NA	NA	NA	1	NA	NA	NA	1
4756408151	us	1	NA	NA	NA	0	NA	NA	NA	1	NA	NA
4756408151	us	NA	NA	1	1	NA	NA	NA	NA	0	NA	NA
4756408151	us	NA	NA	NA	0	1	NA	NA	NA	NA	1	NA
4756408151	us	NA	NA	NA	1	NA	NA	NA	1	NA	0	NA
4756408151	us	NA	1	1	NA	NA	0	NA	NA	NA	NA	NA
4756408151	us	NA	NA	0	NA	NA	NA	1	NA	NA	NA	1
4756408151	us	0	NA	NA	NA	NA	1	1	NA	NA	NA	NA
4756408151	us	NA	NA	NA	NA	NA	NA	NA	1	0	NA	1
4756408151	us	1	NA	NA	NA	NA	1	NA	NA	NA	NA	0
4756408151	us	NA	NA	1	0	1	NA	NA	NA	NA	NA	NA
4756408151	us	NA	NA	NA	0	NA	NA	NA	NA	1	NA	1
4756408151	us	NA	NA	NA	1	NA	NA	0	1	NA	NA	NA
4756408151	us	NA	NA	NA	NA	1	NA	NA	NA	NA	1	0
4756408151	us	NA	NA	NA	NA	NA	1	NA	NA	1	NA	0
4756408151	us	NA	NA	1	NA	0	NA	NA	1	NA	NA	NA
4756408151	us	NA	NA	0	NA	NA	NA	NA	1	1	NA	NA
4756408151	us	0	NA	NA	NA	NA	NA	NA	1	NA	NA	1
4756408151	us	NA	NA	1	1	NA	NA	NA	NA	NA	NA	0
4756408151	us	NA	0	NA	NA	1	1	NA	NA	NA	NA	NA
4756408151	us	0	NA	1	NA	NA	NA	NA	1	NA	NA	NA
4756408151	us	NA	1	NA	NA	0	NA	NA	1	NA	NA	NA
4756408151	us	NA	NA	NA	NA	0	NA	1	NA	NA	NA	1
4756408151	us	0	NA	NA	NA	NA	1	NA	NA	1	NA	NA
4756408151	us	NA	NA	NA	0	NA	1	NA	1	NA	NA	NA
4756408151	us	NA	1	NA	NA	NA	0	NA	1	NA	NA	NA
4756408151	us	NA	1	NA	NA	NA	NA	0	1	NA	NA	NA
4756408151	us	NA	NA	NA	NA	0	NA	NA	1	NA	NA	1
4756408151	us	0	NA	NA	NA	NA	NA	1	1	NA	NA	NA
4756408151	us	NA	NA	NA	1	NA	0	1	NA	NA	NA	NA
4756408151	us	NA	1	1	NA	NA	NA	NA	NA	NA	0	NA
4756408151	us	NA	NA	1	NA	NA	0	NA	NA	NA	1	NA
4756408151	us	1	1	NA	NA	NA	NA	NA	NA	0	NA	NA
4756408151	us	NA	NA	NA	NA	NA	1	NA	1	NA	0	NA
4756408151	us	NA	1	NA	NA	NA	NA	0	NA	NA	1	NA
4756408151	us	NA	1	0	NA	NA	NA	NA	NA	1	NA	NA
4756408151	us	NA	1	NA	1	NA	NA	NA	NA	0	NA	NA
4756408151	us	0	NA	1	NA	NA	NA	NA	NA	NA	1	NA
4756408151	us	1	NA	NA	1	NA	NA	NA	NA	NA	0	NA
4756398758	us	NA	NA	NA	NA	NA	NA	1	NA	0	1	NA
4756398758	us	NA	NA	NA	NA	0	1	NA	NA	1	NA	NA
4756398758	us	NA	NA	1	NA	1	NA	0	NA	NA	NA	NA
4756398758	us	NA	NA	NA	NA	NA	NA	1	NA	1	0	NA
4756398758	us	NA	NA	NA	NA	NA	0	NA	NA	NA	1	1
4756398758	us	1	NA	1	NA	NA	NA	NA	NA	NA	NA	0
4756398758	us	0	1	NA	1	NA	NA	NA	NA	NA	NA	NA
4756398758	us	0	NA	NA	NA	1	NA	NA	NA	NA	1	NA
4756398758	us	NA	1	NA	1	NA	NA	NA	NA	NA	NA	0
4756398758	us	1	NA	NA	1	NA	NA	0	NA	NA	NA	NA
4756398758	us	NA	NA	NA	NA	0	NA	1	NA	1	NA	NA
4756398758	us	1	0	NA	NA	1	NA	NA	NA	NA	NA	NA
4756398758	us	NA	NA	NA	1	1	0	NA	NA	NA	NA	NA
4756398758	us	NA	NA	NA	NA	NA	NA	NA	0	1	1	NA
4756398758	us	NA	NA	0	NA	NA	1	1	NA	NA	NA	NA
4756398758	us	NA	0	NA	NA	NA	NA	NA	NA	NA	1	1
4756398758	us	NA	0	NA	NA	NA	NA	1	NA	NA	NA	1
4756398758	us	1	NA	NA	NA	0	NA	NA	NA	1	NA	NA
4756398758	us	NA	NA	1	1	NA	NA	NA	NA	0	NA	NA
4756398758	us	NA	NA	NA	1	1	NA	NA	NA	NA	0	NA
4756398758	us	NA	NA	NA	1	NA	NA	NA	1	NA	0	NA
4756398758	us	NA	1	1	NA	NA	0	NA	NA	NA	NA	NA
4756398758	us	NA	NA	1	NA	NA	NA	0	NA	NA	NA	1
4756398758	us	0	NA	NA	NA	NA	1	1	NA	NA	NA	NA
4756398758	us	NA	NA	NA	NA	NA	NA	NA	1	0	NA	1
4756398758	us	1	NA	NA	NA	NA	0	NA	NA	NA	NA	1
4756398758	us	NA	NA	1	1	0	NA	NA	NA	NA	NA	NA
4756398758	us	NA	NA	NA	1	NA	NA	NA	NA	0	NA	1
4756398758	us	NA	NA	NA	1	NA	NA	0	1	NA	NA	NA
4756398758	us	NA	NA	NA	NA	1	NA	NA	NA	NA	1	0
4756398758	us	NA	NA	NA	NA	NA	1	NA	NA	1	NA	0
4756398758	us	NA	NA	1	NA	0	NA	NA	1	NA	NA	NA
4756398758	us	NA	NA	1	NA	NA	NA	NA	1	0	NA	NA
4756398758	us	0	NA	NA	NA	NA	NA	NA	1	NA	NA	1
4756398758	us	NA	NA	1	1	NA	NA	NA	NA	NA	NA	0
4756398758	us	NA	0	NA	NA	1	1	NA	NA	NA	NA	NA
4756398758	us	1	NA	1	NA	NA	NA	NA	0	NA	NA	NA
4756398758	us	NA	1	NA	NA	0	NA	NA	1	NA	NA	NA
4756398758	us	NA	NA	NA	NA	0	NA	1	NA	NA	NA	1
4756398758	us	0	NA	NA	NA	NA	1	NA	NA	1	NA	NA
4756398758	us	NA	NA	NA	1	NA	0	NA	1	NA	NA	NA
4756398758	us	NA	1	NA	NA	NA	0	NA	1	NA	NA	NA
4756398758	us	NA	0	NA	NA	NA	NA	1	1	NA	NA	NA
4756398758	us	NA	NA	NA	NA	0	NA	NA	1	NA	NA	1
4756398758	us	1	NA	NA	NA	NA	NA	0	1	NA	NA	NA
4756398758	us	NA	NA	NA	1	NA	1	0	NA	NA	NA	NA
4756398758	us	NA	1	1	NA	NA	NA	NA	NA	NA	0	NA
4756398758	us	NA	NA	1	NA	NA	0	NA	NA	NA	1	NA
4756398758	us	1	0	NA	NA	NA	NA	NA	NA	1	NA	NA
4756398758	us	NA	NA	NA	NA	NA	1	NA	0	NA	1	NA
4756398758	us	NA	0	NA	NA	NA	NA	1	NA	NA	1	NA
4756398758	us	NA	1	1	NA	NA	NA	NA	NA	0	NA	NA
4756398758	us	NA	0	NA	1	NA	NA	NA	NA	1	NA	NA
4756398758	us	1	NA	1	NA	NA	NA	NA	NA	NA	0	NA
4756398758	us	1	NA	NA	1	NA	NA	NA	NA	NA	0	NA
4756410045	us	NA	NA	NA	NA	NA	NA	1	NA	1	0	NA
4756410045	us	NA	NA	NA	NA	0	1	NA	NA	1	NA	NA
4756410045	us	NA	NA	1	NA	1	NA	0	NA	NA	NA	NA
4756410045	us	NA	NA	NA	NA	NA	NA	1	NA	0	1	NA
4756410045	us	NA	NA	NA	NA	NA	1	NA	NA	NA	1	0
4756410045	us	1	NA	1	NA	NA	NA	NA	NA	NA	NA	0
4756410045	us	1	0	NA	1	NA	NA	NA	NA	NA	NA	NA
4756410045	us	0	NA	NA	NA	1	NA	NA	NA	NA	1	NA
4756410045	us	NA	1	NA	1	NA	NA	NA	NA	NA	NA	0
4756410045	us	1	NA	NA	1	NA	NA	0	NA	NA	NA	NA
4756410045	us	NA	NA	NA	NA	1	NA	1	NA	0	NA	NA
4756410045	us	1	0	NA	NA	1	NA	NA	NA	NA	NA	NA
4756410045	us	NA	NA	NA	1	1	0	NA	NA	NA	NA	NA
4756410045	us	NA	NA	NA	NA	NA	NA	NA	1	0	1	NA
4756410045	us	NA	NA	1	NA	NA	1	0	NA	NA	NA	NA
4756410045	us	NA	1	NA	NA	NA	NA	NA	NA	NA	1	0
4756410045	us	NA	0	NA	NA	NA	NA	1	NA	NA	NA	1
4756410045	us	1	NA	NA	NA	1	NA	NA	NA	0	NA	NA
4756410045	us	NA	NA	1	1	NA	NA	NA	NA	0	NA	NA
4756410045	us	NA	NA	NA	0	1	NA	NA	NA	NA	1	NA
4756410045	us	NA	NA	NA	0	NA	NA	NA	1	NA	1	NA
4756410045	us	NA	0	1	NA	NA	1	NA	NA	NA	NA	NA
4756410045	us	NA	NA	0	NA	NA	NA	1	NA	NA	NA	1
4756410045	us	1	NA	NA	NA	NA	1	0	NA	NA	NA	NA
4756410045	us	NA	NA	NA	NA	NA	NA	NA	1	1	NA	0
4756410045	us	1	NA	NA	NA	NA	1	NA	NA	NA	NA	0
4756410045	us	NA	NA	1	0	1	NA	NA	NA	NA	NA	NA
4756410045	us	NA	NA	NA	1	NA	NA	NA	NA	1	NA	0
4756410045	us	NA	NA	NA	0	NA	NA	1	1	NA	NA	NA
4756410045	us	NA	NA	NA	NA	1	NA	NA	NA	NA	1	0
4756410045	us	NA	NA	NA	NA	NA	1	NA	NA	1	NA	0
4756410045	us	NA	NA	1	NA	1	NA	NA	0	NA	NA	NA
4756410045	us	NA	NA	1	NA	NA	NA	NA	1	0	NA	NA
4756410045	us	1	NA	NA	NA	NA	NA	NA	1	NA	NA	0
4756410045	us	NA	NA	1	1	NA	NA	NA	NA	NA	NA	0
4756410045	us	NA	1	NA	NA	1	0	NA	NA	NA	NA	NA
4756410045	us	1	NA	1	NA	NA	NA	NA	0	NA	NA	NA
4756410045	us	NA	1	NA	NA	0	NA	NA	1	NA	NA	NA
4756410045	us	NA	NA	NA	NA	0	NA	1	NA	NA	NA	1
4756410045	us	0	NA	NA	NA	NA	1	NA	NA	1	NA	NA
4756410045	us	NA	NA	NA	0	NA	1	NA	1	NA	NA	NA
4756410045	us	NA	0	NA	NA	NA	1	NA	1	NA	NA	NA
4756410045	us	NA	0	NA	NA	NA	NA	1	1	NA	NA	NA
4756410045	us	NA	NA	NA	NA	1	NA	NA	1	NA	NA	0
4756410045	us	1	NA	NA	NA	NA	NA	0	1	NA	NA	NA
4756410045	us	NA	NA	NA	0	NA	1	1	NA	NA	NA	NA
4756410045	us	NA	0	1	NA	NA	NA	NA	NA	NA	1	NA
4756410045	us	NA	NA	1	NA	NA	0	NA	NA	NA	1	NA
4756410045	us	1	0	NA	NA	NA	NA	NA	NA	1	NA	NA
4756410045	us	NA	NA	NA	NA	NA	1	NA	1	NA	0	NA
4756410045	us	NA	0	NA	NA	NA	NA	1	NA	NA	1	NA
4756410045	us	NA	1	1	NA	NA	NA	NA	NA	0	NA	NA
4756410045	us	NA	1	NA	1	NA	NA	NA	NA	0	NA	NA
4756410045	us	1	NA	0	NA	NA	NA	NA	NA	NA	1	NA
4756410045	us	1	NA	NA	0	NA	NA	NA	NA	NA	1	NA
4756399054	us	NA	NA	NA	NA	NA	NA	0	NA	1	1	NA
4756399054	us	NA	NA	NA	NA	1	1	NA	NA	0	NA	NA
4756399054	us	NA	NA	0	NA	1	NA	1	NA	NA	NA	NA
4756399054	us	NA	NA	NA	NA	NA	NA	1	NA	0	1	NA
4756399054	us	NA	NA	NA	NA	NA	0	NA	NA	NA	1	1
4756399054	us	1	NA	1	NA	NA	NA	NA	NA	NA	NA	0
4756399054	us	0	1	NA	1	NA	NA	NA	NA	NA	NA	NA
4756399054	us	0	NA	NA	NA	1	NA	NA	NA	NA	1	NA
4756399054	us	NA	1	NA	1	NA	NA	NA	NA	NA	NA	0
4756399054	us	1	NA	NA	1	NA	NA	0	NA	NA	NA	NA
4756399054	us	NA	NA	NA	NA	1	NA	1	NA	0	NA	NA
4756399054	us	1	0	NA	NA	1	NA	NA	NA	NA	NA	NA
4756399054	us	NA	NA	NA	0	1	1	NA	NA	NA	NA	NA
4756399054	us	NA	NA	NA	NA	NA	NA	NA	1	1	0	NA
4756399054	us	NA	NA	1	NA	NA	1	0	NA	NA	NA	NA
4756399054	us	NA	0	NA	NA	NA	NA	NA	NA	NA	1	1
4756399054	us	NA	0	NA	NA	NA	NA	1	NA	NA	NA	1
4756399054	us	0	NA	NA	NA	1	NA	NA	NA	1	NA	NA
4756399054	us	NA	NA	0	1	NA	NA	NA	NA	1	NA	NA
4756399054	us	NA	NA	NA	1	1	NA	NA	NA	NA	0	NA
4756399054	us	NA	NA	NA	0	NA	NA	NA	1	NA	1	NA
4756399054	us	NA	0	1	NA	NA	1	NA	NA	NA	NA	NA
4756399054	us	NA	NA	0	NA	NA	NA	1	NA	NA	NA	1
4756399054	us	0	NA	NA	NA	NA	1	1	NA	NA	NA	NA
4756399054	us	NA	NA	NA	NA	NA	NA	NA	0	1	NA	1
4756399054	us	1	NA	NA	NA	NA	1	NA	NA	NA	NA	0
4756399054	us	NA	NA	1	1	0	NA	NA	NA	NA	NA	NA
4756399054	us	NA	NA	NA	0	NA	NA	NA	NA	1	NA	1
4756399054	us	NA	NA	NA	1	NA	NA	0	1	NA	NA	NA
4756399054	us	NA	NA	NA	NA	1	NA	NA	NA	NA	1	0
4756399054	us	NA	NA	NA	NA	NA	0	NA	NA	1	NA	1
4756399054	us	NA	NA	1	NA	1	NA	NA	0	NA	NA	NA
4756399054	us	NA	NA	1	NA	NA	NA	NA	1	0	NA	NA
4756399054	us	0	NA	NA	NA	NA	NA	NA	1	NA	NA	1
4756399054	us	NA	NA	1	1	NA	NA	NA	NA	NA	NA	0
4756399054	us	NA	1	NA	NA	0	1	NA	NA	NA	NA	NA
4756399054	us	1	NA	1	NA	NA	NA	NA	0	NA	NA	NA
4756399054	us	NA	1	NA	NA	0	NA	NA	1	NA	NA	NA
4756399054	us	NA	NA	NA	NA	1	NA	1	NA	NA	NA	0
4756399054	us	1	NA	NA	NA	NA	0	NA	NA	1	NA	NA
4756399054	us	NA	NA	NA	1	NA	0	NA	1	NA	NA	NA
4756399054	us	NA	1	NA	NA	NA	0	NA	1	NA	NA	NA
4756399054	us	NA	0	NA	NA	NA	NA	1	1	NA	NA	NA
4756399054	us	NA	NA	NA	NA	1	NA	NA	1	NA	NA	0
4756399054	us	0	NA	NA	NA	NA	NA	1	1	NA	NA	NA
4756399054	us	NA	NA	NA	1	NA	0	1	NA	NA	NA	NA
4756399054	us	NA	1	1	NA	NA	NA	NA	NA	NA	0	NA
4756399054	us	NA	NA	1	NA	NA	1	NA	NA	NA	0	NA
4756399054	us	0	1	NA	NA	NA	NA	NA	NA	1	NA	NA
4756399054	us	NA	NA	NA	NA	NA	0	NA	1	NA	1	NA
4756399054	us	NA	1	NA	NA	NA	NA	0	NA	NA	1	NA
4756399054	us	NA	1	1	NA	NA	NA	NA	NA	0	NA	NA
4756399054	us	NA	1	NA	1	NA	NA	NA	NA	0	NA	NA
4756399054	us	0	NA	1	NA	NA	NA	NA	NA	NA	1	NA
4756399054	us	1	NA	NA	1	NA	NA	NA	NA	NA	0	NA
4756406339	us	NA	NA	NA	NA	NA	NA	1	NA	0	1	NA
4756406339	us	NA	NA	NA	NA	0	1	NA	NA	1	NA	NA
4756406339	us	NA	NA	1	NA	1	NA	0	NA	NA	NA	NA
4756406339	us	NA	NA	NA	NA	NA	NA	1	NA	0	1	NA
4756406339	us	NA	NA	NA	NA	NA	1	NA	NA	NA	1	0
4756406339	us	1	NA	1	NA	NA	NA	NA	NA	NA	NA	0
4756406339	us	1	0	NA	1	NA	NA	NA	NA	NA	NA	NA
4756406339	us	0	NA	NA	NA	1	NA	NA	NA	NA	1	NA
4756406339	us	NA	1	NA	1	NA	NA	NA	NA	NA	NA	0
4756406339	us	1	NA	NA	1	NA	NA	0	NA	NA	NA	NA
4756406339	us	NA	NA	NA	NA	1	NA	1	NA	0	NA	NA
4756406339	us	1	0	NA	NA	1	NA	NA	NA	NA	NA	NA
4756406339	us	NA	NA	NA	1	1	0	NA	NA	NA	NA	NA
4756406339	us	NA	NA	NA	NA	NA	NA	NA	1	0	1	NA
4756406339	us	NA	NA	1	NA	NA	1	0	NA	NA	NA	NA
4756406339	us	NA	1	NA	NA	NA	NA	NA	NA	NA	1	0
4756406339	us	NA	0	NA	NA	NA	NA	1	NA	NA	NA	1
4756406339	us	1	NA	NA	NA	1	NA	NA	NA	0	NA	NA
4756406339	us	NA	NA	1	1	NA	NA	NA	NA	0	NA	NA
4756406339	us	NA	NA	NA	0	1	NA	NA	NA	NA	1	NA
4756406339	us	NA	NA	NA	1	NA	NA	NA	0	NA	1	NA
4756406339	us	NA	1	1	NA	NA	0	NA	NA	NA	NA	NA
4756406339	us	NA	NA	1	NA	NA	NA	0	NA	NA	NA	1
4756406339	us	1	NA	NA	NA	NA	1	0	NA	NA	NA	NA
4756406339	us	NA	NA	NA	NA	NA	NA	NA	1	0	NA	1
4756406339	us	1	NA	NA	NA	NA	1	NA	NA	NA	NA	0
4756406339	us	NA	NA	1	0	1	NA	NA	NA	NA	NA	NA
4756406339	us	NA	NA	NA	1	NA	NA	NA	NA	1	NA	0
4756406339	us	NA	NA	NA	1	NA	NA	0	1	NA	NA	NA
4756406339	us	NA	NA	NA	NA	1	NA	NA	NA	NA	1	0
4756406339	us	NA	NA	NA	NA	NA	1	NA	NA	1	NA	0
4756406339	us	NA	NA	1	NA	1	NA	NA	0	NA	NA	NA
4756406339	us	NA	NA	1	NA	NA	NA	NA	1	0	NA	NA
4756406339	us	1	NA	NA	NA	NA	NA	NA	1	NA	NA	0
4756406339	us	NA	NA	1	1	NA	NA	NA	NA	NA	NA	0
4756406339	us	NA	0	NA	NA	1	1	NA	NA	NA	NA	NA
4756406339	us	1	NA	1	NA	NA	NA	NA	0	NA	NA	NA
4756406339	us	NA	0	NA	NA	1	NA	NA	1	NA	NA	NA
4756406339	us	NA	NA	NA	NA	1	NA	1	NA	NA	NA	0
4756406339	us	0	NA	NA	NA	NA	1	NA	NA	1	NA	NA
4756406339	us	NA	NA	NA	1	NA	0	NA	1	NA	NA	NA
4756406339	us	NA	1	NA	NA	NA	0	NA	1	NA	NA	NA
4756406339	us	NA	0	NA	NA	NA	NA	1	1	NA	NA	NA
4756406339	us	NA	NA	NA	NA	1	NA	NA	1	NA	NA	0
4756406339	us	1	NA	NA	NA	NA	NA	0	1	NA	NA	NA
4756406339	us	NA	NA	NA	1	NA	0	1	NA	NA	NA	NA
4756406339	us	NA	0	1	NA	NA	NA	NA	NA	NA	1	NA
4756406339	us	NA	NA	1	NA	NA	0	NA	NA	NA	1	NA
4756406339	us	1	1	NA	NA	NA	NA	NA	NA	0	NA	NA
4756406339	us	NA	NA	NA	NA	NA	0	NA	1	NA	1	NA
4756406339	us	NA	0	NA	NA	NA	NA	1	NA	NA	1	NA
4756406339	us	NA	1	1	NA	NA	NA	NA	NA	0	NA	NA
4756406339	us	NA	1	NA	1	NA	NA	NA	NA	0	NA	NA
4756406339	us	0	NA	1	NA	NA	NA	NA	NA	NA	1	NA
4756406339	us	0	NA	NA	1	NA	NA	NA	NA	NA	1	NA
4756395796	us	NA	NA	NA	NA	NA	NA	1	NA	0	1	NA
4756395796	us	NA	NA	NA	NA	0	1	NA	NA	1	NA	NA
4756395796	us	NA	NA	0	NA	1	NA	1	NA	NA	NA	NA
4756395796	us	NA	NA	NA	NA	NA	NA	1	NA	1	0	NA
4756395796	us	NA	NA	NA	NA	NA	1	NA	NA	NA	0	1
4756395796	us	1	NA	1	NA	NA	NA	NA	NA	NA	NA	0
4756395796	us	1	0	NA	1	NA	NA	NA	NA	NA	NA	NA
4756395796	us	0	NA	NA	NA	1	NA	NA	NA	NA	1	NA
4756395796	us	NA	1	NA	1	NA	NA	NA	NA	NA	NA	0
4756395796	us	1	NA	NA	1	NA	NA	0	NA	NA	NA	NA
4756395796	us	NA	NA	NA	NA	1	NA	0	NA	1	NA	NA
4756395796	us	1	0	NA	NA	1	NA	NA	NA	NA	NA	NA
4756395796	us	NA	NA	NA	1	1	0	NA	NA	NA	NA	NA
4756395796	us	NA	NA	NA	NA	NA	NA	NA	1	0	1	NA
4756395796	us	NA	NA	1	NA	NA	1	0	NA	NA	NA	NA
4756395796	us	NA	1	NA	NA	NA	NA	NA	NA	NA	1	0
4756395796	us	NA	0	NA	NA	NA	NA	1	NA	NA	NA	1
4756395796	us	1	NA	NA	NA	0	NA	NA	NA	1	NA	NA
4756395796	us	NA	NA	1	1	NA	NA	NA	NA	0	NA	NA
4756395796	us	NA	NA	NA	0	1	NA	NA	NA	NA	1	NA
4756395796	us	NA	NA	NA	1	NA	NA	NA	1	NA	0	NA
4756395796	us	NA	1	1	NA	NA	0	NA	NA	NA	NA	NA
4756395796	us	NA	NA	1	NA	NA	NA	1	NA	NA	NA	0
4756395796	us	1	NA	NA	NA	NA	1	0	NA	NA	NA	NA
4756395796	us	NA	NA	NA	NA	NA	NA	NA	1	0	NA	1
4756395796	us	1	NA	NA	NA	NA	1	NA	NA	NA	NA	0
4756395796	us	NA	NA	1	0	1	NA	NA	NA	NA	NA	NA
4756395796	us	NA	NA	NA	1	NA	NA	NA	NA	0	NA	1
4756395796	us	NA	NA	NA	0	NA	NA	1	1	NA	NA	NA
4756395796	us	NA	NA	NA	NA	1	NA	NA	NA	NA	1	0
4756395796	us	NA	NA	NA	NA	NA	1	NA	NA	0	NA	1
4756395796	us	NA	NA	1	NA	0	NA	NA	1	NA	NA	NA
4756395796	us	NA	NA	0	NA	NA	NA	NA	1	1	NA	NA
4756395796	us	1	NA	NA	NA	NA	NA	NA	1	NA	NA	0
4756395796	us	NA	NA	0	1	NA	NA	NA	NA	NA	NA	1
4756395796	us	NA	1	NA	NA	0	1	NA	NA	NA	NA	NA
4756395796	us	1	NA	0	NA	NA	NA	NA	1	NA	NA	NA
4756395796	us	NA	0	NA	NA	1	NA	NA	1	NA	NA	NA
4756395796	us	NA	NA	NA	NA	1	NA	1	NA	NA	NA	0
4756395796	us	1	NA	NA	NA	NA	1	NA	NA	0	NA	NA
4756395796	us	NA	NA	NA	1	NA	0	NA	1	NA	NA	NA
4756395796	us	NA	1	NA	NA	NA	0	NA	1	NA	NA	NA
4756395796	us	NA	0	NA	NA	NA	NA	1	1	NA	NA	NA
4756395796	us	NA	NA	NA	NA	1	NA	NA	1	NA	NA	0
4756395796	us	0	NA	NA	NA	NA	NA	1	1	NA	NA	NA
4756395796	us	NA	NA	NA	1	NA	0	1	NA	NA	NA	NA
4756395796	us	NA	1	1	NA	NA	NA	NA	NA	NA	0	NA
4756395796	us	NA	NA	1	NA	NA	1	NA	NA	NA	0	NA
4756395796	us	1	1	NA	NA	NA	NA	NA	NA	0	NA	NA
4756395796	us	NA	NA	NA	NA	NA	1	NA	1	NA	0	NA
4756395796	us	NA	0	NA	NA	NA	NA	1	NA	NA	1	NA
4756395796	us	NA	1	1	NA	NA	NA	NA	NA	0	NA	NA
4756395796	us	NA	1	NA	1	NA	NA	NA	NA	0	NA	NA
4756395796	us	1	NA	1	NA	NA	NA	NA	NA	NA	0	NA
4756395796	us	1	NA	NA	0	NA	NA	NA	NA	NA	1	NA
4756407767	us	NA	NA	NA	NA	NA	NA	1	NA	0	1	NA
4756407767	us	NA	NA	NA	NA	0	1	NA	NA	1	NA	NA
4756407767	us	NA	NA	1	NA	1	NA	0	NA	NA	NA	NA
4756407767	us	NA	NA	NA	NA	NA	NA	1	NA	0	1	NA
4756407767	us	NA	NA	NA	NA	NA	0	NA	NA	NA	1	1
4756407767	us	1	NA	1	NA	NA	NA	NA	NA	NA	NA	0
4756407767	us	1	0	NA	1	NA	NA	NA	NA	NA	NA	NA
4756407767	us	1	NA	NA	NA	1	NA	NA	NA	NA	0	NA
4756407767	us	NA	1	NA	1	NA	NA	NA	NA	NA	NA	0
4756407767	us	1	NA	NA	1	NA	NA	0	NA	NA	NA	NA
4756407767	us	NA	NA	NA	NA	1	NA	1	NA	0	NA	NA
4756407767	us	1	1	NA	NA	0	NA	NA	NA	NA	NA	NA
4756407767	us	NA	NA	NA	1	1	0	NA	NA	NA	NA	NA
4756407767	us	NA	NA	NA	NA	NA	NA	NA	1	0	1	NA
4756407767	us	NA	NA	1	NA	NA	0	1	NA	NA	NA	NA
4756407767	us	NA	0	NA	NA	NA	NA	NA	NA	NA	1	1
4756407767	us	NA	0	NA	NA	NA	NA	1	NA	NA	NA	1
4756407767	us	1	NA	NA	NA	1	NA	NA	NA	0	NA	NA
4756407767	us	NA	NA	1	1	NA	NA	NA	NA	0	NA	NA
4756407767	us	NA	NA	NA	0	1	NA	NA	NA	NA	1	NA
4756407767	us	NA	NA	NA	0	NA	NA	NA	1	NA	1	NA
4756407767	us	NA	1	1	NA	NA	0	NA	NA	NA	NA	NA
4756407767	us	NA	NA	0	NA	NA	NA	1	NA	NA	NA	1
4756407767	us	1	NA	NA	NA	NA	1	0	NA	NA	NA	NA
4756407767	us	NA	NA	NA	NA	NA	NA	NA	1	0	NA	1
4756407767	us	1	NA	NA	NA	NA	0	NA	NA	NA	NA	1
4756407767	us	NA	NA	1	0	1	NA	NA	NA	NA	NA	NA
4756407767	us	NA	NA	NA	1	NA	NA	NA	NA	0	NA	1
4756407767	us	NA	NA	NA	1	NA	NA	0	1	NA	NA	NA
4756407767	us	NA	NA	NA	NA	1	NA	NA	NA	NA	1	0
4756407767	us	NA	NA	NA	NA	NA	1	NA	NA	1	NA	0
4756407767	us	NA	NA	1	NA	1	NA	NA	0	NA	NA	NA
4756407767	us	NA	NA	1	NA	NA	NA	NA	1	0	NA	NA
4756407767	us	1	NA	NA	NA	NA	NA	NA	1	NA	NA	0
4756407767	us	NA	NA	1	1	NA	NA	NA	NA	NA	NA	0
4756407767	us	NA	1	NA	NA	1	0	NA	NA	NA	NA	NA
4756407767	us	1	NA	1	NA	NA	NA	NA	0	NA	NA	NA
4756407767	us	NA	1	NA	NA	0	NA	NA	1	NA	NA	NA
4756407767	us	NA	NA	NA	NA	0	NA	1	NA	NA	NA	1
4756407767	us	0	NA	NA	NA	NA	1	NA	NA	1	NA	NA
4756407767	us	NA	NA	NA	1	NA	0	NA	1	NA	NA	NA
4756407767	us	NA	1	NA	NA	NA	0	NA	1	NA	NA	NA
4756407767	us	NA	1	NA	NA	NA	NA	0	1	NA	NA	NA
4756407767	us	NA	NA	NA	NA	1	NA	NA	1	NA	NA	0
4756407767	us	0	NA	NA	NA	NA	NA	1	1	NA	NA	NA
4756407767	us	NA	NA	NA	1	NA	0	1	NA	NA	NA	NA
4756407767	us	NA	1	1	NA	NA	NA	NA	NA	NA	0	NA
4756407767	us	NA	NA	1	NA	NA	0	NA	NA	NA	1	NA
4756407767	us	1	1	NA	NA	NA	NA	NA	NA	0	NA	NA
4756407767	us	NA	NA	NA	NA	NA	0	NA	1	NA	1	NA
4756407767	us	NA	0	NA	NA	NA	NA	1	NA	NA	1	NA
4756407767	us	NA	1	1	NA	NA	NA	NA	NA	0	NA	NA
4756407767	us	NA	1	NA	1	NA	NA	NA	NA	0	NA	NA
4756407767	us	1	NA	1	NA	NA	NA	NA	NA	NA	0	NA
4756407767	us	1	NA	NA	0	NA	NA	NA	NA	NA	1	NA
4756404643	us	NA	NA	NA	NA	NA	NA	1	NA	0	1	NA
4756404643	us	NA	NA	NA	NA	0	1	NA	NA	1	NA	NA
4756404643	us	NA	NA	0	NA	1	NA	1	NA	NA	NA	NA
4756404643	us	NA	NA	NA	NA	NA	NA	1	NA	0	1	NA
4756404643	us	NA	NA	NA	NA	NA	1	NA	NA	NA	1	0
4756404643	us	1	NA	0	NA	NA	NA	NA	NA	NA	NA	1
4756404643	us	1	0	NA	1	NA	NA	NA	NA	NA	NA	NA
4756404643	us	0	NA	NA	NA	1	NA	NA	NA	NA	1	NA
4756404643	us	NA	0	NA	1	NA	NA	NA	NA	NA	NA	1
4756404643	us	1	NA	NA	1	NA	NA	0	NA	NA	NA	NA
4756404643	us	NA	NA	NA	NA	1	NA	1	NA	0	NA	NA
4756404643	us	1	0	NA	NA	1	NA	NA	NA	NA	NA	NA
4756404643	us	NA	NA	NA	0	1	1	NA	NA	NA	NA	NA
4756404643	us	NA	NA	NA	NA	NA	NA	NA	1	0	1	NA
4756404643	us	NA	NA	0	NA	NA	1	1	NA	NA	NA	NA
4756404643	us	NA	0	NA	NA	NA	NA	NA	NA	NA	1	1
4756404643	us	NA	0	NA	NA	NA	NA	1	NA	NA	NA	1
4756404643	us	0	NA	NA	NA	1	NA	NA	NA	1	NA	NA
4756404643	us	NA	NA	1	1	NA	NA	NA	NA	0	NA	NA
4756404643	us	NA	NA	NA	0	1	NA	NA	NA	NA	1	NA
4756404643	us	NA	NA	NA	0	NA	NA	NA	1	NA	1	NA
4756404643	us	NA	1	1	NA	NA	0	NA	NA	NA	NA	NA
4756404643	us	NA	NA	0	NA	NA	NA	1	NA	NA	NA	1
4756404643	us	0	NA	NA	NA	NA	1	1	NA	NA	NA	NA
4756404643	us	NA	NA	NA	NA	NA	NA	NA	1	1	NA	0
4756404643	us	0	NA	NA	NA	NA	1	NA	NA	NA	NA	1
4756404643	us	NA	NA	1	1	0	NA	NA	NA	NA	NA	NA
4756404643	us	NA	NA	NA	0	NA	NA	NA	NA	1	NA	1
4756404643	us	NA	NA	NA	0	NA	NA	1	1	NA	NA	NA
4756404643	us	NA	NA	NA	NA	1	NA	NA	NA	NA	1	0
4756404643	us	NA	NA	NA	NA	NA	1	NA	NA	1	NA	0
4756404643	us	NA	NA	1	NA	0	NA	NA	1	NA	NA	NA
4756404643	us	NA	NA	0	NA	NA	NA	NA	1	1	NA	NA
4756404643	us	0	NA	NA	NA	NA	NA	NA	1	NA	NA	1
4756404643	us	NA	NA	0	1	NA	NA	NA	NA	NA	NA	1
4756404643	us	NA	0	NA	NA	1	1	NA	NA	NA	NA	NA
4756404643	us	1	NA	0	NA	NA	NA	NA	1	NA	NA	NA
4756404643	us	NA	0	NA	NA	1	NA	NA	1	NA	NA	NA
4756404643	us	NA	NA	NA	NA	0	NA	1	NA	NA	NA	1
4756404643	us	0	NA	NA	NA	NA	1	NA	NA	1	NA	NA
4756404643	us	NA	NA	NA	0	NA	1	NA	1	NA	NA	NA
4756404643	us	NA	0	NA	NA	NA	1	NA	1	NA	NA	NA
4756404643	us	NA	1	NA	NA	NA	NA	0	1	NA	NA	NA
4756404643	us	NA	NA	NA	NA	0	NA	NA	1	NA	NA	1
4756404643	us	0	NA	NA	NA	NA	NA	1	1	NA	NA	NA
4756404643	us	NA	NA	NA	0	NA	1	1	NA	NA	NA	NA
4756404643	us	NA	0	1	NA	NA	NA	NA	NA	NA	1	NA
4756404643	us	NA	NA	0	NA	NA	1	NA	NA	NA	1	NA
4756404643	us	1	0	NA	NA	NA	NA	NA	NA	1	NA	NA
4756404643	us	NA	NA	NA	NA	NA	1	NA	0	NA	1	NA
4756404643	us	NA	0	NA	NA	NA	NA	1	NA	NA	1	NA
4756404643	us	NA	1	1	NA	NA	NA	NA	NA	0	NA	NA
4756404643	us	NA	0	NA	1	NA	NA	NA	NA	1	NA	NA
4756404643	us	1	NA	0	NA	NA	NA	NA	NA	NA	1	NA
4756404643	us	1	NA	NA	1	NA	NA	NA	NA	NA	0	NA
4756398106	us	NA	NA	NA	NA	NA	NA	1	NA	1	0	NA
4756398106	us	NA	NA	NA	NA	0	1	NA	NA	1	NA	NA
4756398106	us	NA	NA	0	NA	1	NA	1	NA	NA	NA	NA
4756398106	us	NA	NA	NA	NA	NA	NA	1	NA	1	0	NA
4756398106	us	NA	NA	NA	NA	NA	0	NA	NA	NA	1	1
4756398106	us	1	NA	0	NA	NA	NA	NA	NA	NA	NA	1
4756398106	us	0	1	NA	1	NA	NA	NA	NA	NA	NA	NA
4756398106	us	0	NA	NA	NA	1	NA	NA	NA	NA	1	NA
4756398106	us	NA	0	NA	1	NA	NA	NA	NA	NA	NA	1
4756398106	us	0	NA	NA	1	NA	NA	1	NA	NA	NA	NA
4756398106	us	NA	NA	NA	NA	1	NA	0	NA	1	NA	NA
4756398106	us	1	0	NA	NA	1	NA	NA	NA	NA	NA	NA
4756398106	us	NA	NA	NA	1	1	0	NA	NA	NA	NA	NA
4756398106	us	NA	NA	NA	NA	NA	NA	NA	1	0	1	NA
4756398106	us	NA	NA	0	NA	NA	1	1	NA	NA	NA	NA
4756398106	us	NA	0	NA	NA	NA	NA	NA	NA	NA	1	1
4756398106	us	NA	0	NA	NA	NA	NA	1	NA	NA	NA	1
4756398106	us	0	NA	NA	NA	1	NA	NA	NA	1	NA	NA
4756398106	us	NA	NA	0	1	NA	NA	NA	NA	1	NA	NA
4756398106	us	NA	NA	NA	0	1	NA	NA	NA	NA	1	NA
4756398106	us	NA	NA	NA	0	NA	NA	NA	1	NA	1	NA
4756398106	us	NA	1	0	NA	NA	1	NA	NA	NA	NA	NA
4756398106	us	NA	NA	0	NA	NA	NA	1	NA	NA	NA	1
4756398106	us	1	NA	NA	NA	NA	0	1	NA	NA	NA	NA
4756398106	us	NA	NA	NA	NA	NA	NA	NA	1	0	NA	1
4756398106	us	1	NA	NA	NA	NA	0	NA	NA	NA	NA	1
4756398106	us	NA	NA	0	1	1	NA	NA	NA	NA	NA	NA
4756398106	us	NA	NA	NA	0	NA	NA	NA	NA	1	NA	1
4756398106	us	NA	NA	NA	1	NA	NA	1	0	NA	NA	NA
4756398106	us	NA	NA	NA	NA	1	NA	NA	NA	NA	1	0
4756398106	us	NA	NA	NA	NA	NA	1	NA	NA	1	NA	0
4756398106	us	NA	NA	0	NA	1	NA	NA	1	NA	NA	NA
4756398106	us	NA	NA	1	NA	NA	NA	NA	1	0	NA	NA
4756398106	us	0	NA	NA	NA	NA	NA	NA	1	NA	NA	1
4756398106	us	NA	NA	1	0	NA	NA	NA	NA	NA	NA	1
4756398106	us	NA	0	NA	NA	1	1	NA	NA	NA	NA	NA
4756398106	us	1	NA	0	NA	NA	NA	NA	1	NA	NA	NA
4756398106	us	NA	0	NA	NA	1	NA	NA	1	NA	NA	NA
4756398106	us	NA	NA	NA	NA	1	NA	1	NA	NA	NA	0
4756398106	us	1	NA	NA	NA	NA	0	NA	NA	1	NA	NA
4756398106	us	NA	NA	NA	0	NA	1	NA	1	NA	NA	NA
4756398106	us	NA	0	NA	NA	NA	1	NA	1	NA	NA	NA
4756398106	us	NA	0	NA	NA	NA	NA	1	1	NA	NA	NA
4756398106	us	NA	NA	NA	NA	0	NA	NA	1	NA	NA	1
4756398106	us	0	NA	NA	NA	NA	NA	1	1	NA	NA	NA
4756398106	us	NA	NA	NA	1	NA	0	1	NA	NA	NA	NA
4756398106	us	NA	1	1	NA	NA	NA	NA	NA	NA	0	NA
4756398106	us	NA	NA	1	NA	NA	0	NA	NA	NA	1	NA
4756398106	us	1	0	NA	NA	NA	NA	NA	NA	1	NA	NA
4756398106	us	NA	NA	NA	NA	NA	0	NA	1	NA	1	NA
4756398106	us	NA	0	NA	NA	NA	NA	1	NA	NA	1	NA
4756398106	us	NA	1	1	NA	NA	NA	NA	NA	0	NA	NA
4756398106	us	NA	1	NA	1	NA	NA	NA	NA	0	NA	NA
4756398106	us	1	NA	0	NA	NA	NA	NA	NA	NA	1	NA
4756398106	us	1	NA	NA	0	NA	NA	NA	NA	NA	1	NA
4756403780	us	NA	NA	NA	NA	NA	NA	1	NA	1	0	NA
4756403780	us	NA	NA	NA	NA	0	1	NA	NA	1	NA	NA
4756403780	us	NA	NA	0	NA	1	NA	1	NA	NA	NA	NA
4756403780	us	NA	NA	NA	NA	NA	NA	0	NA	1	1	NA
4756403780	us	NA	NA	NA	NA	NA	1	NA	NA	NA	0	1
4756403780	us	1	NA	1	NA	NA	NA	NA	NA	NA	NA	0
4756403780	us	1	1	NA	0	NA	NA	NA	NA	NA	NA	NA
4756403780	us	0	NA	NA	NA	1	NA	NA	NA	NA	1	NA
4756403780	us	NA	0	NA	1	NA	NA	NA	NA	NA	NA	1
4756403780	us	1	NA	NA	1	NA	NA	0	NA	NA	NA	NA
4756403780	us	NA	NA	NA	NA	1	NA	1	NA	0	NA	NA
4756403780	us	1	1	NA	NA	0	NA	NA	NA	NA	NA	NA
4756403780	us	NA	NA	NA	0	1	1	NA	NA	NA	NA	NA
4756403780	us	NA	NA	NA	NA	NA	NA	NA	1	1	0	NA
4756403780	us	NA	NA	0	NA	NA	1	1	NA	NA	NA	NA
4756403780	us	NA	0	NA	NA	NA	NA	NA	NA	NA	1	1
4756403780	us	NA	0	NA	NA	NA	NA	1	NA	NA	NA	1
4756403780	us	0	NA	NA	NA	1	NA	NA	NA	1	NA	NA
4756403780	us	NA	NA	1	1	NA	NA	NA	NA	0	NA	NA
4756403780	us	NA	NA	NA	0	1	NA	NA	NA	NA	1	NA
4756403780	us	NA	NA	NA	1	NA	NA	NA	1	NA	0	NA
4756403780	us	NA	1	1	NA	NA	0	NA	NA	NA	NA	NA
4756403780	us	NA	NA	0	NA	NA	NA	1	NA	NA	NA	1
4756403780	us	0	NA	NA	NA	NA	1	1	NA	NA	NA	NA
4756403780	us	NA	NA	NA	NA	NA	NA	NA	1	0	NA	1
4756403780	us	0	NA	NA	NA	NA	1	NA	NA	NA	NA	1
4756403780	us	NA	NA	1	1	0	NA	NA	NA	NA	NA	NA
4756403780	us	NA	NA	NA	0	NA	NA	NA	NA	1	NA	1
4756403780	us	NA	NA	NA	0	NA	NA	1	1	NA	NA	NA
4756403780	us	NA	NA	NA	NA	1	NA	NA	NA	NA	0	1
4756403780	us	NA	NA	NA	NA	NA	1	NA	NA	1	NA	0
4756403780	us	NA	NA	0	NA	1	NA	NA	1	NA	NA	NA
4756403780	us	NA	NA	1	NA	NA	NA	NA	1	0	NA	NA
4756403780	us	0	NA	NA	NA	NA	NA	NA	1	NA	NA	1
4756403780	us	NA	NA	1	1	NA	NA	NA	NA	NA	NA	0
4756403780	us	NA	0	NA	NA	1	1	NA	NA	NA	NA	NA
4756403780	us	1	NA	1	NA	NA	NA	NA	0	NA	NA	NA
4756403780	us	NA	1	NA	NA	0	NA	NA	1	NA	NA	NA
4756403780	us	NA	NA	NA	NA	1	NA	1	NA	NA	NA	0
4756403780	us	0	NA	NA	NA	NA	1	NA	NA	1	NA	NA
4756403780	us	NA	NA	NA	0	NA	1	NA	1	NA	NA	NA
4756403780	us	NA	1	NA	NA	NA	0	NA	1	NA	NA	NA
4756403780	us	NA	1	NA	NA	NA	NA	0	1	NA	NA	NA
4756403780	us	NA	NA	NA	NA	0	NA	NA	1	NA	NA	1
4756403780	us	0	NA	NA	NA	NA	NA	1	1	NA	NA	NA
4756403780	us	NA	NA	NA	0	NA	1	1	NA	NA	NA	NA
4756403780	us	NA	1	1	NA	NA	NA	NA	NA	NA	0	NA
4756403780	us	NA	NA	0	NA	NA	1	NA	NA	NA	1	NA
4756403780	us	1	1	NA	NA	NA	NA	NA	NA	0	NA	NA
4756403780	us	NA	NA	NA	NA	NA	1	NA	1	NA	0	NA
4756403780	us	NA	0	NA	NA	NA	NA	1	NA	NA	1	NA
4756403780	us	NA	1	1	NA	NA	NA	NA	NA	0	NA	NA
4756403780	us	NA	1	NA	1	NA	NA	NA	NA	0	NA	NA
4756403780	us	1	NA	1	NA	NA	NA	NA	NA	NA	0	NA
4756403780	us	1	NA	NA	1	NA	NA	NA	NA	NA	0	NA
4756407115	us	NA	NA	NA	NA	NA	NA	1	NA	0	1	NA
4756407115	us	NA	NA	NA	NA	0	1	NA	NA	1	NA	NA
4756407115	us	NA	NA	0	NA	1	NA	1	NA	NA	NA	NA
4756407115	us	NA	NA	NA	NA	NA	NA	1	NA	0	1	NA
4756407115	us	NA	NA	NA	NA	NA	0	NA	NA	NA	1	1
4756407115	us	1	NA	1	NA	NA	NA	NA	NA	NA	NA	0
4756407115	us	1	1	NA	0	NA	NA	NA	NA	NA	NA	NA
4756407115	us	0	NA	NA	NA	1	NA	NA	NA	NA	1	NA
4756407115	us	NA	1	NA	1	NA	NA	NA	NA	NA	NA	0
4756407115	us	1	NA	NA	0	NA	NA	1	NA	NA	NA	NA
4756407115	us	NA	NA	NA	NA	1	NA	1	NA	0	NA	NA
4756407115	us	1	0	NA	NA	1	NA	NA	NA	NA	NA	NA
4756407115	us	NA	NA	NA	0	1	1	NA	NA	NA	NA	NA
4756407115	us	NA	NA	NA	NA	NA	NA	NA	1	0	1	NA
4756407115	us	NA	NA	0	NA	NA	1	1	NA	NA	NA	NA
4756407115	us	NA	0	NA	NA	NA	NA	NA	NA	NA	1	1
4756407115	us	NA	0	NA	NA	NA	NA	1	NA	NA	NA	1
4756407115	us	0	NA	NA	NA	1	NA	NA	NA	1	NA	NA
4756407115	us	NA	NA	1	1	NA	NA	NA	NA	0	NA	NA
4756407115	us	NA	NA	NA	0	1	NA	NA	NA	NA	1	NA
4756407115	us	NA	NA	NA	1	NA	NA	NA	1	NA	0	NA
4756407115	us	NA	1	1	NA	NA	0	NA	NA	NA	NA	NA
4756407115	us	NA	NA	0	NA	NA	NA	1	NA	NA	NA	1
4756407115	us	1	NA	NA	NA	NA	0	1	NA	NA	NA	NA
4756407115	us	NA	NA	NA	NA	NA	NA	NA	1	0	NA	1
4756407115	us	0	NA	NA	NA	NA	1	NA	NA	NA	NA	1
4756407115	us	NA	NA	1	1	0	NA	NA	NA	NA	NA	NA
4756407115	us	NA	NA	NA	0	NA	NA	NA	NA	1	NA	1
4756407115	us	NA	NA	NA	0	NA	NA	1	1	NA	NA	NA
4756407115	us	NA	NA	NA	NA	1	NA	NA	NA	NA	1	0
4756407115	us	NA	NA	NA	NA	NA	1	NA	NA	1	NA	0
4756407115	us	NA	NA	1	NA	0	NA	NA	1	NA	NA	NA
4756407115	us	NA	NA	0	NA	NA	NA	NA	1	1	NA	NA
4756407115	us	1	NA	NA	NA	NA	NA	NA	1	NA	NA	0
4756407115	us	NA	NA	1	1	NA	NA	NA	NA	NA	NA	0
4756407115	us	NA	0	NA	NA	1	1	NA	NA	NA	NA	NA
4756407115	us	1	NA	1	NA	NA	NA	NA	0	NA	NA	NA
4756407115	us	NA	1	NA	NA	0	NA	NA	1	NA	NA	NA
4756407115	us	NA	NA	NA	NA	0	NA	1	NA	NA	NA	1
4756407115	us	0	NA	NA	NA	NA	1	NA	NA	1	NA	NA
4756407115	us	NA	NA	NA	1	NA	0	NA	1	NA	NA	NA
4756407115	us	NA	1	NA	NA	NA	0	NA	1	NA	NA	NA
4756407115	us	NA	1	NA	NA	NA	NA	0	1	NA	NA	NA
4756407115	us	NA	NA	NA	NA	1	NA	NA	1	NA	NA	0
4756407115	us	1	NA	NA	NA	NA	NA	0	1	NA	NA	NA
4756407115	us	NA	NA	NA	0	NA	1	1	NA	NA	NA	NA
4756407115	us	NA	1	1	NA	NA	NA	NA	NA	NA	0	NA
4756407115	us	NA	NA	0	NA	NA	1	NA	NA	NA	1	NA
4756407115	us	1	1	NA	NA	NA	NA	NA	NA	0	NA	NA
4756407115	us	NA	NA	NA	NA	NA	1	NA	1	NA	0	NA
4756407115	us	NA	0	NA	NA	NA	NA	1	NA	NA	1	NA
4756407115	us	NA	1	1	NA	NA	NA	NA	NA	0	NA	NA
4756407115	us	NA	1	NA	0	NA	NA	NA	NA	1	NA	NA
4756407115	us	1	NA	1	NA	NA	NA	NA	NA	NA	0	NA
4756407115	us	1	NA	NA	1	NA	NA	NA	NA	NA	0	NA
4756413439	us	NA	NA	NA	NA	NA	NA	1	NA	0	1	NA
4756413439	us	NA	NA	NA	NA	1	0	NA	NA	1	NA	NA
4756413439	us	NA	NA	1	NA	1	NA	0	NA	NA	NA	NA
4756413439	us	NA	NA	NA	NA	NA	NA	0	NA	1	1	NA
4756413439	us	NA	NA	NA	NA	NA	1	NA	NA	NA	1	0
4756413439	us	1	NA	1	NA	NA	NA	NA	NA	NA	NA	0
4756413439	us	0	1	NA	1	NA	NA	NA	NA	NA	NA	NA
4756413439	us	0	NA	NA	NA	1	NA	NA	NA	NA	1	NA
4756413439	us	NA	1	NA	1	NA	NA	NA	NA	NA	NA	0
4756413439	us	1	NA	NA	1	NA	NA	0	NA	NA	NA	NA
4756413439	us	NA	NA	NA	NA	1	NA	0	NA	1	NA	NA
4756413439	us	1	1	NA	NA	0	NA	NA	NA	NA	NA	NA
4756413439	us	NA	NA	NA	1	1	0	NA	NA	NA	NA	NA
4756413439	us	NA	NA	NA	NA	NA	NA	NA	1	0	1	NA
4756413439	us	NA	NA	1	NA	NA	1	0	NA	NA	NA	NA
4756413439	us	NA	1	NA	NA	NA	NA	NA	NA	NA	0	1
4756413439	us	NA	0	NA	NA	NA	NA	1	NA	NA	NA	1
4756413439	us	0	NA	NA	NA	1	NA	NA	NA	1	NA	NA
4756413439	us	NA	NA	1	1	NA	NA	NA	NA	0	NA	NA
4756413439	us	NA	NA	NA	1	1	NA	NA	NA	NA	0	NA
4756413439	us	NA	NA	NA	0	NA	NA	NA	1	NA	1	NA
4756413439	us	NA	1	1	NA	NA	0	NA	NA	NA	NA	NA
4756413439	us	NA	NA	0	NA	NA	NA	1	NA	NA	NA	1
4756413439	us	0	NA	NA	NA	NA	1	1	NA	NA	NA	NA
4756413439	us	NA	NA	NA	NA	NA	NA	NA	1	1	NA	0
4756413439	us	0	NA	NA	NA	NA	1	NA	NA	NA	NA	1
4756413439	us	NA	NA	1	1	0	NA	NA	NA	NA	NA	NA
4756413439	us	NA	NA	NA	0	NA	NA	NA	NA	1	NA	1
4756413439	us	NA	NA	NA	0	NA	NA	1	1	NA	NA	NA
4756413439	us	NA	NA	NA	NA	1	NA	NA	NA	NA	1	0
4756413439	us	NA	NA	NA	NA	NA	1	NA	NA	1	NA	0
4756413439	us	NA	NA	1	NA	0	NA	NA	1	NA	NA	NA
4756413439	us	NA	NA	0	NA	NA	NA	NA	1	1	NA	NA
4756413439	us	0	NA	NA	NA	NA	NA	NA	1	NA	NA	1
4756413439	us	NA	NA	1	1	NA	NA	NA	NA	NA	NA	0
4756413439	us	NA	1	NA	NA	1	0	NA	NA	NA	NA	NA
4756413439	us	1	NA	1	NA	NA	NA	NA	0	NA	NA	NA
4756413439	us	NA	1	NA	NA	0	NA	NA	1	NA	NA	NA
4756413439	us	NA	NA	NA	NA	1	NA	1	NA	NA	NA	0
4756413439	us	0	NA	NA	NA	NA	1	NA	NA	1	NA	NA
4756413439	us	NA	NA	NA	1	NA	0	NA	1	NA	NA	NA
4756413439	us	NA	1	NA	NA	NA	0	NA	1	NA	NA	NA
4756413439	us	NA	1	NA	NA	NA	NA	0	1	NA	NA	NA
4756413439	us	NA	NA	NA	NA	1	NA	NA	1	NA	NA	0
4756413439	us	0	NA	NA	NA	NA	NA	1	1	NA	NA	NA
4756413439	us	NA	NA	NA	0	NA	1	1	NA	NA	NA	NA
4756413439	us	NA	1	1	NA	NA	NA	NA	NA	NA	0	NA
4756413439	us	NA	NA	0	NA	NA	1	NA	NA	NA	1	NA
4756413439	us	1	1	NA	NA	NA	NA	NA	NA	0	NA	NA
4756413439	us	NA	NA	NA	NA	NA	1	NA	1	NA	0	NA
4756413439	us	NA	1	NA	NA	NA	NA	1	NA	NA	0	NA
4756413439	us	NA	1	1	NA	NA	NA	NA	NA	0	NA	NA
4756413439	us	NA	1	NA	1	NA	NA	NA	NA	0	NA	NA
4756413439	us	1	NA	1	NA	NA	NA	NA	NA	NA	0	NA
4756413439	us	1	NA	NA	0	NA	NA	NA	NA	NA	1	NA
4756401466	us	NA	NA	NA	NA	NA	NA	1	NA	0	1	NA
4756401466	us	NA	NA	NA	NA	0	1	NA	NA	1	NA	NA
4756401466	us	NA	NA	1	NA	1	NA	0	NA	NA	NA	NA
4756401466	us	NA	NA	NA	NA	NA	NA	1	NA	0	1	NA
4756401466	us	NA	NA	NA	NA	NA	1	NA	NA	NA	1	0
4756401466	us	1	NA	1	NA	NA	NA	NA	NA	NA	NA	0
4756401466	us	0	1	NA	1	NA	NA	NA	NA	NA	NA	NA
4756401466	us	1	NA	NA	NA	0	NA	NA	NA	NA	1	NA
4756401466	us	NA	1	NA	1	NA	NA	NA	NA	NA	NA	0
4756401466	us	1	NA	NA	1	NA	NA	0	NA	NA	NA	NA
4756401466	us	NA	NA	NA	NA	1	NA	1	NA	0	NA	NA
4756401466	us	1	0	NA	NA	1	NA	NA	NA	NA	NA	NA
4756401466	us	NA	NA	NA	1	1	0	NA	NA	NA	NA	NA
4756401466	us	NA	NA	NA	NA	NA	NA	NA	1	0	1	NA
4756401466	us	NA	NA	0	NA	NA	1	1	NA	NA	NA	NA
4756401466	us	NA	1	NA	NA	NA	NA	NA	NA	NA	1	0
4756401466	us	NA	1	NA	NA	NA	NA	0	NA	NA	NA	1
4756401466	us	1	NA	NA	NA	1	NA	NA	NA	0	NA	NA
4756401466	us	NA	NA	1	1	NA	NA	NA	NA	0	NA	NA
4756401466	us	NA	NA	NA	0	1	NA	NA	NA	NA	1	NA
4756401466	us	NA	NA	NA	0	NA	NA	NA	1	NA	1	NA
4756401466	us	NA	1	1	NA	NA	0	NA	NA	NA	NA	NA
4756401466	us	NA	NA	0	NA	NA	NA	1	NA	NA	NA	1
4756401466	us	1	NA	NA	NA	NA	1	0	NA	NA	NA	NA
4756401466	us	NA	NA	NA	NA	NA	NA	NA	1	0	NA	1
4756401466	us	0	NA	NA	NA	NA	1	NA	NA	NA	NA	1
4756401466	us	NA	NA	1	1	0	NA	NA	NA	NA	NA	NA
4756401466	us	NA	NA	NA	1	NA	NA	NA	NA	1	NA	0
4756401466	us	NA	NA	NA	1	NA	NA	0	1	NA	NA	NA
4756401466	us	NA	NA	NA	NA	1	NA	NA	NA	NA	1	0
4756401466	us	NA	NA	NA	NA	NA	1	NA	NA	1	NA	0
4756401466	us	NA	NA	0	NA	1	NA	NA	1	NA	NA	NA
4756401466	us	NA	NA	1	NA	NA	NA	NA	1	0	NA	NA
4756401466	us	1	NA	NA	NA	NA	NA	NA	1	NA	NA	0
4756401466	us	NA	NA	1	1	NA	NA	NA	NA	NA	NA	0
4756401466	us	NA	1	NA	NA	1	0	NA	NA	NA	NA	NA
4756401466	us	1	NA	1	NA	NA	NA	NA	0	NA	NA	NA
4756401466	us	NA	1	NA	NA	0	NA	NA	1	NA	NA	NA
4756401466	us	NA	NA	NA	NA	0	NA	1	NA	NA	NA	1
4756401466	us	0	NA	NA	NA	NA	1	NA	NA	1	NA	NA
4756401466	us	NA	NA	NA	1	NA	0	NA	1	NA	NA	NA
4756401466	us	NA	1	NA	NA	NA	0	NA	1	NA	NA	NA
4756401466	us	NA	1	NA	NA	NA	NA	0	1	NA	NA	NA
4756401466	us	NA	NA	NA	NA	1	NA	NA	1	NA	NA	0
4756401466	us	0	NA	NA	NA	NA	NA	1	1	NA	NA	NA
4756401466	us	NA	NA	NA	0	NA	1	1	NA	NA	NA	NA
4756401466	us	NA	1	1	NA	NA	NA	NA	NA	NA	0	NA
4756401466	us	NA	NA	1	NA	NA	0	NA	NA	NA	1	NA
4756401466	us	1	1	NA	NA	NA	NA	NA	NA	0	NA	NA
4756401466	us	NA	NA	NA	NA	NA	0	NA	1	NA	1	NA
4756401466	us	NA	1	NA	NA	NA	NA	0	NA	NA	1	NA
4756401466	us	NA	1	1	NA	NA	NA	NA	NA	0	NA	NA
4756401466	us	NA	1	NA	0	NA	NA	NA	NA	1	NA	NA
4756401466	us	1	NA	1	NA	NA	NA	NA	NA	NA	0	NA
4756401466	us	1	NA	NA	0	NA	NA	NA	NA	NA	1	NA
4756402170	us	NA	NA	NA	NA	NA	NA	1	NA	0	1	NA
4756402170	us	NA	NA	NA	NA	0	1	NA	NA	1	NA	NA
4756402170	us	NA	NA	0	NA	1	NA	1	NA	NA	NA	NA
4756402170	us	NA	NA	NA	NA	NA	NA	1	NA	0	1	NA
4756402170	us	NA	NA	NA	NA	NA	0	NA	NA	NA	1	1
4756402170	us	1	NA	1	NA	NA	NA	NA	NA	NA	NA	0
4756402170	us	1	1	NA	0	NA	NA	NA	NA	NA	NA	NA
4756402170	us	0	NA	NA	NA	1	NA	NA	NA	NA	1	NA
4756402170	us	NA	0	NA	1	NA	NA	NA	NA	NA	NA	1
4756402170	us	1	NA	NA	1	NA	NA	0	NA	NA	NA	NA
4756402170	us	NA	NA	NA	NA	1	NA	1	NA	0	NA	NA
4756402170	us	1	1	NA	NA	0	NA	NA	NA	NA	NA	NA
4756402170	us	NA	NA	NA	1	1	0	NA	NA	NA	NA	NA
4756402170	us	NA	NA	NA	NA	NA	NA	NA	1	0	1	NA
4756402170	us	NA	NA	0	NA	NA	1	1	NA	NA	NA	NA
4756402170	us	NA	1	NA	NA	NA	NA	NA	NA	NA	0	1
4756402170	us	NA	0	NA	NA	NA	NA	1	NA	NA	NA	1
4756402170	us	1	NA	NA	NA	1	NA	NA	NA	0	NA	NA
4756402170	us	NA	NA	1	1	NA	NA	NA	NA	0	NA	NA
4756402170	us	NA	NA	NA	0	1	NA	NA	NA	NA	1	NA
4756402170	us	NA	NA	NA	1	NA	NA	NA	1	NA	0	NA
4756402170	us	NA	1	1	NA	NA	0	NA	NA	NA	NA	NA
4756402170	us	NA	NA	0	NA	NA	NA	1	NA	NA	NA	1
4756402170	us	0	NA	NA	NA	NA	1	1	NA	NA	NA	NA
4756402170	us	NA	NA	NA	NA	NA	NA	NA	1	0	NA	1
4756402170	us	1	NA	NA	NA	NA	0	NA	NA	NA	NA	1
4756402170	us	NA	NA	1	1	0	NA	NA	NA	NA	NA	NA
4756402170	us	NA	NA	NA	1	NA	NA	NA	NA	0	NA	1
4756402170	us	NA	NA	NA	0	NA	NA	1	1	NA	NA	NA
4756402170	us	NA	NA	NA	NA	1	NA	NA	NA	NA	1	0
4756402170	us	NA	NA	NA	NA	NA	1	NA	NA	1	NA	0
4756402170	us	NA	NA	1	NA	1	NA	NA	0	NA	NA	NA
4756402170	us	NA	NA	1	NA	NA	NA	NA	1	0	NA	NA
4756402170	us	0	NA	NA	NA	NA	NA	NA	1	NA	NA	1
4756402170	us	NA	NA	1	1	NA	NA	NA	NA	NA	NA	0
4756402170	us	NA	0	NA	NA	1	1	NA	NA	NA	NA	NA
4756402170	us	0	NA	1	NA	NA	NA	NA	1	NA	NA	NA
4756402170	us	NA	1	NA	NA	0	NA	NA	1	NA	NA	NA
4756402170	us	NA	NA	NA	NA	0	NA	1	NA	NA	NA	1
4756402170	us	0	NA	NA	NA	NA	1	NA	NA	1	NA	NA
4756402170	us	NA	NA	NA	1	NA	0	NA	1	NA	NA	NA
4756402170	us	NA	1	NA	NA	NA	0	NA	1	NA	NA	NA
4756402170	us	NA	0	NA	NA	NA	NA	1	1	NA	NA	NA
4756402170	us	NA	NA	NA	NA	0	NA	NA	1	NA	NA	1
4756402170	us	0	NA	NA	NA	NA	NA	1	1	NA	NA	NA
4756402170	us	NA	NA	NA	0	NA	1	1	NA	NA	NA	NA
4756402170	us	NA	0	1	NA	NA	NA	NA	NA	NA	1	NA
4756402170	us	NA	NA	1	NA	NA	0	NA	NA	NA	1	NA
4756402170	us	1	1	NA	NA	NA	NA	NA	NA	0	NA	NA
4756402170	us	NA	NA	NA	NA	NA	0	NA	1	NA	1	NA
4756402170	us	NA	0	NA	NA	NA	NA	1	NA	NA	1	NA
4756402170	us	NA	1	1	NA	NA	NA	NA	NA	0	NA	NA
4756402170	us	NA	1	NA	1	NA	NA	NA	NA	0	NA	NA
4756402170	us	1	NA	1	NA	NA	NA	NA	NA	NA	0	NA
4756402170	us	1	NA	NA	1	NA	NA	NA	NA	NA	0	NA
4756430223	us	NA	NA	NA	NA	NA	NA	1	NA	1	0	NA
4756430223	us	NA	NA	NA	NA	0	1	NA	NA	1	NA	NA
4756430223	us	NA	NA	1	NA	1	NA	0	NA	NA	NA	NA
4756430223	us	NA	NA	NA	NA	NA	NA	1	NA	1	0	NA
4756430223	us	NA	NA	NA	NA	NA	1	NA	NA	NA	0	1
4756430223	us	1	NA	1	NA	NA	NA	NA	NA	NA	NA	0
4756430223	us	0	1	NA	1	NA	NA	NA	NA	NA	NA	NA
4756430223	us	0	NA	NA	NA	1	NA	NA	NA	NA	1	NA
4756430223	us	NA	1	NA	1	NA	NA	NA	NA	NA	NA	0
4756430223	us	1	NA	NA	1	NA	NA	0	NA	NA	NA	NA
4756430223	us	NA	NA	NA	NA	1	NA	1	NA	0	NA	NA
4756430223	us	1	1	NA	NA	0	NA	NA	NA	NA	NA	NA
4756430223	us	NA	NA	NA	0	1	1	NA	NA	NA	NA	NA
4756430223	us	NA	NA	NA	NA	NA	NA	NA	0	1	1	NA
4756430223	us	NA	NA	0	NA	NA	1	1	NA	NA	NA	NA
4756430223	us	NA	1	NA	NA	NA	NA	NA	NA	NA	0	1
4756430223	us	NA	0	NA	NA	NA	NA	1	NA	NA	NA	1
4756430223	us	0	NA	NA	NA	1	NA	NA	NA	1	NA	NA
4756430223	us	NA	NA	1	1	NA	NA	NA	NA	0	NA	NA
4756430223	us	NA	NA	NA	1	1	NA	NA	NA	NA	0	NA
4756430223	us	NA	NA	NA	1	NA	NA	NA	1	NA	0	NA
4756430223	us	NA	1	1	NA	NA	0	NA	NA	NA	NA	NA
4756430223	us	NA	NA	0	NA	NA	NA	1	NA	NA	NA	1
4756430223	us	1	NA	NA	NA	NA	1	0	NA	NA	NA	NA
4756430223	us	NA	NA	NA	NA	NA	NA	NA	1	1	NA	0
4756430223	us	0	NA	NA	NA	NA	1	NA	NA	NA	NA	1
4756430223	us	NA	NA	1	1	0	NA	NA	NA	NA	NA	NA
4756430223	us	NA	NA	NA	0	NA	NA	NA	NA	1	NA	1
4756430223	us	NA	NA	NA	0	NA	NA	1	1	NA	NA	NA
4756430223	us	NA	NA	NA	NA	1	NA	NA	NA	NA	1	0
4756430223	us	NA	NA	NA	NA	NA	1	NA	NA	1	NA	0
4756430223	us	NA	NA	1	NA	1	NA	NA	0	NA	NA	NA
4756430223	us	NA	NA	1	NA	NA	NA	NA	1	0	NA	NA
4756430223	us	0	NA	NA	NA	NA	NA	NA	1	NA	NA	1
4756430223	us	NA	NA	1	1	NA	NA	NA	NA	NA	NA	0
4756430223	us	NA	0	NA	NA	1	1	NA	NA	NA	NA	NA
4756430223	us	1	NA	1	NA	NA	NA	NA	0	NA	NA	NA
4756430223	us	NA	1	NA	NA	0	NA	NA	1	NA	NA	NA
4756430223	us	NA	NA	NA	NA	0	NA	1	NA	NA	NA	1
4756430223	us	0	NA	NA	NA	NA	1	NA	NA	1	NA	NA
4756430223	us	NA	NA	NA	0	NA	1	NA	1	NA	NA	NA
4756430223	us	NA	1	NA	NA	NA	0	NA	1	NA	NA	NA
4756430223	us	NA	1	NA	NA	NA	NA	0	1	NA	NA	NA
4756430223	us	NA	NA	NA	NA	0	NA	NA	1	NA	NA	1
4756430223	us	0	NA	NA	NA	NA	NA	1	1	NA	NA	NA
4756430223	us	NA	NA	NA	0	NA	1	1	NA	NA	NA	NA
4756430223	us	NA	1	1	NA	NA	NA	NA	NA	NA	0	NA
4756430223	us	NA	NA	1	NA	NA	0	NA	NA	NA	1	NA
4756430223	us	1	1	NA	NA	NA	NA	NA	NA	0	NA	NA
4756430223	us	NA	NA	NA	NA	NA	1	NA	1	NA	0	NA
4756430223	us	NA	0	NA	NA	NA	NA	1	NA	NA	1	NA
4756430223	us	NA	1	1	NA	NA	NA	NA	NA	0	NA	NA
4756430223	us	NA	1	NA	1	NA	NA	NA	NA	0	NA	NA
4756430223	us	1	NA	1	NA	NA	NA	NA	NA	NA	0	NA
4756430223	us	1	NA	NA	1	NA	NA	NA	NA	NA	0	NA
4756397980	us	NA	NA	NA	NA	NA	NA	1	NA	0	1	NA
4756397980	us	NA	NA	NA	NA	0	1	NA	NA	1	NA	NA
4756397980	us	NA	NA	1	NA	1	NA	0	NA	NA	NA	NA
4756397980	us	NA	NA	NA	NA	NA	NA	1	NA	0	1	NA
4756397980	us	NA	NA	NA	NA	NA	0	NA	NA	NA	1	1
4756397980	us	1	NA	1	NA	NA	NA	NA	NA	NA	NA	0
4756397980	us	1	0	NA	1	NA	NA	NA	NA	NA	NA	NA
4756397980	us	0	NA	NA	NA	1	NA	NA	NA	NA	1	NA
4756397980	us	NA	0	NA	1	NA	NA	NA	NA	NA	NA	1
4756397980	us	1	NA	NA	1	NA	NA	0	NA	NA	NA	NA
4756397980	us	NA	NA	NA	NA	1	NA	1	NA	0	NA	NA
4756397980	us	1	0	NA	NA	1	NA	NA	NA	NA	NA	NA
4756397980	us	NA	NA	NA	1	1	0	NA	NA	NA	NA	NA
4756397980	us	NA	NA	NA	NA	NA	NA	NA	1	0	1	NA
4756397980	us	NA	NA	0	NA	NA	1	1	NA	NA	NA	NA
4756397980	us	NA	1	NA	NA	NA	NA	NA	NA	NA	0	1
4756397980	us	NA	0	NA	NA	NA	NA	1	NA	NA	NA	1
4756397980	us	1	NA	NA	NA	1	NA	NA	NA	0	NA	NA
4756397980	us	NA	NA	1	1	NA	NA	NA	NA	0	NA	NA
4756397980	us	NA	NA	NA	0	1	NA	NA	NA	NA	1	NA
4756397980	us	NA	NA	NA	1	NA	NA	NA	1	NA	0	NA
4756397980	us	NA	1	1	NA	NA	0	NA	NA	NA	NA	NA
4756397980	us	NA	NA	1	NA	NA	NA	0	NA	NA	NA	1
4756397980	us	1	NA	NA	NA	NA	1	0	NA	NA	NA	NA
4756397980	us	NA	NA	NA	NA	NA	NA	NA	1	0	NA	1
4756397980	us	1	NA	NA	NA	NA	1	NA	NA	NA	NA	0
4756397980	us	NA	NA	1	1	0	NA	NA	NA	NA	NA	NA
4756397980	us	NA	NA	NA	1	NA	NA	NA	NA	0	NA	1
4756397980	us	NA	NA	NA	1	NA	NA	0	1	NA	NA	NA
4756397980	us	NA	NA	NA	NA	1	NA	NA	NA	NA	1	0
4756397980	us	NA	NA	NA	NA	NA	1	NA	NA	1	NA	0
4756397980	us	NA	NA	1	NA	1	NA	NA	0	NA	NA	NA
4756397980	us	NA	NA	1	NA	NA	NA	NA	1	0	NA	NA
4756397980	us	1	NA	NA	NA	NA	NA	NA	1	NA	NA	0
4756397980	us	NA	NA	1	0	NA	NA	NA	NA	NA	NA	1
4756397980	us	NA	0	NA	NA	1	1	NA	NA	NA	NA	NA
4756397980	us	1	NA	1	NA	NA	NA	NA	0	NA	NA	NA
4756397980	us	NA	1	NA	NA	0	NA	NA	1	NA	NA	NA
4756397980	us	NA	NA	NA	NA	0	NA	1	NA	NA	NA	1
4756397980	us	0	NA	NA	NA	NA	1	NA	NA	1	NA	NA
4756397980	us	NA	NA	NA	1	NA	0	NA	1	NA	NA	NA
4756397980	us	NA	1	NA	NA	NA	0	NA	1	NA	NA	NA
4756397980	us	NA	1	NA	NA	NA	NA	0	1	NA	NA	NA
4756397980	us	NA	NA	NA	NA	0	NA	NA	1	NA	NA	1
4756397980	us	1	NA	NA	NA	NA	NA	0	1	NA	NA	NA
4756397980	us	NA	NA	NA	0	NA	1	1	NA	NA	NA	NA
4756397980	us	NA	1	1	NA	NA	NA	NA	NA	NA	0	NA
4756397980	us	NA	NA	1	NA	NA	0	NA	NA	NA	1	NA
4756397980	us	1	1	NA	NA	NA	NA	NA	NA	0	NA	NA
4756397980	us	NA	NA	NA	NA	NA	0	NA	1	NA	1	NA
4756397980	us	NA	1	NA	NA	NA	NA	0	NA	NA	1	NA
4756397980	us	NA	1	1	NA	NA	NA	NA	NA	0	NA	NA
4756397980	us	NA	1	NA	1	NA	NA	NA	NA	0	NA	NA
4756397980	us	1	NA	1	NA	NA	NA	NA	NA	NA	0	NA
4756397980	us	1	NA	NA	0	NA	NA	NA	NA	NA	1	NA
4756403870	us	NA	NA	NA	NA	NA	NA	1	NA	0	1	NA
4756403870	us	NA	NA	NA	NA	0	1	NA	NA	1	NA	NA
4756403870	us	NA	NA	1	NA	1	NA	0	NA	NA	NA	NA
4756403870	us	NA	NA	NA	NA	NA	NA	1	NA	0	1	NA
4756403870	us	NA	NA	NA	NA	NA	1	NA	NA	NA	0	1
4756403870	us	1	NA	1	NA	NA	NA	NA	NA	NA	NA	0
4756403870	us	1	0	NA	1	NA	NA	NA	NA	NA	NA	NA
4756403870	us	1	NA	NA	NA	1	NA	NA	NA	NA	0	NA
4756403870	us	NA	1	NA	1	NA	NA	NA	NA	NA	NA	0
4756403870	us	1	NA	NA	1	NA	NA	0	NA	NA	NA	NA
4756403870	us	NA	NA	NA	NA	0	NA	1	NA	1	NA	NA
4756403870	us	1	0	NA	NA	1	NA	NA	NA	NA	NA	NA
4756403870	us	NA	NA	NA	1	1	0	NA	NA	NA	NA	NA
4756403870	us	NA	NA	NA	NA	NA	NA	NA	1	0	1	NA
4756403870	us	NA	NA	0	NA	NA	1	1	NA	NA	NA	NA
4756403870	us	NA	0	NA	NA	NA	NA	NA	NA	NA	1	1
4756403870	us	NA	0	NA	NA	NA	NA	1	NA	NA	NA	1
4756403870	us	1	NA	NA	NA	1	NA	NA	NA	0	NA	NA
4756403870	us	NA	NA	0	1	NA	NA	NA	NA	1	NA	NA
[truncated: 14,941 more rows]
