# Supplementary material for: The Position-Reputation-Information (PRI) scale of individual prestige
Source: PLoS One. 2020 Jun 25;15(6):e0234428. doi: 10.1371/journal.pone.0234428 (PMC7316272; doi:10.1371/journal.pone.0234428)
Supplement: S1 Data — Archive of data sets (as RDS and CSV) and R code (pri_analyses, as R Markdown script and PDF document) used for all analyses and the generation of figures, in ZIP format. Data sets included are: free list data (list_f and data_f), pilot study attitudinal data (data_p), scale construction study attitudinal data (data_s) and triad data (data_t), scale evaluation study attitudinal data (data_c), and criterion validity comparative attitudinal data (data_v). The final confirmatory lavaan model object (cfa_pri.RDS) is also included. See S1 Metadata for full descriptions of data sets, types, and variables. (ZIP) [file pone.0234428.s003.zip › data_v.csv]

id	accent	country	prestigious	wealthy	powerful	high.social.status	reputable	respected	educated	intelligent	friendly	kind	good.natured	warm	comforting	aggressive	active	confident	enthusiastic	P.People.respect.and.admire.him	P.People.do.NOT.want.to.be.like.him	P.People.always.expect.him.to.be.successful	P.People.do.NOT.value.his.opinion	P.He.is.held.in.high.esteem.by.people	P.His.unique.talents.and.abilities.are.recognized.by.other.people	P.He.is.considered.an.expert.on.some.matters.by.people	P.People.seek.his.advice.on.a.variety.of.matters	P.Other.people.do.NOT.enjoy.hanging.out.with.him	D.He.enjoys.having.control.over.other.people	D.He.often.tries.to.get.his.own.way.regardless.of.what.other.people.may.want	D.He.is.willing.to.use.aggressive.tactics.to.get.his.way	D.He.tries.to.control.others.rather.than.permit.them.to.control.him	D.He.does.NOT.have.a.forceful.or.dominant.personality	D.People.know.it.is.better.to.let.him.have.his.way	D.He.does.NOT.enjoy.having.authority.over.other.people	D.People.are.afraid.of.him
1502320117510	high	us	6	4	6	6	6	6	6	6	4	4	6	4	4	5	4	6	3	4	6	6	6	5	6	6	6	6	5	4	6	5	6	4	6	1
1502325992900	high	us	5	5	5	6	4	6	5	6	6	5	4	4	4	4	5	6	3	5	6	5	2	5	5	5	4	6	4	5	6	4	3	5	5	2
1502323811485	high	us	5	4	4	5	6	5	5	5	6	5	6	5	4	3	6	6	5	5	6	6	6	5	5	6	5	6	2	1	1	2	4	3	3	1
1502330279468	high	us	5	6	5	6	5	5	5	5	4	4	4	4	5	3	4	5	3	5	5	5	6	5	5	5	5	4	4	4	3	3	3	5	4	3
1502388408803	high	us	5	5	5	5	5	5	6	5	4	4	5	4	5	4	4	5	4	5	5	5	5	5	5	5	5	4	4	3	3	4	4	4	4	4
1502510054817	high	us	5	5	5	5	4	6	6	6	4	6	4	4	4	1	4	6	5	5	5	5	5	5	6	5	5	6	2	2	1	2	2	2	4	1
1502516104681	high	us	5	5	4	5	6	6	6	6	5	5	5	4	5	2	4	6	4	6	6	5	6	5	6	6	5	5	4	4	2	4	3	4	4	2
1502509194227	high	us	5	5	5	5	4	5	6	6	4	4	4	4	5	2	4	5	4	5	5	5	5	5	5	5	5	5	3	3	3	3	2	3	4	2
1502509622551	high	us	6	6	6	6	6	6	6	6	6	6	6	6	6	1	2	6	6	6	6	6	6	6	6	6	6	6	1	1	1	1	1	1	1	1
1502512927225	high	us	4	4	4	4	5	5	5	5	2	4	3	2	3	3	5	5	3	5	5	5	5	5	5	5	5	4	4	4	4	3	3	4	3	2
1502508778618	high	us	4	4	3	5	5	5	5	6	5	4	5	4	4	1	4	6	3	5	5	4	6	4	5	4	4	5	3	2	3	2	3	2	2	2
1502510195182	high	us	4	5	5	5	4	5	4	4	4	3	4	4	3	4	3	5	3	5	4	5	5	5	6	4	4	4	3	2	2	3	3	2	3	1
1502513874041	high	us	4	4	5	4	5	5	5	5	3	3	2	3	2	5	2	6	2	3	3	5	5	4	4	5	3	3	5	5	6	5	5	5	5	4
1502511506215	high	us	5	5	6	5	5	6	5	6	5	6	5	5	6	4	4	6	5	6	5	6	5	6	4	6	5	5	3	4	3	4	3	3	3	2
1502524750601	high	us	6	6	5	6	6	6	6	6	4	5	4	4	4	4	2	6	2	6	4	6	6	6	4	6	6	4	5	4	5	4	4	4	5	3
1502557571232	high	us	5	4	5	5	4	5	5	5	5	4	4	4	4	2	3	4	5	4	4	4	5	5	4	4	5	4	3	4	3	2	2	4	4	3
1502562189490	high	us	6	6	4	5	6	6	6	6	4	4	6	4	4	6	4	4	6	2	5	2	5	4	5	4	5	6	2	2	4	2	5	3	5	2
1502566782638	high	us	6	6	5	5	6	6	6	6	6	6	6	6	6	1	5	6	6	6	6	5	6	6	6	5	6	6	4	2	2	3	3	4	3	1
1502578987562	high	us	3	2	3	3	5	5	5	5	5	6	4	5	4	4	6	6	3	4	4	6	4	4	4	4	5	6	5	5	4	5	6	4	4	3
1502582929100	high	us	5	5	5	5	4	5	4	4	4	4	3	3	3	4	4	5	3	5	5	5	4	5	4	5	4	4	4	5	4	4	4	4	4	4
1502583603513	high	us	6	6	3	5	4	4	5	4	2	3	1	2	3	4	2	5	2	5	4	6	6	5	5	5	5	4	3	3	3	3	3	3	3	1
1502635812927	high	us	6	6	6	6	6	6	6	6	4	6	4	3	6	2	2	6	3	6	6	1	6	6	6	6	5	6	4	6	1	6	1	4	6	4
1502648976902	high	us	6	6	5	6	6	5	6	6	4	3	4	2	3	1	1	6	1	6	4	6	5	6	5	5	5	5	4	5	4	4	4	5	4	2
1502654639803	high	us	6	5	4	6	5	5	6	6	3	3	2	2	2	1	2	5	1	2	5	6	4	3	3	4	3	3	6	6	5	5	6	5	6	4
1502672895550	high	us	4	4	4	4	5	6	5	5	5	5	5	5	6	1	4	6	4	5	6	4	6	4	4	4	4	6	1	1	1	2	6	1	6	1
1502686223598	high	us	5	4	4	5	6	6	5	5	5	6	5	4	5	1	3	5	3	5	5	5	5	5	4	5	5	5	4	2	3	3	3	3	4	2
1502747872476	high	us	5	5	5	5	5	5	5	5	4	5	4	4	4	5	5	5	4	4	4	4	5	4	4	4	3	3	4	4	3	3	5	4	5	4
1502748313082	high	us	6	5	5	5	6	6	6	6	6	6	5	5	5	2	5	6	5	6	6	6	6	6	6	6	5	5	4	5	4	4	3	5	3	2
1502748269480	high	us	5	4	4	5	4	5	6	5	3	3	3	4	4	3	3	5	3	5	4	6	6	5	5	6	4	4	5	4	5	5	4	4	5	2
1502749415862	high	us	5	5	5	6	6	5	6	6	5	4	5	5	5	1	4	6	4	6	6	6	6	6	6	6	5	5	2	2	2	3	2	2	3	1
1502749834304	high	us	5	3	4	5	5	5	5	5	3	3	3	3	3	1	5	4	3	4	4	4	4	4	4	3	3	4	1	2	1	2	3	1	3	1
1502750005185	high	us	6	6	6	6	5	6	6	6	2	2	5	3	2	6	2	5	2	5	5	6	5	6	6	5	5	5	4	5	5	6	6	6	6	4
1502751198692	high	us	4	5	5	6	5	6	6	6	3	2	3	2	3	3	2	6	2	5	5	5	5	5	4	5	4	3	4	4	4	4	5	4	5	5
1502747674448	high	us	5	5	4	5	5	5	5	5	4	4	5	2	4	1	2	5	2	6	6	5	6	5	6	5	5	5	4	2	5	2	4	3	3	2
1502747646643	high	us	5	5	5	5	5	6	6	6	4	4	4	4	4	3	5	6	4	5	6	6	6	5	5	5	5	6	3	1	1	3	4	2	3	2
1502748358524	high	us	4	3	5	4	5	6	6	6	4	4	4	4	5	1	3	5	3	5	5	4	5	4	6	5	4	3	4	3	3	4	4	2	4	1
1502746285129	high	us	5	6	6	6	3	5	6	6	3	3	3	3	3	4	4	6	2	6	6	5	6	6	5	6	5	6	4	1	5	6	6	4	6	2
1502749961854	high	us	4	5	4	5	6	5	5	5	5	5	6	5	6	2	5	6	4	4	6	4	5	5	5	5	5	6	1	2	1	2	1	2	1	1
1502747642012	high	us	4	4	4	4	5	5	5	4	3	4	4	4	2	4	3	4	3	5	4	5	5	5	4	5	5	4	3	3	3	3	3	3	3	3
1502747748411	high	us	4	4	3	4	4	4	4	4	4	4	4	4	4	2	4	5	3	5	6	5	5	4	4	4	4	5	2	2	2	2	3	2	4	2
1502747856850	high	us	6	6	4	6	5	6	6	6	4	3	5	4	3	1	3	5	5	5	5	4	6	6	5	6	5	4	3	2	1	3	4	4	5	2
1502748304017	high	us	5	5	6	6	6	5	5	5	4	4	4	4	4	2	4	6	3	5	5	3	6	6	2	5	5	4	5	3	4	2	6	5	5	2
1502748316655	high	us	4	3	5	5	6	5	5	5	4	3	5	5	5	3	4	4	4	4	5	5	3	5	5	3	5	5	3	4	5	4	4	3	4	3
1502748379225	high	us	5	6	5	5	5	5	6	5	5	5	5	4	6	5	5	5	4	5	5	5	5	5	5	4	5	4	5	3	5	2	2	3	5	2
1502748434365	high	us	6	6	4	6	6	6	6	6	6	5	6	6	5	3	5	6	4	6	6	5	6	5	6	5	5	6	3	2	3	1	3	2	3	2
1502748881715	high	us	4	4	4	4	4	4	4	4	4	4	4	4	4	2	4	5	4	4	5	4	5	4	4	4	4	5	3	3	2	2	4	1	4	2
1502749278148	high	us	5	5	5	5	5	5	5	5	5	5	5	5	5	2	5	5	5	5	4	4	4	5	4	5	4	3	4	4	4	4	3	4	3	5
1502749686265	high	us	5	4	5	5	5	6	6	5	4	5	4	4	5	3	5	4	5	5	4	5	5	5	4	5	5	5	4	5	4	5	4	4	4	2
1502749845669	high	us	5	5	4	5	5	5	5	5	6	5	6	5	5	1	5	5	5	1	6	1	6	5	1	4	5	6	2	1	1	1	6	3	4	1
1502751645097	high	us	4	5	4	6	4	6	6	6	6	6	6	6	6	2	2	6	2	6	6	5	6	4	5	5	6	6	2	2	2	3	4	3	3	1
1502753036448	high	us	6	5	5	6	6	6	6	6	5	5	4	5	5	2	4	5	3	5	5	5	6	5	5	6	5	5	2	3	2	2	5	2	4	3
1502754668744	high	us	6	5	5	5	5	6	6	6	4	5	4	3	5	4	4	5	4	5	4	5	5	5	5	5	5	4	5	4	4	3	5	4	5	4
1502754875234	high	us	6	4	5	4	5	6	6	6	5	5	6	5	5	5	5	6	5	5	4	5	5	5	5	5	5	4	6	5	5	5	4	5	6	4
1502861620197	high	us	5	5	6	6	5	6	4	4	5	6	5	5	6	5	5	5	5	5	2	4	3	4	4	4	5	3	4	4	4	4	3	4	3	4
1502887077157	high	us	6	5	5	5	5	6	6	6	4	4	5	4	3	4	5	6	6	6	5	5	5	6	6	6	5	4	4	4	5	5	5	5	5	4
1502885674500	high	us	3	3	3	3	3	3	4	4	3	3	3	3	3	2	3	3	3	3	3	3	3	3	3	3	3	3	4	4	5	5	4	4	4	3
1502887030229	high	us	3	3	4	3	4	4	4	4	5	4	5	4	4	4	4	4	3	4	3	3	4	3	3	4	3	3	4	4	4	4	5	4	4	4
1502899193974	high	us	6	5	6	5	6	5	6	5	5	4	4	4	4	2	4	6	3	5	6	5	6	5	6	6	6	6	4	2	2	3	5	3	3	2
1502888598155	high	us	6	5	4	6	6	6	6	6	4	4	2	3	3	1	2	6	3	6	5	6	6	6	6	5	6	4	4	3	3	4	4	4	5	2
1502900385051	high	us	6	6	5	5	6	6	6	6	4	6	4	5	6	3	5	6	4	6	6	6	6	6	6	6	6	5	4	5	4	3	4	2	5	2
1502870288361	high	us	3	4	5	5	5	3	5	5	5	3	3	3	4	2	3	6	3	4	5	5	5	4	5	5	5	5	4	2	3	4	3	1	4	4
1502902517875	high	us	5	5	5	5	5	5	6	5	5	4	5	4	5	3	5	5	5	5	5	5	5	4	5	5	5	5	4	2	2	3	4	3	5	2
1502908706251	high	us	5	3	4	3	5	2	5	4	4	4	4	3	5	3	3	5	2	4	3	3	4	4	4	5	2	4	5	4	2	4	4	3	3	3
1502897992961	high	us	6	4	5	6	6	6	6	6	4	4	4	3	3	3	4	6	2	6	5	4	6	6	5	6	5	5	4	3	4	4	6	5	6	2
1502898814397	high	us	6	6	4	6	6	6	6	6	5	5	5	5	6	3	5	6	5	6	6	6	6	6	6	6	6	5	4	4	4	4	4	4	5	2
1502902782013	high	us	6	5	5	5	5	5	6	5	4	3	4	3	4	4	5	5	6	6	5	6	6	6	6	4	5	6	6	4	4	5	6	6	6	4
1502907439194	high	us	4	4	3	5	5	5	5	5	4	4	4	4	4	3	4	5	4	4	5	4	4	4	4	4	4	4	3	3	3	2	3	3	4	3
1502918374760	high	us	5	4	4	4	5	6	6	5	4	4	5	4	5	1	3	6	2	5	5	6	6	6	5	6	5	5	3	2	3	3	3	3	4	3
1502920344330	high	us	4	5	5	5	4	4	5	5	4	4	4	3	3	5	4	5	5	5	5	5	5	5	4	5	4	4	4	5	4	5	4	4	4	4
1502920484851	high	us	5	5	6	5	5	5	5	6	5	5	5	6	5	4	4	6	6	6	6	5	6	5	5	5	6	6	1	1	4	4	6	5	2	5
1502912554558	high	us	4	4	4	4	5	5	5	5	6	6	6	6	6	2	4	5	3	4	4	5	5	4	5	4	4	3	3	2	3	2	4	3	4	2
1502912864037	high	us	5	4	4	5	5	5	5	5	5	4	5	5	5	2	3	5	3	5	5	4	5	5	4	5	5	5	2	2	2	3	3	3	3	2
1502918780851	high	us	5	4	5	5	3	4	4	4	3	2	2	2	1	5	1	5	1	1	1	4	3	1	2	4	1	2	6	6	6	6	6	6	6	6
1502918962405	high	us	6	6	4	6	6	6	6	6	2	2	3	2	3	4	3	6	2	6	6	6	6	6	6	6	6	4	5	6	5	5	4	5	5	4
1502919682484	high	us	5	5	5	6	5	6	6	5	4	4	5	4	4	5	5	6	5	5	5	5	5	5	5	5	5	4	4	5	4	4	5	4	4	5
1502919851312	high	us	5	4	4	5	4	5	6	6	5	5	5	5	5	2	5	6	5	5	5	5	5	4	5	4	5	4	2	3	3	3	4	3	3	2
1502920440080	high	us	5	5	5	5	5	5	5	5	5	5	5	5	5	5	5	5	5	4	4	4	4	5	5	4	4	4	4	4	4	4	4	4	4	5
1502922639686	high	us	6	5	5	6	5	6	6	6	4	4	5	4	5	2	4	5	4	5	5	5	5	5	5	6	6	4	4	5	5	5	6	6	6	4
1502923361266	high	us	4	5	2	4	5	5	5	5	5	5	5	5	5	1	5	5	4	5	6	5	6	5	5	5	5	6	1	1	1	1	3	1	4	1
1502902266579	high	us	4	4	4	5	4	4	4	4	4	4	4	4	4	3	3	4	3	2	4	2	5	2	2	4	2	5	2	2	2	2	5	2	5	2
1502924173689	high	us	4	4	5	4	5	5	5	5	4	4	4	4	4	4	4	5	2	4	5	5	5	4	4	4	4	5	4	5	5	5	5	4	5	4
1502934831564	high	us	5	5	2	6	5	5	6	5	5	5	5	6	5	1	3	6	3	5	6	5	6	6	4	5	5	6	2	1	1	2	2	1	4	1
1503223800147	high	us	3	4	5	5	4	4	6	5	4	4	5	5	6	1	4	6	4	5	5	5	6	5	4	4	5	5	4	4	3	4	4	4	3	2
1503587126797	high	us	4	2	4	3	4	5	5	4	4	4	5	4	4	2	4	5	4	5	5	4	5	5	3	5	4	4	4	4	4	3	4	3	4	2
1503591891683	high	us	5	4	4	5	5	5	5	5	3	4	3	3	3	2	4	5	2	5	5	5	5	5	5	5	5	4	5	2	1	2	3	2	5	2
1503612088657	high	us	2	3	3	3	2	4	5	4	4	4	5	2	2	2	4	2	1	2	3	2	3	3	3	2	2	2	4	2	4	2	4	2	3	1
1503593587901	high	us	5	5	6	5	5	6	5	5	4	4	4	4	4	5	4	5	6	5	5	5	5	5	3	5	4	5	4	4	4	4	2	5	3	4
1503595377509	high	us	4	5	5	5	5	5	5	5	4	4	4	4	4	3	4	5	3	5	5	5	6	5	4	5	5	5	4	4	4	4	4	4	4	2
1503598276303	high	us	5	4	2	4	5	5	5	5	4	4	4	2	4	1	2	4	2	5	5	4	5	5	5	5	6	5	2	1	2	2	2	3	2	1
1503874039215	high	us	5	4	4	5	5	6	5	5	4	4	4	4	5	2	3	5	3	5	6	5	6	5	5	5	5	6	4	3	3	4	3	2	4	1
1503950389010	high	us	4	5	2	5	5	5	6	6	4	5	3	5	5	1	5	6	5	5	6	6	6	5	5	6	5	5	5	4	2	4	5	5	5	3
1502310864739	high	uk	4	4	4	4	5	5	6	6	6	6	6	4	5	2	5	6	6	6	5	4	6	5	4	5	5	5	2	3	2	3	5	2	4	1
1502470749989	high	uk	5	3	5	5	5	6	6	6	6	5	5	6	6	1	5	6	6	6	6	5	6	6	5	6	6	6	4	4	1	4	2	5	5	1
1502625651750	high	uk	4	4	5	5	5	5	4	5	4	4	4	4	4	2	3	6	4	5	3	5	5	4	5	4	4	3	4	4	4	4	4	5	4	3
1502823295681	high	uk	3	3	4	4	4	4	6	4	5	5	6	6	6	1	4	5	4	5	6	3	5	4	4	5	5	4	5	3	4	4	5	5	1	1
1502809362945	high	uk	5	5	4	5	5	5	5	5	4	4	4	4	4	3	5	5	4	5	5	5	5	5	5	5	5	5	3	3	3	3	4	3	4	3
1502824633555	high	uk	4	4	5	5	5	5	5	5	4	4	4	3	4	4	4	5	5	5	5	5	5	5	5	5	4	3	4	4	4	5	6	4	5	4
1502869399740	high	uk	3	4	3	4	4	4	5	5	3	5	5	5	5	2	3	4	4	5	5	3	5	5	4	3	4	5	2	2	2	3	3	3	3	2
1502978662285	high	uk	3	4	4	4	5	4	4	5	3	5	4	3	3	3	3	5	2	3	4	3	4	3	3	3	3	4	3	3	3	3	4	3	4	3
1503169296949	high	uk	1	1	1	1	1	1	1	1	1	1	1	1	1	1	1	1	1	1	6	1	6	1	1	1	1	5	1	1	1	1	6	1	6	1
1503170782117	high	uk	5	5	5	4	5	5	5	5	3	3	3	2	3	3	4	5	4	4	4	4	4	4	4	4	4	4	4	4	4	4	4	4	4	4
1503171627109	high	uk	5	5	4	6	5	5	5	5	4	4	4	3	3	5	5	6	2	4	4	5	5	4	4	5	5	5	5	5	3	5	6	4	6	3
1503171853015	high	uk	6	4	4	6	6	4	4	5	3	5	4	4	3	1	3	5	1	5	4	6	6	2	4	4	5	3	4	4	4	4	5	4	5	3
1503174060008	high	uk	4	4	4	3	4	4	6	5	5	5	6	4	5	1	4	5	4	5	4	5	5	4	3	4	5	4	3	3	2	2	4	3	4	2
1503174508572	high	uk	4	4	4	4	4	4	4	4	4	4	4	4	4	1	4	4	4	5	6	5	6	5	4	4	4	6	4	4	1	4	5	4	6	1
1503174950263	high	uk	6	5	4	5	4	5	5	5	4	4	4	3	2	2	2	5	1	4	3	6	4	4	5	5	5	4	4	3	2	4	5	3	5	2
1503174892858	high	uk	5	5	5	5	5	5	6	5	4	5	5	4	4	1	5	5	4	5	6	5	6	5	4	5	5	6	3	4	2	2	3	2	4	1
1503175737389	high	uk	5	5	6	5	5	5	6	6	2	2	2	2	3	4	3	6	4	5	5	6	6	6	5	6	5	3	5	4	5	3	6	4	5	5
1503176819221	high	uk	5	5	6	6	6	6	6	5	4	3	5	3	2	3	4	6	2	4	4	5	6	4	4	5	5	4	5	4	4	5	6	5	6	4
1503176776320	high	uk	3	4	5	4	5	4	6	6	4	4	5	4	5	1	4	6	3	4	4	5	4	4	4	5	4	5	2	3	2	3	4	3	3	2
1503178703304	high	uk	4	5	3	5	3	4	5	5	4	4	4	4	4	3	3	4	4	4	4	4	4	4	4	4	3	3	3	3	3	3	4	3	3	3
1503179062033	high	uk	4	5	5	5	4	4	5	4	3	3	4	3	3	2	4	5	4	4	3	4	4	5	4	4	5	4	4	4	3	4	4	4	4	4
1503179191995	high	uk	4	4	4	4	4	5	5	5	4	4	4	4	4	2	4	5	4	4	4	4	5	4	4	4	5	5	4	3	3	3	4	3	5	2
1503180349842	high	uk	5	4	4	5	6	5	6	6	4	4	4	4	4	3	4	5	2	5	5	5	6	5	5	5	5	4	3	4	2	3	5	3	5	2
1503181471180	high	uk	5	4	4	5	5	5	5	6	4	4	4	3	3	2	5	6	5	5	4	5	5	5	4	5	5	4	3	4	4	4	4	3	3	3
1503181543602	high	uk	4	5	4	5	5	5	6	5	6	6	6	5	5	2	5	6	5	5	2	4	5	5	5	4	4	6	2	3	3	2	3	3	2	3
1503184321567	high	uk	6	3	1	5	5	6	6	4	6	1	4	5	4	1	4	6	6	6	6	6	6	6	3	6	6	6	2	6	3	3	6	6	6	1
1503185226080	high	uk	6	5	6	6	5	6	6	6	3	4	4	3	2	4	3	6	4	5	4	6	6	5	5	5	4	4	6	5	4	5	5	4	6	4
1503184250788	high	uk	4	4	3	4	3	4	4	3	3	3	3	3	3	2	2	4	1	4	5	5	5	4	4	4	4	3	5	4	4	5	5	5	5	4
1503189444801	high	uk	4	3	4	4	6	5	5	5	4	4	5	5	5	3	5	6	5	5	5	5	6	5	5	5	4	5	3	4	3	4	3	3	3	3
1503202136434	high	uk	4	5	4	5	4	4	5	5	2	3	3	2	2	4	4	5	2	4	4	5	5	5	3	5	5	3	4	4	4	4	5	4	5	4
1503210682477	high	uk	5	5	5	5	5	5	5	5	5	5	5	5	5	1	5	5	5	5	5	5	5	5	5	5	5	5	3	3	3	3	5	4	3	1
1503211147898	high	uk	4	2	4	4	4	4	4	4	4	3	4	3	3	2	4	5	4	3	3	4	3	4	3	4	4	4	5	4	4	5	5	5	5	4
1503212114529	high	uk	6	6	5	6	6	6	6	6	3	4	4	6	3	6	6	6	6	5	6	6	6	6	5	5	6	4	5	5	5	6	6	5	6	5
1503212161539	high	uk	5	5	4	5	4	5	6	5	4	4	4	5	4	3	4	4	4	4	5	5	6	5	5	5	4	4	3	2	3	3	3	3	2	2
1503213402061	high	uk	5	5	6	6	6	6	6	6	5	4	4	3	4	1	2	6	3	5	6	6	6	5	5	5	6	5	4	2	3	4	5	4	4	3
1503214558039	high	uk	5	4	5	5	6	5	6	6	5	4	5	5	4	1	5	6	4	5	5	5	5	5	5	6	5	5	4	4	3	5	5	4	6	1
1503218148633	high	uk	4	5	4	4	4	4	4	4	3	3	3	3	3	2	4	5	3	4	5	5	5	4	4	4	4	4	4	3	4	4	4	4	5	4
1503217925688	high	uk	4	2	3	3	4	5	5	5	5	5	5	4	4	1	5	5	5	5	5	4	5	5	5	5	5	5	4	3	1	2	4	3	4	1
1503218293023	high	uk	5	5	4	4	5	4	4	5	4	4	3	3	2	1	3	3	2	5	4	5	4	5	4	4	4	3	4	4	3	4	5	4	5	4
1503221521182	high	uk	4	4	3	4	4	4	5	5	3	3	4	2	2	2	2	4	2	4	2	3	3	4	2	5	3	3	4	4	4	5	5	5	4	4
1503222725454	high	uk	4	4	4	4	4	4	5	4	4	4	4	4	4	2	3	4	4	4	4	4	3	4	3	4	4	4	3	3	3	3	3	4	4	3
1503224071374	high	uk	5	4	5	5	5	5	6	5	3	4	4	4	4	3	3	5	4	5	6	5	5	5	5	5	5	5	4	3	3	4	5	5	4	2
1503228255283	high	uk	1	1	1	1	2	2	1	1	1	1	1	1	1	1	2	1	1	1	6	1	6	2	1	1	1	6	1	1	1	1	6	1	6	1
1503229701400	high	uk	1	1	1	1	1	1	1	1	1	1	1	1	1	1	1	1	1	1	6	1	6	1	1	1	1	6	1	1	1	1	6	1	6	1
1503491485183	high	uk	5	5	5	5	4	5	5	5	4	4	4	4	3	4	5	6	5	5	5	5	5	4	4	4	4	5	4	4	4	4	4	4	5	4
1503569440552	high	uk	4	5	5	6	5	4	5	4	4	4	4	3	4	3	5	5	3	5	5	5	5	5	5	5	4	5	4	3	4	4	4	4	4	3
1503569637213	high	uk	4	5	5	5	5	5	5	5	5	5	5	4	5	1	4	5	5	5	5	5	5	5	5	5	5	5	4	3	3	3	5	3	4	2
1503571948433	high	uk	5	4	6	6	5	6	6	6	6	6	5	6	6	1	6	6	6	5	6	5	6	3	4	5	4	6	1	1	1	1	1	1	1	1
1503574493790	high	uk	4	4	5	5	5	5	6	6	4	5	5	5	5	3	5	6	5	6	5	5	5	4	5	5	5	4	5	5	4	6	5	4	6	3
1503584501800	high	uk	5	5	4	4	5	5	6	6	5	5	5	5	5	1	3	5	5	5	5	4	5	5	5	5	5	5	2	2	2	2	3	3	4	2
1503589454306	high	uk	4	4	4	5	4	5	5	5	5	4	5	4	4	3	4	5	4	4	4	4	4	4	4	4	4	4	4	4	3	4	4	4	4	3
1503594859412	high	uk	5	5	5	5	5	5	6	5	5	5	5	5	5	1	3	6	4	5	5	5	5	5	5	4	4	6	3	3	2	4	4	3	4	3
1503597762222	high	uk	4	4	4	4	5	5	5	5	4	4	5	4	2	2	5	6	5	4	4	4	5	4	5	5	4	5	4	3	4	3	4	4	5	3
1502320117510	low	us	6	4	6	4	6	6	6	6	6	6	6	6	6	1	6	6	5	6	6	6	6	6	6	6	6	6	1	1	1	1	1	1	1	1
1502325992900	low	us	1	1	1	1	1	1	1	2	5	5	4	4	1	2	3	1	1	2	1	1	2	1	2	1	1	6	1	1	1	1	2	1	3	1
1502323811485	low	us	4	3	4	3	5	5	4	4	6	6	6	6	6	3	6	5	6	5	6	4	6	4	6	5	6	6	1	1	1	1	2	1	1	1
1502330279468	low	us	3	3	3	2	4	4	3	3	5	5	5	5	4	3	3	4	5	4	3	3	4	4	3	3	4	5	3	3	3	2	2	3	2	2
1502388408803	low	us	4	4	4	4	4	5	5	4	6	6	6	5	5	2	5	5	5	5	5	3	3	5	5	4	4	5	2	2	2	1	2	2	5	1
1502510054817	low	us	1	1	3	1	4	4	2	4	6	6	6	6	5	1	4	5	6	3	1	2	3	3	5	1	4	6	1	2	1	1	4	1	4	1
1502516104681	low	us	3	2	2	3	4	4	4	3	5	6	6	5	5	2	5	5	5	4	4	4	5	3	4	4	4	6	1	3	1	2	1	3	2	1
1502509194227	low	us	2	2	3	2	3	2	2	2	4	4	4	4	3	3	3	5	4	2	3	2	3	2	2	3	3	4	3	3	3	3	3	3	3	3
1502509622551	low	us	4	4	5	3	5	6	5	5	6	6	6	6	6	2	1	6	6	5	6	1	6	1	4	1	4	6	1	1	1	1	6	1	1	1
1502512927225	low	us	4	4	3	5	5	6	5	5	6	6	6	6	6	4	5	5	6	5	5	4	5	5	5	5	5	6	2	2	2	2	2	2	2	1
1502508778618	low	us	1	3	2	2	3	3	3	4	6	6	6	5	4	1	4	4	5	4	3	2	3	3	4	3	4	5	1	3	1	1	2	2	1	2
1502510195182	low	us	3	3	3	4	4	4	4	4	6	6	5	6	6	1	3	4	5	4	4	3	4	4	6	4	4	6	1	1	1	1	4	3	3	1
1502513874041	low	us	2	2	3	2	4	4	3	4	6	6	5	5	5	2	5	4	4	4	4	3	4	4	3	4	2	5	1	1	1	1	1	2	2	1
1502511506215	low	us	2	2	3	3	4	5	2	4	6	6	6	6	5	1	4	5	5	4	4	3	4	3	4	3	4	6	2	2	2	2	2	2	2	1
1502524750601	low	us	1	1	2	1	4	3	1	3	6	6	6	6	6	1	4	5	5	4	5	3	4	4	4	4	5	5	2	1	1	1	1	3	2	1
1502557571232	low	us	3	3	3	3	3	3	2	3	4	4	4	5	4	3	3	2	4	3	4	3	4	3	4	2	2	4	3	3	2	3	2	4	3	3
1502562189490	low	us	2	4	2	1	1	4	4	4	4	2	2	4	2	2	4	4	4	3	3	2	1	3	2	4	4	1	2	2	3	4	3	3	6	3
1502566782638	low	us	2	3	4	1	5	5	3	5	5	6	4	5	5	1	6	5	5	5	6	5	6	5	6	3	4	6	1	1	2	1	2	2	3	1
1502578987562	low	us	4	1	6	4	6	6	6	5	5	4	4	4	1	2	6	3	6	6	5	6	6	5	6	6	5	4	4	5	3	5	5	6	5	5
1502582929100	low	us	1	2	3	2	3	3	2	2	5	5	5	5	4	3	4	5	5	4	4	3	4	4	3	4	4	4	2	2	2	2	3	2	2	2
1502583603513	low	us	3	3	3	3	4	3	5	4	6	6	6	5	5	4	6	6	6	4	2	3	2	2	3	3	2	4	2	2	3	3	4	3	3	4
1502635812927	low	us	1	1	1	1	1	1	1	1	5	5	6	4	1	5	5	5	4	4	1	1	2	1	3	1	2	3	2	2	4	4	4	1	4	1
1502648976902	low	us	1	1	1	1	1	1	1	2	4	1	4	1	1	1	1	1	3	1	3	1	2	1	1	1	1	5	1	1	3	3	2	2	4	3
1502654639803	low	us	1	1	2	1	4	3	2	2	4	5	5	4	2	2	3	4	4	2	3	1	2	2	2	2	3	4	2	2	3	2	3	4	3	4
1502672895550	low	us	2	2	2	2	3	4	2	2	6	6	6	6	6	1	4	5	5	2	4	2	3	2	2	2	2	6	1	1	1	1	1	2	5	1
1502686223598	low	us	1	1	2	1	1	3	2	2	4	4	4	4	2	2	4	5	5	1	2	1	2	2	2	2	2	3	5	4	4	3	3	2	4	4
1502747872476	low	us	4	4	5	5	5	4	5	5	5	6	6	6	5	3	5	6	6	5	5	2	5	5	2	5	4	5	3	2	4	3	5	2	4	2
1502748313082	low	us	5	4	5	4	6	6	6	6	6	6	6	6	6	1	4	6	6	6	5	6	5	5	6	5	5	5	4	3	3	3	2	4	3	1
1502748269480	low	us	3	3	3	3	4	5	5	5	4	4	4	4	5	4	5	5	6	4	4	4	4	4	5	5	4	4	4	4	5	2	4	2	4	2
1502749415862	low	us	2	2	2	2	3	3	3	4	5	5	6	5	4	1	4	5	4	5	5	4	6	4	4	2	4	6	3	2	2	1	2	2	3	6
1502749834304	low	us	2	1	1	3	4	2	1	4	5	5	5	6	5	2	4	5	4	5	4	1	3	5	5	5	5	4	1	1	1	3	4	2	3	1
1502750005185	low	us	2	2	3	2	3	4	1	3	5	3	5	5	5	2	2	6	5	4	5	2	2	3	5	3	3	5	3	2	4	1	3	2	4	2
1502751198692	low	us	3	3	2	4	6	6	6	6	6	6	6	5	6	1	4	4	6	5	5	3	5	4	4	5	6	6	3	1	2	1	2	2	3	1
1502747674448	low	us	3	3	2	2	2	2	3	4	6	6	6	6	6	1	2	5	5	3	3	3	5	2	3	2	3	6	3	2	2	1	2	2	2	1
1502747646643	low	us	2	2	2	2	2	3	2	2	5	4	5	4	4	2	3	4	4	3	3	3	5	4	3	3	3	5	3	3	2	3	3	2	3	2
1502748358524	low	us	4	4	5	3	6	6	6	6	6	6	6	6	5	3	6	6	6	6	5	5	6	6	6	6	6	6	4	4	1	3	2	3	3	1
1502746285129	low	us	1	1	1	1	1	1	1	1	5	6	6	5	5	1	5	1	4	1	2	1	2	2	2	1	1	6	1	1	1	1	1	3	3	1
1502749961854	low	us	2	2	2	1	2	2	1	3	6	5	6	6	3	1	5	4	5	2	5	2	2	3	3	3	3	4	1	2	1	1	1	2	2	1
1502747642012	low	us	2	2	3	3	4	3	3	4	4	4	4	4	4	2	4	5	5	4	4	3	5	3	4	4	4	4	5	4	3	3	4	5	5	3
1502747748411	low	us	2	2	2	2	3	4	4	4	4	4	5	4	3	2	4	4	4	3	6	3	3	2	3	2	2	5	2	2	1	2	2	1	2	2
1502747856850	low	us	1	1	3	1	2	2	1	3	6	6	6	6	4	2	4	3	6	2	3	1	2	3	2	1	2	5	2	1	2	1	3	2	1	1
1502748304017	low	us	3	2	3	2	4	4	4	3	5	5	4	5	4	2	4	5	4	4	4	3	5	4	3	3	3	5	2	2	2	3	3	2	2	2
1502748316655	low	us	3	4	5	2	3	2	3	4	5	3	4	3	3	3	4	2	4	3	2	4	2	4	5	4	4	3	3	4	2	3	2	5	2	3
1502748379225	low	us	2	1	4	1	4	5	2	4	5	4	5	4	4	3	5	4	5	5	4	2	5	4	4	3	2	4	2	2	3	2	3	2	2	1
1502748434365	low	us	1	2	1	3	4	4	3	4	5	5	6	6	4	3	5	4	5	3	3	2	3	4	3	2	3	4	1	2	1	2	2	3	2	1
1502748881715	low	us	3	3	3	3	4	4	4	4	5	5	5	5	5	2	4	4	5	4	4	3	4	3	4	4	3	4	1	1	1	2	2	2	2	1
1502749278148	low	us	3	3	3	3	3	3	3	3	3	3	3	3	3	3	3	3	3	3	3	3	3	3	3	3	3	3	3	3	3	3	4	3	3	3
1502749686265	low	us	3	4	2	3	4	4	4	4	5	5	5	5	6	3	3	4	5	4	5	3	5	4	4	4	4	4	2	3	3	3	4	2	4	2
1502749845669	low	us	3	4	5	4	6	6	4	5	6	6	6	6	6	1	6	6	5	6	6	5	6	6	5	4	5	6	1	1	1	1	1	2	6	1
1502751645097	low	us	1	1	2	1	3	5	2	2	6	6	6	6	6	1	6	6	6	5	6	1	6	1	6	2	2	6	1	5	2	4	6	3	6	1
1502753036448	low	us	3	3	3	2	3	3	3	3	6	6	6	6	5	2	5	4	5	3	3	2	6	2	3	3	3	6	1	2	1	1	1	1	1	1
1502754668744	low	us	3	3	2	3	4	3	3	4	6	5	6	5	5	2	5	4	5	4	4	2	4	4	4	3	3	5	2	2	2	2	3	2	2	1
1502754875234	low	us	3	2	4	2	5	5	5	4	5	5	6	5	4	2	4	6	5	4	6	4	6	5	5	3	5	6	5	3	2	2	2	3	3	1
1502861620197	low	us	5	4	5	5	4	5	4	5	3	4	6	4	4	5	5	5	4	3	4	3	4	3	3	3	2	4	3	2	3	2	4	3	5	3
1502887077157	low	us	2	2	2	2	4	5	4	4	5	5	5	5	5	2	4	5	5	5	5	4	4	4	4	5	5	5	2	3	2	1	3	4	3	2
1502885674500	low	us	1	1	1	1	1	1	1	1	4	4	4	4	3	2	3	2	4	1	1	1	2	1	1	1	1	3	1	1	1	1	2	1	5	1
1502887030229	low	us	3	2	4	2	5	5	5	4	5	5	6	5	5	2	5	5	5	5	4	4	4	4	5	4	4	4	3	3	3	2	2	3	2	2
1502899193974	low	us	1	1	2	1	1	2	2	2	5	5	6	4	2	1	1	4	4	3	3	1	4	3	4	2	2	5	2	1	2	2	2	2	3	1
1502888598155	low	us	3	3	2	2	5	4	4	5	5	6	6	6	4	1	4	5	4	5	4	3	5	5	4	4	5	6	1	2	2	2	1	2	2	1
1502900385051	low	us	1	1	1	1	1	2	1	1	2	4	4	4	4	2	1	1	1	3	2	2	3	2	2	2	1	5	1	1	1	1	1	1	1	1
1502870288361	low	us	4	4	4	2	4	5	4	5	5	5	6	5	5	2	5	6	6	5	5	4	6	5	5	6	6	5	4	3	3	4	3	2	4	3
1502902517875	low	us	4	4	4	4	5	5	5	5	5	5	5	5	5	2	5	5	5	5	5	4	5	5	5	5	5	5	2	2	2	2	2	2	4	2
1502908706251	low	us	2	3	5	3	2	4	4	2	5	4	4	5	5	1	5	3	3	4	5	2	4	3	3	3	5	4	3	4	5	6	5	5	3	3
1502897992961	low	us	2	2	3	3	2	4	4	4	6	5	6	5	5	1	5	4	4	3	3	2	3	3	2	2	3	6	1	2	2	1	1	1	2	1
1502898814397	low	us	1	1	3	1	2	1	2	2	5	5	5	4	3	1	5	4	5	1	1	1	1	1	2	1	1	3	2	2	2	1	2	2	2	1
1502902782013	low	us	1	1	1	1	4	1	1	3	6	6	6	6	5	2	4	5	5	2	3	1	2	5	4	2	4	5	2	3	2	2	2	2	2	1
1502907439194	low	us	2	2	3	2	3	2	2	3	5	4	5	5	4	1	3	3	4	4	5	2	3	3	3	3	3	4	2	2	2	2	2	2	2	2
1502918374760	low	us	4	3	3	3	4	5	5	5	6	6	6	5	3	1	6	5	5	5	5	4	3	5	3	4	5	6	2	2	2	1	4	2	3	1
1502920344330	low	us	3	3	3	2	3	3	2	2	4	5	5	4	5	2	4	4	5	4	3	3	3	3	3	3	3	5	3	3	3	4	2	3	2	4
1502920484851	low	us	2	1	2	1	1	4	2	2	5	6	5	5	2	1	1	2	6	2	1	1	2	1	3	2	1	1	2	1	2	1	1	1	2	2
1502912554558	low	us	3	2	4	3	5	4	4	4	6	5	6	5	5	4	3	4	5	4	5	2	4	4	3	2	2	5	2	1	2	2	3	2	2	2
1502912864037	low	us	2	2	2	2	4	3	3	3	5	5	5	4	4	2	4	4	5	3	2	3	4	3	3	4	4	5	1	2	2	4	2	3	2	2
1502918780851	low	us	2	3	3	2	4	4	4	4	5	6	6	6	6	1	5	5	5	5	5	4	5	4	4	5	5	6	1	1	1	3	3	4	1	1
1502918962405	low	us	2	2	3	2	5	5	3	4	6	6	6	6	6	1	5	6	6	4	6	3	3	4	5	4	3	6	2	2	2	1	1	2	2	1
1502919682484	low	us	3	3	5	3	4	4	3	4	5	4	5	4	5	2	4	4	5	4	4	3	4	4	4	4	4	4	4	4	4	4	4	4	4	3
1502919851312	low	us	5	3	4	3	5	5	4	4	6	6	5	6	6	2	5	5	6	5	5	4	5	5	5	5	5	6	2	2	2	2	2	3	2	2
1502920440080	low	us	3	2	2	2	4	4	3	3	5	5	5	5	4	2	4	4	4	3	3	3	3	3	3	3	3	4	3	4	3	3	3	3	3	3
1502922639686	low	us	2	2	2	3	4	4	5	4	6	5	5	5	4	2	3	5	5	5	3	4	6	5	5	5	5	6	2	3	2	2	2	4	3	1
1502923361266	low	us	2	2	3	2	4	4	4	4	5	5	5	5	4	2	5	5	5	5	6	4	6	4	4	4	5	6	2	1	1	1	2	2	4	1
1502902266579	low	us	3	2	3	3	4	4	3	4	4	4	5	5	3	2	4	5	5	4	4	3	3	4	4	4	4	5	3	3	3	3	3	3	4	2
1502924173689	low	us	3	3	4	3	5	5	4	4	5	5	5	5	5	3	4	4	4	3	2	3	4	3	2	3	3	4	1	1	2	2	2	1	3	1
1502934831564	low	us	3	3	2	3	4	4	4	4	6	6	6	6	4	2	3	5	4	4	4	3	4	4	3	3	5	6	1	2	2	1	1	2	2	1
1503223800147	low	us	3	2	2	3	4	3	4	4	6	5	5	5	4	2	4	5	4	4	5	5	4	5	4	4	4	5	2	4	2	4	2	3	5	1
1503587126797	low	us	3	1	3	2	3	4	3	2	4	6	4	5	5	3	3	4	5	4	4	3	4	3	3	3	3	4	3	4	3	4	3	3	3	3
1503591891683	low	us	3	3	3	4	5	5	5	5	5	5	6	6	5	2	5	5	6	5	6	4	6	4	5	4	4	6	1	1	1	1	2	1	2	1
1503612088657	low	us	1	1	1	1	1	1	1	1	1	1	1	1	1	1	1	1	1	1	1	1	1	1	1	1	1	1	5	4	4	1	1	2	4	2
1503593587901	low	us	2	1	2	2	2	3	2	5	5	5	4	4	2	2	4	4	5	3	4	2	5	2	4	3	3	3	2	2	3	3	5	2	4	3
1503595377509	low	us	2	3	3	2	3	3	3	4	4	5	4	4	3	2	4	4	5	4	4	4	4	4	4	4	3	4	4	4	4	4	4	4	5	4
1503598276303	low	us	2	3	2	2	4	4	3	4	6	6	5	5	5	2	4	5	4	4	4	3	4	4	4	4	4	5	1	1	1	1	1	2	2	1
1503874039215	low	us	2	3	1	3	4	4	4	3	5	5	5	6	6	2	4	4	5	4	6	4	6	5	4	3	5	6	2	2	2	1	4	1	3	1
1503950389010	low	us	2	2	4	2	2	5	4	4	6	6	5	5	4	3	4	5	3	4	4	1	3	5	2	5	5	6	1	3	1	2	1	2	3	1
1502310864739	low	uk	4	3	3	4	5	4	6	5	5	5	6	6	6	1	5	4	4	4	4	3	4	4	4	4	3	6	1	1	2	2	3	2	3	1
1502470749989	low	uk	4	2	3	3	4	3	3	4	4	4	3	3	2	3	2	3	3	3	3	3	2	2	3	2	2	2	3	4	4	4	1	4	3	3
1502625651750	low	uk	3	3	3	3	5	3	4	3	5	5	5	5	4	2	4	5	4	4	4	3	4	4	4	4	4	5	3	3	3	3	3	3	3	2
1502823295681	low	uk	1	1	2	2	5	5	1	4	4	4	5	5	3	5	4	5	4	2	1	1	1	2	1	1	3	3	3	5	6	3	3	4	2	4
1502809362945	low	uk	3	3	3	2	5	5	5	5	6	5	5	5	4	1	5	5	4	4	5	2	5	5	4	4	5	5	2	2	2	2	2	2	2	2
1502824633555	low	uk	3	2	3	2	5	5	2	4	5	5	5	5	5	2	4	5	3	4	3	3	4	3	3	3	4	5	2	2	2	2	5	2	2	1
1502869399740	low	uk	2	3	2	3	3	3	4	5	4	4	5	5	5	1	3	3	4	4	3	3	3	2	3	4	4	5	3	2	3	4	2	2	3	3
1502978662285	low	uk	4	4	4	4	4	4	4	4	4	4	3	4	5	4	3	5	4	3	4	3	4	3	3	3	3	4	3	3	3	3	4	3	4	3
1503169296949	low	uk	1	1	1	1	1	1	1	1	1	1	1	1	1	1	1	1	1	1	6	1	6	1	1	1	1	6	1	1	1	1	6	1	6	1
1503170782117	low	uk	4	3	4	3	5	4	5	4	4	4	4	4	4	2	3	4	4	4	4	4	3	3	4	4	4	4	3	3	3	4	3	4	3	3
1503171627109	low	uk	5	5	5	4	6	5	6	6	6	6	6	6	6	1	6	5	5	6	5	5	6	6	5	5	5	6	1	1	1	1	2	2	2	1
1503171853015	low	uk	2	3	3	3	4	3	3	3	4	4	4	4	4	1	4	4	4	4	6	1	6	3	4	3	4	6	3	1	2	3	2	1	2	1
1503174060008	low	uk	4	4	4	4	4	4	4	4	4	4	5	3	4	1	3	3	3	4	4	4	4	4	3	3	4	4	3	2	2	2	4	2	4	2
1503174508572	low	uk	3	4	2	3	5	4	5	4	5	4	5	5	4	1	3	3	1	4	4	2	6	4	4	4	4	6	1	1	1	1	3	3	2	1
1503174950263	low	uk	3	4	4	3	5	4	5	5	5	5	4	5	6	1	2	6	2	4	4	4	5	4	4	4	4	5	1	1	1	1	1	2	2	1
1503174892858	low	uk	3	3	3	3	4	4	3	4	5	5	5	5	4	2	4	4	4	4	4	3	5	4	4	4	4	6	2	2	1	2	2	2	3	1
1503175737389	low	uk	2	1	3	2	2	2	2	1	4	4	4	4	4	1	2	2	3	2	2	1	2	2	1	2	1	3	1	2	2	1	1	2	3	1
1503176819221	low	uk	3	4	3	4	4	4	5	5	5	5	5	6	6	1	3	6	5	5	6	5	6	5	5	4	5	5	1	4	2	4	4	3	6	1
1503176776320	low	uk	3	4	3	4	4	5	4	4	6	6	6	4	5	1	4	4	4	4	4	2	5	4	4	4	4	5	2	2	1	2	2	3	2	1
1503178703304	low	uk	3	3	2	3	4	5	5	5	5	5	4	5	4	1	3	4	3	4	4	3	4	3	4	4	4	4	3	3	3	3	4	3	4	1
1503179062033	low	uk	3	2	2	3	4	4	4	4	5	5	4	5	5	2	3	3	3	4	4	3	3	4	3	4	4	4	3	3	3	3	5	4	3	2
1503180349842	low	uk	4	4	2	4	5	5	5	6	4	5	5	6	6	2	3	5	3	5	6	5	6	5	5	5	5	6	1	1	2	2	2	2	4	1
1503181471180	low	uk	3	3	3	4	3	3	4	5	4	4	4	4	4	1	4	4	3	3	4	3	4	4	4	4	4	4	2	3	3	3	3	3	3	3
1503181543602	low	uk	5	4	3	4	5	5	5	5	5	6	5	5	5	3	4	5	5	5	6	4	6	5	5	4	4	6	1	1	3	1	2	1	2	1
1503184321567	low	uk	6	5	5	5	5	5	6	6	3	6	5	4	4	1	3	2	2	6	3	6	6	6	4	1	5	3	1	6	5	5	6	6	6	5
1503185226080	low	uk	3	2	3	2	3	3	2	3	5	5	5	5	5	1	4	4	6	4	3	3	3	3	3	3	3	6	3	1	1	1	2	3	2	2
1503184250788	low	uk	2	2	2	2	3	3	3	3	4	3	4	4	1	3	3	3	2	2	4	2	2	2	3	2	2	4	3	3	3	3	3	4	3	3
1503189444801	low	uk	3	4	4	5	5	5	6	5	6	5	5	4	5	1	4	6	5	4	6	4	6	4	5	4	4	4	3	4	4	4	4	4	3	3
1503202136434	low	uk	3	2	2	2	4	3	3	3	5	5	4	4	4	2	5	3	5	3	3	2	3	3	4	4	3	3	2	3	1	3	2	2	2	2
1503210682477	low	uk	4	3	4	4	4	4	4	4	4	4	4	4	4	1	4	4	3	4	4	4	4	4	4	4	4	6	3	3	1	3	4	4	6	3
1503211147898	low	uk	2	3	2	2	4	4	4	4	4	3	4	4	2	1	3	3	3	3	3	2	3	3	4	4	4	4	4	4	2	4	3	2	4	2
1503212114529	low	uk	4	1	4	4	5	5	5	5	5	5	5	4	5	1	5	5	4	5	6	4	6	4	4	4	4	6	1	1	1	3	1	3	3	1
1503212161539	low	uk	3	3	4	3	4	3	3	5	4	5	5	6	4	2	5	4	4	5	4	3	4	4	4	4	5	6	3	1	2	1	5	3	3	1
1503213402061	low	uk	4	3	3	3	5	4	5	6	5	5	5	5	6	1	5	6	5	4	5	5	5	5	5	5	5	5	2	2	1	1	2	1	4	1
1503214558039	low	uk	2	2	4	4	4	4	4	4	6	6	6	5	4	1	4	6	5	4	3	3	4	3	2	1	3	5	2	1	1	2	5	3	3	1
1503218148633	low	uk	3	3	3	3	3	3	4	3	4	4	4	4	4	2	3	3	4	4	4	3	4	2	4	3	4	5	3	2	2	2	2	2	2	3
1503217925688	low	uk	1	2	2	2	2	2	4	3	3	3	4	1	1	3	2	2	1	2	3	2	3	2	2	3	2	3	3	3	2	3	2	2	3	2
1503218293023	low	uk	3	3	3	3	3	3	3	4	5	5	5	5	4	1	3	3	3	4	4	3	3	3	3	3	4	5	2	3	3	3	2	3	3	2
1503221521182	low	uk	2	3	3	3	4	4	4	4	4	5	4	4	5	1	3	3	4	4	4	3	5	4	3	5	5	5	3	3	3	3	2	3	4	2
1503222725454	low	uk	3	3	3	3	4	4	3	3	5	5	5	4	5	2	3	3	3	4	4	3	4	4	3	4	4	5	3	2	2	3	2	3	3	2
1503224071374	low	uk	3	3	3	3	5	4	4	5	4	4	4	4	5	1	3	4	3	5	5	4	3	4	3	5	4	4	2	1	1	2	2	3	2	1
1503228255283	low	uk	1	1	1	1	2	1	1	1	1	1	1	1	1	1	1	1	1	2	6	1	6	1	1	1	1	6	1	1	1	1	6	1	6	1
1503229701400	low	uk	1	1	1	1	1	1	1	1	1	1	1	1	1	1	1	1	1	1	6	1	6	1	1	1	1	6	1	1	1	1	6	1	6	1
1503491485183	low	uk	3	3	2	3	4	3	3	3	4	5	5	4	2	1	2	1	2	3	4	2	3	3	2	3	3	3	1	3	1	1	2	3	2	2
1503569440552	low	uk	3	2	4	3	2	3	2	4	3	4	3	5	4	1	3	2	1	4	3	3	3	4	2	2	4	6	3	3	4	3	3	4	4	2
1503569637213	low	uk	2	2	3	2	5	3	2	3	4	5	4	4	4	2	2	3	3	4	3	3	4	4	3	4	4	5	3	3	3	3	3	3	3	2
1503571948433	low	uk	4	4	4	1	4	5	4	4	4	4	5	5	4	1	4	5	4	6	6	4	6	1	1	5	5	6	1	1	1	1	6	1	6	1
1503574493790	low	uk	2	2	3	3	4	3	4	4	6	6	6	6	5	1	5	5	6	4	6	3	4	3	3	3	3	6	1	2	1	1	3	1	2	1
1503584501800	low	uk	3	4	3	3	5	5	4	4	5	4	5	4	4	2	3	4	5	4	4	3	5	4	4	4	4	4	4	2	2	3	4	3	3	2
1503589454306	low	uk	3	3	3	3	3	3	4	4	4	5	5	5	4	2	3	3	3	4	4	3	4	3	4	3	4	5	3	2	2	2	3	4	3	2
1503594859412	low	uk	3	2	2	2	4	3	3	4	4	4	4	3	4	1	3	3	3	4	5	4	4	4	4	4	4	5	2	2	1	2	2	2	3	1
1503597762222	low	uk	3	3	3	3	5	5	4	5	6	6	6	5	6	2	3	5	5	5	5	5	4	5	5	5	5	5	4	3	2	2	3	3	4	3
