# Supplementary material for: The Position-Reputation-Information (PRI) scale of individual prestige
Source: PLoS One. 2020 Jun 25;15(6):e0234428. doi: 10.1371/journal.pone.0234428 (PMC7316272; doi:10.1371/journal.pone.0234428)
Supplement: S1 Data — Archive of data sets (as RDS and CSV) and R code (pri_analyses, as R Markdown script and PDF document) used for all analyses and the generation of figures, in ZIP format. Data sets included are: free list data (list_f and data_f), pilot study attitudinal data (data_p), scale construction study attitudinal data (data_s) and triad data (data_t), scale evaluation study attitudinal data (data_c), and criterion validity comparative attitudinal data (data_v). The final confirmatory lavaan model object (cfa_pri.RDS) is also included. See S1 Metadata for full descriptions of data sets, types, and variables. (ZIP) [file pone.0234428.s003.zip › list_f.csv]

id	list1	list2	list3
CO01	rank;class;standing;winning;first place;accomplishments;achievements;order;hierarchy;competition;order	successful;wealthy;educated;skilled;confident;leader;high class;intelligent;high rank	intelligent;confident;successful;looked up to
CO02	high-up;fancy;honor;money;status;well-known;special;exclusive	rich;lucky;fancy;opportunists;connected;political;judgmental	spoiled;egocentric;judgmental;opportunity;family;luck;personality
CO03	perfection;excellence;expectations;standards;quality;high quality	don't make mistakes;qualified;well educated;professional;can create valid arguments	educated;motivated;driven;professional;qualified;smart;thoughtful;successful;prepared;on-time
CO04	power;that movie called prestige;magic;christian bale;hugh jackman;dark;smart;intellect;influence;the best of the best;difficult;sought after;skilled	powerful;smart;intellectual;influential;conceited;demeaning;successful;rich;sought after;have jobs;high paying jobs;bosses;in control	successful;surpassed others;intelligent;confident;looked up to
CO05	honor;greatness;royalty;high-up	kings + queens;politicians;prize winners (nobel);snotty people;arrogant people;award winners;actors/actresses	driven;focused (on their expertise);outgoing;better-than you;think they're always right
CO06	successful;powerful;hierarchy;the movie step brothers;world-renown;well known;video game prestige;system of leveling;india's caste system;prestigious university	powerful;bosses;ceo's;significant;important;president;successful;driven;smart;resourceful;controlling;organized;respected;well-known;rich;competent;reliable	school/education;resourcefulness;creativity;frugal;independent;decision-maker;leader;well-known;self-aware;culturally-aware;male or female;success
CO07	the movie with hugh jackman;wealth;class;social perceptions;privilege - 1st world, white male;stigma;superiority;prestigious universities--ivy league;social standing;nebulous quality;i have it you don't - depends on others not having it - teeter totter power	white;men;proud;lots of education;lots of money;inaccessible;wealthy;new york - upper east side - geography of privilege;well respected;movers + shakers;superior;powerful;born to it - silver spoon;acclaimed	highly educated;very wealthy;has a well-respected job - prof, doctor, engineer;well-recognized;recipient of awards + honors;older;has power of some kind;articulate
CO08	status;hierarchy;order;regal;high status;monarchy;class;power;rich;knowledgeable;high-up;stuck-up	noble;stuck-up;knowledgeable;rich;high-status;well-known;regal;powerful;smart;wealthy;top-of-their-class;hard-working	well-bred;wealth;knowledge;hard-working;powerful;well-known;smart;well-informed;go-getter (but classy);formal
CO09	power;respect;dominance;wealth;cache;honor;social value	popular;respected;leaders;prominent figures;powerful;elite	popularity;wealth;wisdom;education;political savvy
CO10	success;power;intelligence;respect	hard-working;successful;well-respected;intelligent;powerful;influential;knowledgeable	hard-working;driven;assertive;dedicated;intelligent
CO11	wealth;fame;honor;winner;high-ranking	leaders;wealthy;famous;celebrities;respected	money;talented;hard-working;successful;intelligent;privileged
OL01	suit;jewelry;white;hair;glamour;wealth;ridiculous;gaudy;obnoxious;inflated;meaningful;achievement;biased;award	pompous;elite;intelligent;wealthy;old boy's club;successful;inherited	intelligence;wealthy parents;connections;successful
OL02	high-achieving;well-known;respect	successful;well-known;knowledgeable;respected	intelligent;sociable;well-liked;respected
OL03	wealth;status;power;expertise;university	wealthy;role model;attention;success	cunning;family status;intelligence;takes reasonable risks;measured
OL04	respect;status;wealth;classism;appearances;elite;conservativism;elevated	wealthy;ivy league;accomplished;business	educated;accomplished in one's career;published;public
OL05	academic;high ranking;wealth;genius;high brow;smart;cultured;educated;power;award winning;top notch;world class;epitome of success	smart;cultured;educated;hard working;intelligent;social climber;gifted;high brow;academic;driven;wealthy;well respected;honest;mature;intense;hob nobbing	hard working;smart;driven;academic;socially apt;well spoken;articulate;put together;well respected;legitimate;honest;ethical;innovative;ambitious;intelligent
OL06	high quality;respect;achievement;status	respected;high social status;elite;well-mannered;leader	integrity;drive;intelligence;achievement;accomplished;stately
OL07	fame;fortune;renowned;elite;possibly intelligence;success;media hype;advancing the human race;doing something good or amenable for people;popularity	successful;intelligent;well-versed;famous;knowledgeable;influential;possibly haughty;wealthy;able to enact change	knowledge;power;authority;success;influence;intelligence;wealth;plethora of ideas;creativity
OL08	superior;best;top;class;social-standing;admired;valued	educated;high-status;acclaimed;admired	admiration;social-status;acclaim;renown
OL09	notoriety;regard;esteem;fame;class;renown;likable	generous;wealthy;high-class;famous;publicized;trending;talented;loquacious;beautiful;glamorous;regarded;visible	smart;talented;vocal;publicized;generous;famous;industrious;productive;original;creative;wealthy;discerning;scarce;beautiful
OL10	money;power;big name;uniform;recognized;important	famous;well known;recognized;big name;money;uniform	well known;expensive;recognized;big name;has sponsors
OL11	honor;status;profession;wealth;fame;power;important;acclaimed;celebrated;awarded;excellency;earned	accomplished;famous;acclaimed;celebrated;talented;honored;valuable;rare	knowledgeable;well-connected;talented;famous;professional;artistic;innovative;daring;thoughtful;articulate
CO12	fame;renown;accomplished;well-known;respected;assigned merit;impressive;competitive;sought-after;at the top	confident;competitive;determined;respected;envied;hard working;probably has little personal life;impressive;accomplished;charismatic;politically savvy	awarded;well-known;established;critically acclaimed;respected by peers + other respected people;accomplished;proven abilities;intelligence;man
CO13	leader;expert;fame;educated;well known;revered;respected;rare;difficult	expert;well-known;intelligent;respected;class;wealthy;the best	intelligence;respectful;a leader in their field;respected in the community
OL12	power;influential;dominate;refined;admired	influential;admired;idolized;highly respected	knowledgeable;educated;refined;hardworking
OL13	educated;worldly;well-traveled;expensive;male	educated;affluent;disconnected from the average population;honored;male	honored;well-traveled;educated;affluent;male;male-respected
OL14	wealth;opportunity;admired;reputation;success;upscale	wealthy;hard-working;admirable;reputable;talented;honorable;esteemed;leader;distinguished;respected	good reputation;hard working;talented;leadership qualities;authoritative;self-respect;self-admiration;driven;self-motivated
OL15	power;ability;standing;authority;title;money	wealthy;powerful;privilege;educated;honored;set apart;blessed	birth;position;authority;education;job;luck;money;ability;talent
OL16	rank;status;importance;position;reputation;power	privileged;authoritarian;inflated ego;well to do;often celebrity in america i suppose	wealth;fame;respectable
OL17	success;exclusivity;respect;reputable;expensive;reliable;consistent;conservative	learned;intelligent;well-known;focused;driven	hard work;old money;network;popularity;determination;ambition;bring selective;integrity
OL18	power;importance;elite;leader;influence;status	influential;high importance;powerful;motivated;educated;high society	successful;motivated;dedicated;wealth;education level;job status;socioeconomic position
OL19	rank;honor;class	leaders;well known;well respected;people who make a difference	knowledge;ability to teach or reach others;leadership;well spoken;classy
OL20	perfect;prestigious;exclusive;top of the line;best	successful;wealthy;royalty;famous	successful;lucky;smart
OL21	elite;money;elevated;well known;quality;expensive;honorable;good reputation;well researched;ivy league;high caliber;world renowned;exclusive	doctor;phd;president;senator;congressman;philanthropist;well educated;resilient;intelligent;flexible;collaborative;well read;literate;dynamic;wealthy;intellectual;outspoken;well traveled	well educated;well known;published;scholarly;wealthy;respected;energetic;willing to collaborate
OL22	reputable;respected;well-known	accomplished;noteworthy;well known;influential	hard-working;well-educated;positive
OL23	honor;power;award;money	smart;well-to-do;powerful;rich;doctor;lawyer;awards;business person	smart;well-to-do;educated;powerful job;has sway;political
OL24	rich;fancy;accomplished;wealthy;snobby;high-ranking	well-educated;wealthy;powerful;important;influential	smart;powerful;important
OL25	rich;famous;successful;status;wealthy;distinguished;symbol	knowledgeable;successful;rich;wealthy;revered;distinguished;higher-up;senior;well known	smart;successful;savvy;well regarded;generous;knowledgeable;expert
OL26	power;respect;control;influence;recognition;importance;valuable	powerful;respected;well thought of;important;leaders	assertive;charismatic;leaders;progressive;influential;powerful
OL27	rich;privileged;official;honor;highest rank;important	rich;influential;significant;historic;having done something of honor;honorable	having done an honorable selfless act;having achieved historical significance;having changed policy or changed the mainstream way of thinking about a topic
OL28	higher education;disciplined;gifted;talented;qualified;proven record of success;great at what they do;exclusive;best of the best	talented;artists;scholars;wealth of money or knowledge or skill;committed;disciplined;highly experienced;best of the best	willing to learn;like to learn;their personality;born into a well connected family;born into a wealthy family;born into a family that values hard work;born into a family that values education;knowing the right people;working hard;learning how the system works;commitment;passion;perseverance;popularity;smart;intelligent
OL29	rich;money;class;white;wealthy;royalty;fancy;expensive;unattainable	educated;wealthy;work;tall;chin up;smart;classy	fancy;rich;wealthy;privileged;white;wanted
OL30	important;respected;formal	important;respected;wealthy;upper class;intelligent;formal	intelligence;respected;sets high standards;popular;calm
OL31	power;influence;money;wealth;heritage;established;proven;long-standing;respected	expert;knowledgeable;intellectual;wise;influential;powerful;respected;revered;honorable	intelligent;respectful;conscientious;worldly;hard-working;long-standing;academic
OL32	power;acclaimed;lofty;known;brand name	hard working;powerful;ambitious;intelligent	hard work;has a title/rank;is smart;is interesting
OL33	gravitas;confidence;renown;status;extraordinary;fame;character;class;culture;recognition	confident;capable;respected;leader;well known;recognized;rare;charismatic;honoured;lonely	charisma;effort;luck;background;confidence;guile;determination;will;patience
CO14	honor;pride;award;recognition;fancy;high;above others;requires others to recognize it to be real;prestigious	received awards & honors;hard-working;long resume or CV;older;wiser;difficult to get in touch with;looked up to by others;earned celebrity;produced a lot of work;busy	they are hardworking;their work stands out to others;they promote their work (or someone else does);they are honored or awarded;people know who they are;they have done something impactful in their life to earn it;their work influences a lot of people in some way
CO15	classy;elegant;sophisticated;self-assured;confident;higher income;well respected;influential in his/her occupation;career of socially perceived importance	classy;sophisticated;elegant;some are arrogant;savvy in their profession;well spoken	higher than average intellect;ability to present themselves as someone of importance;classy;elegant;refrain from profanity often;respectful;professional
BR01	strength;power;royalty;intelligence;rank;station;position;christian bale;hugh jackman;magic;film;fame;fortune;honour;luck;control;respect;discipline;money;wealth;hierarchy;politics	powerful;wealthy;inheritance;talented;fortunate;handsome;beautiful;skilful;famous;influential;political;respected;desirable	lucky;attractive;fortunate;royalty;noble;dignified;intelligent;talented;respected;position of power
BR02	respect;admiration;achievement;success;status;reputation;positive image	successful;admirable;hard working;prominent;well known	hard working;ambitious;personable;determined;appealing;intelligent
BR03	class;elitism;respect;importance;signifier	royalty;the upper class;rarity;prideful;predisposed to others	self-importance;entitlement;pride;care;dignified
BR04	brand;respect;reputation;high quality;high standards;good service;influence;power;high standing;visibility;established;establishment;honour;virtue	famous;hard-working;rich;respected;intelligent;talented;respectful;well-connected;important;influential;kind;generous;caring	hard work;continued effort;wealth;fame;good fortune;high social standing;influence;business connections;social connections;political connections;generosity;philanthropy;highly accomplished;high-achieving;successful
BR05	wealth;bragging;control;hierarchy;unequal;work;competition;exploitation (of others);honour;excellence;aspirational (to aspire to be)	famous;well-known;honoured;role-model;commended;important;desired;intelligent;loved;hard-working;competitive;driven;excellent	driven;intelligent;wealth (sometimes);power;nepotism;chance;brave;selflessness;selfishness;well-connected;schmoozer;confidence
BR06	money;power;status;old;institutional;award;variety;rare/special;final phase of magic act;film;long-standing;difficult to obtain	well-known;respected;authoritative;skilled/gifted/talented;older	have gained great knowledge or skill in an area;aloof to a degree;moral;learned
BR07	wealth;magicians;old;privileged;honour;institute;elite;few;leaders;best;award;better;posh;lifetime;honorary;club	rich;successful;elite;club;group;gentrification;upperclass;bow-ties;suits;old;proud;1%;lords;ladies;actors;uppity;old-money;old-timey;landowners	having a lifetime achievement;having old wealth or money;owning a lot of land;owning specific, extremely exclusive brands;being part of a dying tradition or an old institution;being well educated at widely known establishments;being a magician in a decent film;being rich;being snobbish;thinking they're better;being aloof;excessive politeness;having and continuing traditions
BR08	elitism;wealth;consumption;hierarchy;posh;achievement;snobbery;class;also, in terms of magicians, some sort of trickery;pulling the wool over;usurption	elitist;accomplished;top of their game;notable;noteworthy;respectable	accomplished;capable;skilled;articulate
BR09	education;standing;respect;recognition;learning;expertise;admiration;trust;quality	trusted;learned;respected;recognised;rewarded;dedicated;knowledgeable;hardworking;motivated;driven	expertise;standing;respect
BR10	luxury;money;status;reputation;prestigious;well regarded	wealthy;noble;respected;aristocratic;old money;well known	well respected;wealthy;noble;aristocratic
BR11	hard work;established;tradition;pride (in oneself and one's work/business/etc);good;arrogance	aloof;rarefied;well-known;well-established;impressive;motivational	mastery of a certain task or attribute;quiet confidence in own ability;popularity or significant public image/awareness;limited exposure;a certain level of aloofness
BR12	money;job;power;name;university;south east;wealth	powerful;wealthy;posh;rich;clever;well connected	well educated;wealthy;powerful
BR13	well known;prestigious;high quality;difficult to earn or achieve;noteworthy;high achieving;sought after;top of the range;prestigious award;prestigious university;well respected	the queen?;well respected people;i don't really know what this would refer to to be honest	i honestly haven't got a clue. i didn't know one could be prestigious. but if a place is prestigious it is well known and sort after and highly recommended or acclaimed so i suppose the same could be true of a person.... although that doesn't make sense. no idea. sorry
BR14	grandeur;success;hard work;aspiration;inspiring;historic;showy;pretentious	good morals;a good person;done good in this world;achieved without stepping on others;well respected;well renowned;(i don't generally feel that any one person can be called prestigious) people can have associated prestige but cannot be prestigious in themselves maybe, i would never describe any one person as prestigious..........an institution or a brand maybe...but not a person.	i don't think a person can be prestigious, the collective or institution they belong to maybe so they have the reflected prestige, but prestige is not something i attach to someones fundamental identity as a human being.
BR15	pride;money;honour;fancy;posh;rich colours;red;blue;gold;for show	worked hard;successful;rich;high up;position;authority;title	position of authority;high up;successful;well known;knowledgeable
BR16	illusion;trick;assumed respect;chain of hairdressers	celebrity;elitism;businessmen;high-earning;worthy of worship;admirable;aspirational;superior	famous;wealthy;aspirational;admirable
BR17	power;opportunity;ability;high class;old	powerful;old money;top of their profession;well bred;confident	well spoken;ruthless;confident;intelligent;hard working
BR18	money;power;respect;honour;coveted	rich;powerful;driven;elite;skilled;honourable;trustworthy	successful;motivated;respected
BR19	fancy;quality;rich;better than the majority;rites;stately;protocols;exclusive;privilege;caviar;pride;snooty	rich;minority;elite;they would have special treatment by society;not subject to the same rules as the rest of us;they would command respect from others	rich;authoritative;fancy;snooty
BR20	honor;recognition;money;annoying;fancy cars;doing well;fancy office	honorable;diploma;rich;hard working;well recognized;famous	luck;hard work;achievement;significant contribution to life;money
