# Supplementary material for: The Position-Reputation-Information (PRI) scale of individual prestige
Source: PLoS One. 2020 Jun 25;15(6):e0234428. doi: 10.1371/journal.pone.0234428 (PMC7316272; doi:10.1371/journal.pone.0234428)
Supplement: S1 Data — Archive of data sets (as RDS and CSV) and R code (pri_analyses, as R Markdown script and PDF document) used for all analyses and the generation of figures, in ZIP format. Data sets included are: free list data (list_f and data_f), pilot study attitudinal data (data_p), scale construction study attitudinal data (data_s) and triad data (data_t), scale evaluation study attitudinal data (data_c), and criterion validity comparative attitudinal data (data_v). The final confirmatory lavaan model object (cfa_pri.RDS) is also included. See S1 Metadata for full descriptions of data sets, types, and variables. (ZIP) [file pone.0234428.s003.zip › list_f_r.csv]

id	list1	list2	list3
CO01	high social status;high social status;high social status;awarded;awarded;accomplished;accomplished;ordered;high social status;competitive;ordered	successful;wealthy;educated;skilled;confident;leader;refined;intelligent;high social status	intelligent;confident;successful;admirable
CO02	high social status;fancy;honorable;wealthy;high social status;well-known;special;exclusive	wealthy;lucky;fancy;opportunistic;well-connected;political;judgmental	spoiled;egocentric;judgmental;opportunistic;privileged;lucky;likable
CO03	perfectionist;excellent;expectations;ambitious;superior;superior	perfectionist;qualified;educated;professional;intelligent	educated;motivated;driven;professional;qualified;smart;thoughtful;successful;prepared;punctual
CO04	powerful;the prestige (film);the prestige (film);the prestige (film);the prestige (film);dark;smart;intellectual;influential;excellent;difficult;valued;skilled	powerful;smart;intellectual;influential;conceited;demeaning;successful;wealthy;valued;employed;wealthy;professional;composed	successful;upwardly mobile;intelligent;confident;admirable
CO05	honorable;great;royal;high social status	royal;political;awarded;arrogant;arrogant;awarded;famous	driven;focused;outgoing;self-important;self-righteous
CO06	successful;powerful;high social status;step brothers (film);renowned;well-known;video game prestige;system of leveling;high social status;academic	powerful;professional;professional;significant;important;political;successful;driven;smart;resourceful;controlling;organized;respected;well-known;wealthy;competent;reliable	educated;resourceful;creative;frugal;independent;professional;leader;well-known;self-aware;cultured;male or female;successful
CO07	the prestige (film);wealthy;high social status;well-regarded;privileged;stigmatized;superior;academic;high social status;NOT APPLICABLE;NOT APPLICABLE	white;male;proud;educated;wealthy;inaccessible;wealthy;privileged;respected;influential;superior;powerful;privileged;acclaimed	educated;wealthy;professional;recognized;awarded;old;powerful;articulate
CO08	high social status;high social status;ordered;regal;high social status;royal;high social status;powerful;wealthy;knowledgeable;high social status;snobbish	noble;snobbish;knowledgeable;wealthy;high social status;well-known;regal;powerful;smart;wealthy;outstanding;hardworking	privileged;wealthy;knowledgeable;hardworking;powerful;well-known;smart;knowledgeable;ambitious;formal
CO09	powerful;respected;dominant;wealthy;wealthy;honorable;valued	popular;respected;leader;prominent;powerful;high social status	popular;wealthy;wise;educated;political
CO10	successful;powerful;intelligent;respected	hardworking;successful;respected;intelligent;powerful;influential;knowledgeable	hardworking;driven;assertive;dedicated;intelligent
CO11	wealthy;famous;honorable;awarded;high social status	leader;wealthy;famous;famous;respected	wealthy;talented;hardworking;successful;intelligent;privileged
OL01	well-dressed;well-dressed;white;well-dressed;glamorous;wealthy;ridiculous;gaudy;obnoxious;inflated;meaningful;accomplished;biased;awarded	pompous;high social status;intelligent;wealthy;exclusive;successful;privileged	intelligent;privileged;well-connected;successful
OL02	accomplished;well-known;respected	successful;well-known;knowledgeable;respected	intelligent;sociable;likable;respected
OL03	wealthy;high social status;powerful;expert;academic	wealthy;role model;attentive;successful	cunning;high social status;intelligent;takes reasonable risks;measured
OL04	respected;high social status;wealthy;high social status;appearances;high social status;conservative;elevated	wealthy;academic;accomplished;professional	educated;accomplished;published;public
OL05	academic;high social status;wealthy;genius;refined;smart;cultured;educated;powerful;awarded;excellent;outstanding;successful	smart;cultured;educated;hardworking;intelligent;upwardly mobile;gifted;refined;academic;driven;wealthy;respected;honest;mature;intense;well-connected	hardworking;smart;driven;academic;sociable;articulate;articulate;composed;respected;legitimate;honest;ethical;innovative;ambitious;intelligent
OL06	superior;respected;accomplished;high social status	respected;high social status;high social status;polite;leader	honorable;driven;intelligent;accomplished;accomplished;stately
OL07	famous;fortunate;renowned;high social status;intelligent;successful;famous;philanthropic;good;popular	successful;intelligent;experienced;famous;knowledgeable;influential;haughty;wealthy;influential	knowledgeable;powerful;authoritative;successful;influential;intelligent;wealthy;knowledgeable;creative
OL08	superior;excellent;excellent;high social status;high social status;admirable;valued	educated;high social status;acclaimed;admirable	admirable;high social status;acclaimed;renowned
OL09	reputable;well-regarded;esteemed;famous;high social status;renowned;likable	generous;wealthy;refined;famous;publicized;popular;talented;loquacious;beautiful;glamorous;well-regarded;visible	smart;talented;vocal;publicized;generous;famous;industrious;productive;original;creative;wealthy;discerning;scarce;beautiful
OL10	wealthy;powerful;famous;well-dressed;recognized;important	famous;well-known;recognized;famous;wealthy;well-dressed	well-known;wealthy;recognized;famous;sponsored
OL11	honorable;high social status;professional;wealthy;famous;powerful;important;acclaimed;celebrated;awarded;excellent;hardworking	accomplished;famous;acclaimed;celebrated;talented;honored;valued;rare	knowledgeable;well-connected;talented;famous;professional;artistic;innovative;daring;thoughtful;articulate
CO12	famous;renowned;accomplished;well-known;respected;assigned merit;impressive;competitive;valued;high social status	confident;competitive;determined;respected;envied;hardworking;hardworking;impressive;accomplished;charismatic;political	awarded;well-known;established;acclaimed;respected;accomplished;proven;intelligent;male
CO13	leader;expert;famous;educated;well-known;revered;respected;rare;difficult	expert;well-known;intelligent;respected;high social status;wealthy;excellent	intelligent;respectful;leader;respected
OL12	powerful;influential;dominant;refined;admirable	influential;admirable;idolized;respected	knowledgeable;educated;refined;hardworking
OL13	educated;worldly;traveled;wealthy;male	educated;affluent;disconnected from the average population;honored;male	honored;traveled;educated;affluent;male;male-respected
OL14	wealthy;opportunistic;admirable;reputable;successful;upscale	wealthy;hardworking;admirable;reputable;talented;honorable;esteemed;leader;distinguished;respected	reputable;hardworking;talented;leader;authoritative;self-respecting;self-important;driven;self-motivated
OL15	powerful;skilled;high social status;authoritative;titled;wealthy	wealthy;powerful;privileged;educated;honored;aloof;blessed	privileged;high social status;authoritative;educated;professional;lucky;wealthy;skilled;talented
OL16	high social status;high social status;important;high social status;reputable;powerful	privileged;authoritative;inflated;wealthy;famous	wealthy;famous;respected
OL17	successful;exclusive;respected;reputable;wealthy;reliable;consistent;conservative	learned;intelligent;well-known;focused;driven	hardworking;privileged;well-connected;popular;determined;ambitious;bring selective;honorable
OL18	powerful;important;high social status;leader;influential;high social status	influential;important;powerful;motivated;educated;refined	successful;motivated;dedicated;wealthy;educated;professional;high social status
OL19	high social status;honorable;high social status	leader;well-known;respected;people who make a difference	knowledgeable;ability to teach or reach others;leader;articulate;classy
OL20	perfectionist;prestigious;exclusive;excellent;excellent	successful;wealthy;royal;famous	successful;lucky;smart
OL21	high social status;wealthy;elevated;well-known;superior;wealthy;honorable;reputable;scholarly;academic;high caliber;renowned;exclusive	professional;educated;political;political;political;philanthropic;educated;resilient;intelligent;flexible;collaborative;educated;literate;dynamic;wealthy;intellectual;outspoken;traveled	educated;well-known;published;scholarly;wealthy;respected;energetic;collaborative
OL22	reputable;respected;well-known	accomplished;noteworthy;well-known;influential	hardworking;educated;positive
OL23	honorable;powerful;awarded;wealthy	smart;wealthy;powerful;wealthy;professional;professional;awarded;professional	smart;wealthy;educated;powerful;influential;political
OL24	wealthy;fancy;accomplished;wealthy;snobbish;high social status	educated;wealthy;powerful;important;influential	smart;powerful;important
OL25	wealthy;famous;successful;high social status;wealthy;distinguished;symbol	knowledgeable;successful;wealthy;wealthy;revered;distinguished;high social status;old;well-known	smart;successful;savvy;well-regarded;generous;knowledgeable;expert
OL26	powerful;respected;powerful;influential;recognized;important;valued	powerful;respected;esteemed;important;leader	assertive;charismatic;leader;progressive;influential;powerful
OL27	wealthy;privileged;official;honorable;high social status;important	wealthy;influential;significant;privileged;honorable;honorable	honorable;significant;influential
OL28	educated;disciplined;gifted;talented;qualified;proven;expert;exclusive;excellent	talented;artistic;scholarly;wealthy;committed;disciplined;experienced;excellent	curious;inquisitive;likable;privileged;privileged;privileged;privileged;well-connected;hardworking;learning how the system works;committed;passionate;perseverant;popular;smart;intelligent
OL29	wealthy;wealthy;high social status;white;wealthy;royal;fancy;wealthy;unattainable	educated;wealthy;professional;tall;chin up;smart;classy	fancy;wealthy;wealthy;privileged;white;wanted
OL30	important;respected;formal	important;respected;wealthy;high social status;intelligent;formal	intelligent;respected;ambitious;popular;calm
OL31	powerful;influential;wealthy;wealthy;privileged;established;proven;established;respected	expert;knowledgeable;intellectual;wise;influential;powerful;respected;revered;honorable	intelligent;respectful;conscientious;worldly;hardworking;established;academic
OL32	powerful;acclaimed;lofty;known;ostentatious	hardworking;powerful;ambitious;intelligent	hardworking;titled;intelligent;interesting
OL33	gravitas;confident;renowned;high social status;extraordinary;famous;honorable;high social status;cultured;recognized	confident;capable;respected;leader;well-known;recognized;rare;charismatic;honored;lonely	charismatic;hardworking;lucky;privileged;confident;guileful;determined;willful;patient
CO14	honorable;proud;awarded;recognized;fancy;high;superior;NOT APPLICABLE;prestigious	awarded;hardworking;accomplished;old;wise;inaccessible;admirable;earned celebrity;productive;busy	hardworking;noteworthy;promoted;honored;self-aware;impactful;influential
CO15	classy;elegant;sophisticated;self-assured;confident;wealthy;respected;influential;professional	classy;sophisticated;elegant;arrogant;expert;articulate	intellectual;ability to present themselves as someone of importance;classy;elegant;articulate;respectful;professional
BR01	strong;powerful;royal;intelligent;high social status;high social status;high social status;the prestige (film);the prestige (film);the prestige (film);film;famous;fortunate;honorable;lucky;powerful;respected;disciplined;wealthy;wealthy;high social status;political	powerful;wealthy;privileged;talented;fortunate;handsome;beautiful;skilled;famous;influential;political;respected;desirable	lucky;attractive;fortunate;royal;noble;dignified;intelligent;talented;respected;powerful
BR02	respected;admirable;accomplished;successful;high social status;reputable;well-regarded	successful;admirable;hardworking;prominent;well-known	hardworking;ambitious;personable;determined;appealing;intelligent
BR03	high social status;high social status;respected;important;signifier	royal;high social status;rare;prideful;predisposed to others	self-important;entitled;proud;caring;dignified
BR04	ostentatious;respected;reputable;superior;discerning;professional;influential;powerful;high social status;visible;established;high social status;honorable;virtuous	famous;hardworking;wealthy;respected;intelligent;talented;respectful;well-connected;important;influential;kind;generous;caring	hardworking;hardworking;wealthy;famous;fortunate;high social status;influential;well-connected;well-connected;political;generous;philanthropic;accomplished;accomplished;successful
BR05	wealthy;boastful;powerful;high social status;unequal;professional;competitive;exploitative;honorable;excellent;aspirational	famous;well-known;honored;role model;commended;important;desirable;intelligent;loved;hardworking;competitive;driven;excellent	driven;intelligent;wealthy;powerful;privileged;lucky;brave;selfless;selfish;well-connected;sociable;confident
BR06	wealthy;powerful;high social status;old;institutional;awarded;variety;rare;the prestige (film);film;established;unobtainable	well-known;respected;authoritative;skilled;old	expert;aloof;moral;learned
BR07	wealthy;the prestige (film);old;privileged;honorable;institutional;high social status;rare;leader;excellent;awarded;superior;posh;lifetime;honored;exclusive	wealthy;successful;high social status;exclusive;group;gentrified;high social status;well-dressed;well-dressed;old;proud;wealthy;noble;noble;famous;arrogant;privileged;antiquated;landowner	accomplished;privileged;landowner;ostentatious;antiquated;educated;the prestige (film);wealthy;snobbish;self-important;aloof;polite;traditional
BR08	high social status;wealthy;ostentatious;high social status;posh;accomplished;snobbish;high social status;the prestige (film);pulling the wool over;usurption	elitist;accomplished;excellent;noteworthy;noteworthy;respected	accomplished;capable;skilled;articulate
BR09	educated;high social status;respected;recognized;learned;expert;admirable;trustworthy;superior	trustworthy;learned;respected;recognized;rewarded;dedicated;knowledgeable;hardworking;motivated;driven	expert;high social status;respected
BR10	luxurious;wealthy;high social status;reputable;prestigious;well-regarded	wealthy;noble;respected;aristocratic;privileged;well-known	respected;wealthy;noble;aristocratic
BR11	hardworking;established;traditional;proud;good;arrogant	aloof;rarefied;well-known;established;impressive;motivational	expert;confident;popular;aloof;aloof
BR12	wealthy;professional;powerful;name;academic;south east;wealthy	powerful;wealthy;posh;wealthy;clever;well-connected	educated;wealthy;powerful
BR13	well-known;prestigious;superior;unobtainable;noteworthy;accomplished;valued;excellent;awarded;academic;respected	royal;respected;NOT APPLICABLE	NOT APPLICABLE
BR14	grand;successful;hardworking;aspirational;inspiring;privileged;showy;pretentious	moral;good;good;good;respected;renowned;NOT APPLICABLE	NOT APPLICABLE
BR15	proud;wealthy;honorable;fancy;posh;well-dressed;red;blue;gold;showy	hardworking;successful;wealthy;high social status;high social status;authoritative;titled	authoritative;high social status;successful;well-known;knowledgeable
BR16	the prestige (film);the prestige (film);respected;chain of hairdressers	famous;high social status;professional;wealthy;worshiped;admirable;aspirational;superior	famous;wealthy;aspirational;admirable
BR17	powerful;opportunistic;skilled;refined;old	powerful;privileged;professional;privileged;confident	articulate;ruthless;confident;intelligent;hardworking
BR18	wealthy;powerful;respected;honorable;coveted	wealthy;powerful;driven;high social status;skilled;honorable;trustworthy	successful;motivated;respected
BR19	fancy;superior;wealthy;superior;ceremonial;stately;compliant;exclusive;privileged;ostentatious;proud;arrogant	wealthy;minority;high social status;favored;exempt;respected	wealthy;authoritative;fancy;arrogant
BR20	honorable;recognized;wealthy;annoying;ostentatious;prosperous;ostentatious	honorable;educated;wealthy;hardworking;recognized;famous	lucky;hardworking;accomplished;philanthropic;wealthy
