# Supplementary material for: The Position-Reputation-Information (PRI) scale of individual prestige
Source: PLoS One. 2020 Jun 25;15(6):e0234428. doi: 10.1371/journal.pone.0234428 (PMC7316272; doi:10.1371/journal.pone.0234428)
Supplement: S1 Data — Archive of data sets (as RDS and CSV) and R code (pri_analyses, as R Markdown script and PDF document) used for all analyses and the generation of figures, in ZIP format. Data sets included are: free list data (list_f and data_f), pilot study attitudinal data (data_p), scale construction study attitudinal data (data_s) and triad data (data_t), scale evaluation study attitudinal data (data_c), and criterion validity comparative attitudinal data (data_v). The final confirmatory lavaan model object (cfa_pri.RDS) is also included. See S1 Metadata for full descriptions of data sets, types, and variables. (ZIP) [file pone.0234428.s003.zip › data_c.csv]

id	active	aggressive	ambitious	clear	comforting	confident	driven	educated	enthusiastic	friendly	good.natured	hardworking	high.social.status	intelligent	kind	powerful	prestigious	reputable	respected	skilled	successful	talented	warm	wealthy	accent	country	age	age.o	gender	ethnicity	locality	english	education	occupation	income
4807508960	3	1	3	7	1	4	1	5	1	2	1	3	5	7	7	3	1	5	5	5	5	1	2	5	colorado	us	29	(28,33]	female	white	4	native	1	6	5
4807396223	4	2	7	7	5	3	6	6	3	6	4	6	5	7	6	3	7	5	7	6	6	5	4	6	colorado	us	22	[18,23]	nonbinary	poc	6	native	3	6	1
4807388959	4	4	7	7	4	7	7	7	4	4	4	4	7	7	7	6	7	7	7	7	7	4	4	6	colorado	us	43	(38,43]	female	white	7	native	4	5	7
4807379432	6	2	6	6	4	6	6	5	6	5	6	6	5	6	6	4	4	5	5	4	6	4	5	4	colorado	us	28	(23,28]	female	white	1	native	4	6	3
4807372145	5	5	4	7	3	5	4	5	5	3	4	5	5	6	3	5	5	5	4	4	6	4	3	4	colorado	us	29	(28,33]	female	white	7	native	2	5	3
4807341647	2	1	7	7	2	7	4	7	5	5	5	5	6	7	7	2	4	7	7	4	7	4	3	3	colorado	us	38	(33,38]	female	white	2	native	2	5	3
4807321152	4	2	7	6	4	6	6	6	4	6	5	4	5	7	7	5	5	6	6	6	6	6	6	4	colorado	us	31	(28,33]	female	white	2	native	4	5	3
4807302601	1	1	3	7	1	2	2	2	1	2	6	5	1	5	6	1	1	4	3	3	3	3	1	1	colorado	us	21	[18,23]	male	white	6	native	2	1	8
4807295806	5	1	7	7	2	6	5	7	5	3	6	7	7	7	7	6	7	7	6	5	6	6	2	4	colorado	us	26	(23,28]	female	white	6	native	2	2	2
4807287936	4	2	4	7	3	3	3	3	3	4	3	4	3	4	5	4	3	3	4	4	3	4	3	3	colorado	us	18	[18,23]	male	white	3	native	4	1	3
4807248261	4	5	5	6	3	5	3	5	4	4	4	4	5	6	5	4	4	4	4	4	5	5	3	4	colorado	us	48	(43,48]	female	white	6	native	4	5	7
4807247118	3	2	7	7	7	6	5	4	5	5	2	5	5	7	7	4	4	6	4	4	4	5	4	3	colorado	us	26	(23,28]	male	white	2	native	2	5	2
4803926755	6	4	6	7	3	6	6	6	5	4	5	5	6	7	5	6	6	6	6	5	6	6	5	5	colorado	us	32	(28,33]	female	white	5	native	3	7	3
4803856023	5	3	5	6	3	7	5	6	6	5	5	6	5	7	5	5	4	5	7	5	6	6	3	6	colorado	us	33	(28,33]	female	white	5	native	2	5	2
4803832276	3	2	5	3	3	3	4	4	3	4	5	4	4	6	6	2	3	4	4	5	3	5	3	4	colorado	us	22	[18,23]	male	white	4	native	3	1	6
4803768047	5	2	7	7	4	4	4	3	4	3	4	4	2	7	7	4	3	3	5	4	4	5	4	3	colorado	us	30	(28,33]	female	poc	5	native	2	6	4
4803749946	4	5	6	7	2	5	5	6	3	2	3	5	5	7	7	5	5	5	5	4	6	5	3	6	colorado	us	38	(33,38]	female	poc	4	native	5	7	5
4803735072	5	2	7	7	6	6	6	6	4	4	4	5	7	6	6	5	5	6	6	5	7	6	3	5	colorado	us	43	(38,43]	female	white	7	native	3	5	2
4803725540	5	4	6	6	4	5	5	6	5	5	5	4	4	7	7	4	4	5	5	5	5	5	5	5	colorado	us	44	(43,48]	male	white	5	native	2	5	4
4803715943	4	2	7	7	4	6	4	5	4	5	6	5	3	7	7	2	4	5	5	5	5	6	4	2	colorado	us	30	(28,33]	male	poc	7	native	4	5	5
4803675624	4	4	7	2	1	4	7	6	1	3	2	5	4	4	3	5	2	3	5	4	3	2	2	5	colorado	us	28	(23,28]	male	white	7	native	2	5	3
4803667539	4	6	3	6	2	5	4	5	5	3	2	4	4	5	2	5	5	5	4	4	6	5	3	3	colorado	us	26	(23,28]	male	poc	7	native	3	4	5
4803666567	6	1	7	7	1	6	6	7	3	2	4	5	5	7	7	5	5	6	6	5	6	4	1	5	colorado	us	25	(23,28]	female	white	4	native	4	7	3
4803661974	6	2	7	7	5	7	7	7	4	6	6	7	7	7	7	5	7	7	7	6	7	6	6	4	colorado	us	28	(23,28]	male	poc	7	native	3	7	6
4803660447	5	5	6	7	2	7	5	6	4	3	2	4	6	7	5	4	7	7	6	4	6	3	3	6	colorado	us	62	(58,63]	female	white	7	native	3	7	1
4803657907	6	2	7	7	4	6	6	6	4	4	4	4	5	7	6	5	6	5	6	4	5	5	4	4	colorado	us	39	(38,43]	male	white	4	native	4	4	3
4803656861	5	4	5	5	4	5	5	6	5	4	4	6	5	4	5	5	6	5	5	5	6	5	4	5	colorado	us	28	(23,28]	male	white	5	native	4	5	6
4803646362	5	3	7	7	2	2	5	6	3	4	4	5	4	7	7	4	5	3	5	2	5	4	2	4	colorado	us	57	(53,58]	female	white	1	native	5	5	2
4803630488	3	1	7	7	5	4	5	5	3	5	5	5	4	7	7	3	4	6	4	4	5	5	5	4	colorado	us	25	(23,28]	male	white	3	native	3	1	3
4803629288	6	4	7	7	5	7	6	7	6	5	5	6	6	7	6	7	6	6	7	6	6	6	4	6	colorado	us	38	(33,38]	male	mixed	3	native	2	5	2
4803628760	5	4	6	6	4	6	6	5	6	5	5	6	5	6	6	5	4	5	6	5	6	6	5	5	colorado	us	27	(23,28]	male	white	7	native	4	5	3
4803622079	5	6	6	7	3	7	7	5	2	2	2	6	2	7	2	6	2	3	3	2	2	3	3	1	colorado	us	24	(23,28]	male	poc	7	native	4	7	3
4803614211	4	1	7	7	5	6	5	5	4	7	7	6	5	7	7	1	2	6	5	4	4	1	5	4	colorado	us	27	(23,28]	male	mixed	7	native	4	5	11
4803602719	5	5	6	6	2	6	5	6	3	3	3	5	5	6	4	5	5	5	6	4	5	4	1	4	colorado	us	44	(43,48]	male	white	4	native	2	7	8
4803593455	6	2	6	4	3	5	6	5	5	3	4	6	4	5	5	2	3	4	3	5	4	5	4	2	colorado	us	25	(23,28]	male	white	1	native	3	4	3
4803592537	5	6	7	6	2	7	7	6	5	2	2	4	7	6	2	6	7	7	6	5	6	5	2	7	colorado	us	26	(23,28]	female	poc	7	native	5	7	5
4803591441	2	3	4	7	3	3	4	7	3	3	3	3	5	7	4	3	5	6	6	1	4	2	1	6	colorado	us	41	(38,43]	female	white	4	native	4	7	2
4803583179	3	3	5	3	5	5	5	6	5	3	4	2	5	5	5	2	5	5	5	5	4	2	2	2	colorado	us	23	[18,23]	male	poc	4	native	4	5	4
4803581270	7	7	7	7	1	7	7	7	1	2	2	6	7	7	3	7	7	7	7	7	7	7	1	7	colorado	us	40	(38,43]	female	poc	7	native	3	7	8
4803580910	5	3	6	6	3	5	5	5	5	2	4	5	5	6	6	4	5	5	5	5	5	5	3	5	colorado	us	47	(43,48]	female	white	7	native	2	6	2
4803580468	4	6	2	5	1	4	2	3	3	3	2	2	4	4	3	4	4	3	4	4	3	4	2	3	colorado	us	31	(28,33]	male	mixed	3	native	4	6	3
4803577681	6	3	7	7	2	7	5	7	5	3	6	5	6	7	5	7	7	5	6	7	5	7	2	6	colorado	us	25	(23,28]	male	white	5	native	4	5	4
4803576600	5	1	6	7	5	6	6	6	6	5	6	6	6	7	7	5	5	6	6	6	6	5	5	5	colorado	us	28	(23,28]	male	poc	7	native	3	6	4
4803576073	3	3	4	6	4	4	3	4	3	4	4	4	3	5	5	2	2	3	3	3	3	3	4	3	colorado	us	26	(23,28]	male	white	5	native	4	3	6
4803570397	6	5	6	6	5	6	5	3	4	3	4	6	3	4	6	6	2	6	6	5	4	4	4	3	colorado	us	36	(33,38]	male	white	3	native	4	7	5
4803569586	4	4	5	5	3	6	5	6	4	4	4	5	6	6	4	6	4	5	5	5	6	6	4	6	colorado	us	30	(28,33]	male	white	6	native	2	5	2
4803568079	4	2	7	7	2	5	5	7	3	4	5	5	5	6	4	4	4	5	5	6	6	5	2	4	colorado	us	42	(38,43]	male	mixed	1	native	5	7	2
4803558753	4	4	3	6	2	4	4	4	2	3	4	4	3	5	4	3	3	3	3	4	4	3	3	3	colorado	us	27	(23,28]	male	white	1	native	2	6	3
4803558587	6	4	6	5	3	5	6	5	6	4	5	6	3	7	5	3	2	4	4	5	3	4	4	2	colorado	us	25	(23,28]	male	mixed	7	native	3	6	2
4803554991	6	3	7	7	4	5	6	6	5	4	3	5	4	7	4	4	4	5	5	5	4	5	4	4	colorado	us	30	(28,33]	male	poc	5	native	4	5	3
4803552196	1	4	7	7	2	3	4	4	3	2	2	3	3	7	6	4	4	3	3	3	4	3	2	4	colorado	us	27	(23,28]	female	white	6	native	3	1	2
4803550841	5	5	6	6	3	5	6	6	4	3	3	5	4	6	6	3	3	4	5	5	4	5	3	5	colorado	us	25	(23,28]	male	white	7	native	4	5	5
4803548532	6	4	7	6	1	6	5	7	3	3	3	5	4	7	6	2	4	5	5	4	6	4	2	5	colorado	us	49	(48,53]	male	mixed	1	native	2	3	2
4803546158	4	6	7	7	4	7	7	6	2	5	6	7	5	6	4	6	5	6	7	7	6	5	5	6	colorado	us	26	(23,28]	female	white	3	native	2	6	3
4803545674	5	3	6	7	6	6	5	6	5	6	6	6	6	6	5	6	5	5	6	6	5	6	5	6	colorado	us	30	(28,33]	male	poc	7	native	4	4	3
4803543982	5	6	6	7	2	6	6	6	2	3	3	5	6	6	3	6	6	5	6	4	6	5	2	6	colorado	us	36	(33,38]	male	white	1	native	5	7	4
4803543901	6	2	6	7	6	6	6	7	5	5	2	5	5	6	6	4	6	4	5	5	5	6	6	6	colorado	us	25	(23,28]	male	white	7	native	4	5	3
4803543496	5	1	7	7	3	6	7	6	1	4	5	6	6	7	7	6	6	6	7	7	6	6	4	6	colorado	us	27	(23,28]	female	white	7	native	4	7	4
4803542662	4	5	6	6	3	5	4	3	3	2	3	5	2	5	4	3	4	4	5	4	5	4	3	4	colorado	us	36	(33,38]	female	white	6	native	4	7	4
4803542542	6	7	6	7	5	7	7	7	6	6	6	6	7	7	4	7	6	7	7	6	7	6	5	7	colorado	us	64	(63,68]	female	poc	4	native	4	7	2
4803539016	2	1	7	6	4	3	3	5	2	5	4	5	3	7	7	3	2	2	3	4	3	2	3	2	colorado	us	26	(23,28]	male	mixed	5	native	4	5	3
4803534557	5	5	4	7	3	2	5	4	3	3	3	5	3	3	4	4	3	3	3	3	4	2	3	3	colorado	us	49	(48,53]	male	white	7	native	2	7	1
4803532862	5	5	5	4	4	5	4	3	4	3	3	3	4	4	4	3	2	6	4	3	4	3	3	2	colorado	us	33	(28,33]	male	white	3	native	4	3	2
4803528182	6	6	6	6	6	6	6	6	6	6	6	6	7	7	6	6	6	6	6	6	6	7	6	6	colorado	us	28	(23,28]	male	white	5	native	2	5	2
4803528043	5	1	7	7	6	6	6	6	5	5	5	6	5	7	7	5	5	6	6	6	6	6	5	5	colorado	us	53	(48,53]	female	white	6	native	5	6	2
4803526440	7	2	7	6	7	7	7	7	4	5	4	7	7	7	7	7	7	5	6	7	4	4	4	7	colorado	us	54	(53,58]	female	white	7	native	3	5	3
4803524749	4	4	6	6	2	6	5	7	3	3	3	4	6	7	4	4	6	5	6	4	6	4	3	6	colorado	us	48	(43,48]	female	mixed	7	native	3	7	3
4803523002	1	1	7	7	7	7	6	7	4	7	7	7	5	7	7	4	5	5	7	7	5	4	5	4	colorado	us	33	(28,33]	female	white	5	native	2	3	2
4803521970	2	5	7	7	2	3	3	6	5	5	7	5	2	6	6	5	1	4	5	6	5	5	5	1	colorado	us	39	(38,43]	male	white	7	native	2	7	4
4803521536	3	6	6	7	2	6	6	4	2	3	3	5	4	6	4	7	5	5	6	5	5	5	3	4	colorado	us	29	(28,33]	female	white	2	native	3	7	7
4803520130	4	3	4	3	5	4	4	4	4	5	4	4	4	4	5	4	4	4	4	4	4	4	5	4	colorado	us	22	[18,23]	male	white	1	native	4	6	1
4803519466	4	3	6	6	3	4	4	4	3	3	4	4	3	6	6	4	3	4	4	4	4	4	3	4	colorado	us	40	(38,43]	male	white	5	native	3	7	9
4803519199	5	3	6	6	5	6	6	6	3	4	3	5	5	7	6	5	5	5	6	5	5	4	6	6	colorado	us	26	(23,28]	male	white	4	native	2	5	3
4803518981	5	6	7	7	2	7	6	6	2	2	5	6	5	7	4	3	4	4	4	6	6	7	2	5	colorado	us	34	(33,38]	female	mixed	7	native	4	7	7
4803518236	6	5	5	6	5	5	4	5	5	4	3	6	4	6	6	3	4	4	4	5	3	4	4	2	colorado	us	28	(23,28]	male	white	3	native	4	3	4
4803515908	5	3	3	3	4	3	5	4	5	3	3	3	5	6	6	4	4	4	4	3	4	4	3	4	colorado	us	35	(33,38]	male	white	1	native	2	6	2
4803515301	4	4	6	7	2	6	4	5	4	4	3	5	5	6	4	5	5	6	5	5	5	3	3	5	colorado	us	26	(23,28]	male	white	1	native	3	7	2
4803515288	5	3	7	6	3	6	6	7	5	5	6	7	6	7	5	5	6	7	6	6	6	6	5	5	colorado	us	33	(28,33]	male	white	7	native	5	7	8
4803515000	5	2	6	6	5	5	5	6	2	5	5	5	4	6	6	4	4	5	5	5	5	4	5	5	colorado	us	26	(23,28]	male	poc	7	native	4	7	3
4803513020	6	4	6	3	3	7	2	1	3	2	1	6	6	7	5	2	6	4	7	5	6	5	3	1	colorado	us	27	(23,28]	female	mixed	5	native	2	6	4
4803512109	4	3	5	5	4	5	5	5	5	4	5	4	3	6	5	3	4	4	5	5	5	4	5	4	colorado	us	27	(23,28]	male	poc	6	native	4	7	6
4803510410	1	1	1	7	1	1	1	1	1	4	4	1	1	1	7	1	1	1	1	1	1	1	1	1	colorado	us	28	(23,28]	female	white	5	native	3	5	4
4803510055	3	2	3	7	4	5	3	7	3	6	5	4	2	7	7	2	2	6	6	5	3	7	6	3	colorado	us	55	(53,58]	female	white	6	native	3	6	2
4803509260	5	3	6	7	3	6	6	6	4	4	4	5	6	7	5	5	5	6	6	5	6	5	4	5	colorado	us	38	(33,38]	female	white	6	native	3	5	3
4803506723	6	6	7	7	4	7	6	6	5	5	4	6	5	7	6	7	6	6	6	5	6	5	4	6	colorado	us	43	(38,43]	female	white	3	native	4	6	2
4803505690	6	2	6	6	5	5	4	6	4	5	6	6	3	6	7	5	4	6	6	6	6	5	5	4	colorado	us	57	(53,58]	female	white	4	native	2	5	2
4803505633	3	2	6	7	5	5	3	6	5	6	6	6	5	7	6	4	5	6	5	6	6	5	5	3	colorado	us	26	(23,28]	female	white	6	native	4	7	4
4803504557	5	2	6	7	4	5	4	5	4	5	5	5	4	7	7	4	4	6	5	5	5	6	6	4	colorado	us	45	(43,48]	male	white	4	native	4	7	3
4803503741	4	1	5	7	2	5	2	5	4	3	5	4	3	7	6	2	3	4	5	3	3	3	4	1	colorado	us	24	(23,28]	male	poc	7	native	4	6	11
4803503361	6	3	6	3	5	3	5	6	4	5	6	6	5	4	5	2	6	4	5	6	5	5	6	5	colorado	us	21	[18,23]	female	poc	7	native	4	6	5
4803502390	1	2	7	7	1	7	4	5	4	3	1	6	1	7	7	4	1	5	4	4	1	1	1	1	colorado	us	26	(23,28]	male	poc	4	native	3	1	2
4803502063	5	2	7	7	4	5	4	7	4	5	4	4	6	6	4	2	7	6	6	5	6	6	3	6	colorado	us	27	(23,28]	male	mixed	3	native	4	1	7
4803499631	4	2	5	7	3	4	4	4	3	4	5	4	3	5	5	3	3	5	4	4	3	3	2	2	colorado	us	36	(33,38]	female	white	6	native	3	5	3
4803498105	5	2	3	6	2	7	6	6	3	4	6	6	3	6	6	5	2	2	6	6	6	5	3	5	colorado	us	23	[18,23]	female	white	4	native	1	2	3
4803496381	6	5	5	7	2	6	5	6	3	5	4	5	6	6	5	6	5	6	6	3	6	3	4	6	colorado	us	36	(33,38]	female	white	2	native	4	5	2
4803496204	5	2	6	7	2	4	5	5	2	2	4	3	3	7	3	5	4	4	4	5	5	2	2	3	colorado	us	41	(38,43]	female	white	6	native	4	7	2
4803494433	5	2	7	7	6	5	6	6	5	6	5	5	4	7	6	4	5	6	5	5	6	5	5	4	colorado	us	25	(23,28]	male	poc	7	native	2	6	2
4803494077	4	4	6	5	3	5	4	4	4	2	4	6	4	6	6	6	3	5	5	5	4	4	5	2	colorado	us	33	(28,33]	female	white	5	native	4	6	3
4803493324	2	3	7	7	2	6	4	6	2	3	3	4	6	7	5	6	6	5	5	5	6	5	3	6	colorado	us	42	(38,43]	female	white	6	native	2	4	2
4803492782	2	2	7	7	2	5	5	5	1	3	4	3	4	7	5	4	4	4	5	4	4	4	3	5	colorado	us	26	(23,28]	female	white	7	native	3	5	4
4803492517	3	3	4	6	5	5	5	5	3	5	4	5	3	6	6	3	3	6	6	5	5	5	4	3	colorado	us	25	(23,28]	male	white	1	native	4	6	2
4803492365	6	1	7	7	6	5	5	5	5	7	7	6	2	7	7	3	5	4	4	5	4	4	3	3	colorado	us	31	(28,33]	female	white	1	native	4	6	7
4803491886	3	1	6	7	5	4	5	6	6	7	7	4	6	7	7	3	3	5	6	5	5	4	3	6	colorado	us	29	(28,33]	male	white	4	native	4	7	6
4803490827	7	7	7	7	1	7	2	5	3	4	3	6	2	7	5	7	1	4	7	3	4	3	5	1	colorado	us	26	(23,28]	male	white	5	native	4	7	3
4803490191	4	2	7	7	2	7	6	6	3	5	4	6	6	7	6	5	6	6	4	6	6	5	3	5	colorado	us	57	(53,58]	male	white	1	native	3	5	1
4803489662	6	5	6	6	4	6	6	6	3	4	5	5	5	6	5	5	4	6	6	6	6	6	4	6	colorado	us	23	[18,23]	male	white	4	native	2	6	2
4803489126	4	4	5	4	4	4	4	4	4	4	4	5	4	4	4	4	4	4	4	4	5	4	4	4	colorado	us	23	[18,23]	male	poc	2	native	4	7	3
4803488321	4	1	6	7	2	4	2	5	2	4	4	2	4	6	6	2	2	3	2	3	4	2	2	2	colorado	us	28	(23,28]	male	white	6	native	3	6	4
4803487280	3	3	5	7	3	7	4	6	3	4	4	5	5	7	6	4	5	4	5	5	6	5	3	4	colorado	us	40	(38,43]	male	white	6	native	2	6	3
4803487236	4	2	7	7	6	7	6	5	5	5	7	6	4	7	7	6	5	5	7	7	6	5	5	4	colorado	us	30	(28,33]	female	white	7	native	4	5	6
4803487072	5	4	5	6	3	5	6	6	4	5	5	5	2	6	5	3	1	5	4	5	5	4	3	2	colorado	us	57	(53,58]	male	white	3	native	2	7	5
4803485994	5	3	5	6	3	3	4	5	5	4	3	4	3	4	5	4	2	5	4	4	4	4	4	3	colorado	us	25	(23,28]	female	poc	7	native	2	5	2
4803485010	6	7	7	7	1	7	7	6	2	2	2	7	2	7	5	6	2	5	5	7	6	5	1	5	colorado	us	48	(43,48]	female	white	1	native	4	7	3
4803484841	5	4	7	7	3	6	5	6	4	4	4	6	6	7	5	5	6	6	7	7	6	6	3	6	colorado	us	31	(28,33]	female	white	5	native	3	5	4
4803484539	5	4	6	5	5	5	5	5	5	5	5	5	5	5	6	5	5	5	6	5	5	5	5	5	colorado	us	55	(53,58]	female	poc	4	native	4	7	4
4803484131	5	2	5	7	6	6	6	5	4	6	6	5	2	6	7	2	2	5	3	5	4	3	6	2	colorado	us	23	[18,23]	female	white	4	native	2	7	6
4803483709	5	6	7	6	3	5	6	7	4	3	3	6	6	7	3	7	6	6	5	4	7	2	2	7	colorado	us	34	(33,38]	female	poc	7	native	4	7	1
4803483666	5	2	7	7	4	5	5	6	3	5	6	4	4	7	6	4	4	6	5	5	5	5	5	4	colorado	us	38	(33,38]	male	poc	6	native	4	7	3
4803483517	5	2	7	7	3	6	7	6	3	5	5	7	7	6	7	7	5	7	6	6	6	6	5	6	colorado	us	37	(33,38]	female	white	4	native	2	7	3
4803483454	5	4	7	7	3	7	5	6	4	4	5	5	5	7	7	6	5	5	5	6	6	4	4	4	colorado	us	37	(33,38]	male	white	4	native	3	3	5
4803483408	6	2	7	6	6	5	7	7	6	6	6	6	6	7	6	5	6	6	7	7	7	6	5	6	colorado	us	23	[18,23]	male	white	6	native	4	7	7
4803483397	7	6	6	6	3	4	5	5	1	1	2	4	6	6	2	3	4	6	5	5	5	3	1	5	colorado	us	25	(23,28]	female	white	6	native	2	6	2
4803483237	5	2	7	7	4	7	5	7	6	6	5	6	4	7	6	6	4	4	6	4	5	4	6	4	colorado	us	26	(23,28]	female	white	6	native	3	5	2
4803483207	3	5	7	7	2	7	7	5	1	2	3	6	7	7	4	5	6	7	5	4	6	4	1	5	colorado	us	34	(33,38]	male	white	6	native	2	5	3
4803483102	5	5	7	7	3	7	6	6	5	4	4	6	5	7	6	5	6	6	5	5	6	5	2	6	colorado	us	31	(28,33]	male	white	5	native	4	7	5
4803482717	6	4	5	6	3	6	4	6	5	3	4	6	6	6	6	6	6	6	4	5	6	4	3	5	colorado	us	23	[18,23]	male	white	3	native	4	7	4
4803482625	6	7	7	7	1	6	7	7	2	2	3	7	7	7	2	7	7	4	3	7	7	7	1	7	colorado	us	31	(28,33]	male	white	6	native	4	5	2
4803482619	1	7	1	1	1	1	1	1	1	1	1	1	1	1	1	1	1	1	1	1	1	1	1	1	colorado	us	28	(23,28]	male	poc	7	native	2	5	8
4803482489	5	6	3	6	2	6	5	5	4	2	3	4	5	6	4	6	6	5	3	4	5	3	2	5	colorado	us	27	(23,28]	male	poc	6	native	2	6	2
4803482421	3	3	6	5	3	3	5	6	3	3	4	6	6	6	6	6	6	5	5	6	6	5	2	5	colorado	us	25	(23,28]	male	white	5	native	4	7	5
4803482387	4	3	6	6	4	6	6	6	4	5	6	6	4	6	6	4	4	5	6	6	5	4	5	4	colorado	us	36	(33,38]	male	white	7	native	3	4	2
4803482294	2	1	6	7	3	6	4	4	2	5	5	5	4	7	6	5	4	5	5	4	5	5	5	4	colorado	us	39	(38,43]	female	white	5	native	3	5	3
4803482245	5	3	6	7	3	5	4	5	4	4	5	6	4	7	6	4	4	5	5	4	5	5	5	4	colorado	us	48	(43,48]	male	white	5	native	5	6	2
4803482216	6	5	7	7	3	7	7	5	5	4	5	4	5	7	6	4	4	5	5	5	5	6	3	4	colorado	us	28	(23,28]	male	white	7	native	2	2	5
4803482118	6	5	6	7	3	6	6	5	3	5	5	6	4	7	6	4	2	5	4	5	5	4	5	4	colorado	us	52	(48,53]	male	white	1	native	2	3	2
4803481790	5	4	6	7	5	7	5	7	4	5	5	6	6	6	5	5	4	5	6	6	5	5	4	5	colorado	us	29	(28,33]	male	poc	6	native	4	7	3
4803481726	6	3	6	6	5	5	6	6	5	5	5	5	2	6	6	3	4	3	3	6	4	6	5	2	colorado	us	43	(38,43]	female	white	7	native	4	7	2
4803481695	6	2	5	7	3	2	3	5	5	5	5	5	1	6	7	3	1	5	5	5	3	5	5	2	colorado	us	64	(63,68]	female	white	5	native	2	7	6
4803481523	5	1	7	7	6	5	6	7	4	6	6	5	4	7	7	5	5	5	5	5	6	6	6	4	colorado	us	22	[18,23]	male	white	4	native	2	5	5
4803481504	7	2	7	7	3	6	5	3	6	6	6	5	3	6	6	3	4	6	5	4	3	3	4	5	colorado	us	48	(43,48]	female	white	7	native	5	7	4
4803481471	7	5	6	3	6	2	3	5	6	3	3	5	3	3	2	6	5	5	6	7	4	3	5	6	colorado	us	32	(28,33]	female	poc	6	native	3	2	2
4803481318	3	1	3	3	1	3	4	4	1	3	4	3	3	5	3	3	2	4	4	2	4	2	2	2	colorado	us	25	(23,28]	female	white	1	native	4	6	2
4803481133	6	7	7	7	1	6	6	7	1	1	1	4	6	7	2	6	5	6	4	5	6	5	1	6	colorado	us	34	(33,38]	female	white	3	native	2	5	3
4803480882	4	6	6	7	2	7	5	5	3	4	4	5	3	6	6	4	4	5	5	6	4	6	2	4	colorado	us	30	(28,33]	male	white	7	native	2	7	3
4803480797	4	3	6	6	3	5	5	6	4	4	4	5	6	7	5	5	6	6	6	5	5	5	4	5	colorado	us	29	(28,33]	male	white	1	native	4	1	3
4803480793	3	2	5	7	3	4	4	4	3	3	4	3	2	6	4	3	3	4	4	4	5	4	2	3	colorado	us	44	(43,48]	male	white	5	native	4	7	3
4803480709	3	5	6	7	3	7	6	7	4	4	4	7	6	7	6	6	7	6	7	5	7	6	2	6	colorado	us	37	(33,38]	male	white	5	native	4	6	5
4803480659	4	1	7	6	4	4	5	4	4	4	3	4	5	3	4	3	5	5	4	3	3	5	5	3	colorado	us	29	(28,33]	female	poc	7	native	5	6	6
4803480631	5	4	7	7	2	4	4	4	2	3	5	5	2	7	7	3	1	4	3	4	3	2	3	3	colorado	us	36	(33,38]	male	white	7	native	2	3	8
4803480536	6	3	6	6	1	5	7	6	2	1	2	7	6	6	3	2	6	5	6	6	5	4	2	6	colorado	us	31	(28,33]	female	mixed	7	native	3	6	4
4803480420	4	4	7	7	4	7	7	7	4	4	7	7	4	7	7	7	7	7	7	7	7	7	4	7	colorado	us	34	(33,38]	female	white	4	native	2	6	1
4804560846	3	5	5	5	2	5	2	7	1	2	6	3	6	6	3	6	6	5	5	3	5	5	3	6	colorado	uk	18	[18,23]	male	white	7	native	3	1	4
4804548470	4	5	5	7	2	6	3	6	2	3	3	3	5	7	5	3	2	5	6	4	4	5	4	5	colorado	uk	22	[18,23]	female	white	1	native	4	1	5
4804523234	2	1	6	7	4	6	5	6	6	3	5	6	4	6	7	4	6	6	5	5	5	6	5	4	colorado	uk	50	(48,53]	female	white	7	native	4	7	7
4804516117	5	4	3	3	3	4	4	4	6	6	6	5	3	3	5	3	3	3	3	4	3	3	3	3	colorado	uk	18	[18,23]	female	white	1	native	3	5	1
4804511746	6	3	7	6	3	6	6	7	5	4	4	5	6	7	6	6	6	6	6	5	7	6	5	7	colorado	uk	24	(23,28]	female	white	2	native	4	5	4
4804511292	5	2	3	7	3	6	4	3	6	3	5	5	3	5	6	4	3	5	4	5	4	5	3	3	colorado	uk	29	(28,33]	female	white	4	native	4	7	3
4804501010	6	2	6	7	4	6	6	5	4	5	3	5	5	7	6	5	5	6	5	5	5	4	4	5	colorado	uk	34	(33,38]	female	white	2	native	5	2	2
4804489065	7	3	7	1	3	7	4	5	6	5	5	6	4	6	6	7	3	5	5	5	5	4	4	4	colorado	uk	61	(58,63]	male	white	6	native	4	7	4
4804487217	3	3	6	5	2	6	5	6	3	2	3	5	5	7	6	4	5	5	6	5	6	3	2	5	colorado	uk	25	(23,28]	female	white	4	native	4	7	6
4804485377	4	4	3	4	3	6	4	4	5	4	4	3	3	3	4	4	3	4	4	3	3	3	3	3	colorado	uk	21	[18,23]	male	white	7	native	3	7	9
4804484421	5	1	6	7	5	6	5	5	5	4	5	6	5	7	7	4	5	5	5	5	5	5	4	5	colorado	uk	28	(23,28]	female	white	5	native	1	5	7
4804473670	2	4	5	3	2	5	4	6	3	3	3	4	4	6	7	4	2	2	4	4	3	4	1	3	colorado	uk	23	[18,23]	male	white	6	native	4	1	3
4804470931	6	2	6	2	3	5	7	4	3	3	4	6	5	6	3	6	6	5	5	5	5	5	2	4	colorado	uk	46	(43,48]	female	white	6	native	4	7	4
4804464602	5	2	6	6	5	6	5	6	4	4	5	6	5	7	6	4	6	5	5	4	5	4	4	5	colorado	uk	35	(33,38]	male	white	6	native	3	5	4
4804446737	5	5	6	5	4	4	3	4	3	4	3	4	3	6	5	4	3	3	4	4	5	5	3	4	colorado	uk	20	[18,23]	male	white	5	native	4	1	3
4804446722	4	1	7	7	4	5	5	5	5	4	4	5	4	7	7	4	5	5	5	5	5	5	4	4	colorado	uk	45	(43,48]	female	white	6	native	4	6	3
4804443852	5	1	7	3	6	6	6	5	7	7	6	5	3	5	6	2	6	4	7	5	4	2	6	2	colorado	uk	20	[18,23]	male	white	3	native	4	1	4
4804442199	6	2	6	6	6	6	5	6	5	5	5	5	5	6	5	5	6	6	5	6	6	6	5	4	colorado	uk	24	(23,28]	male	poc	7	native	3	6	2
4804440597	5	3	4	1	3	4	3	3	6	5	3	5	3	3	4	4	2	2	2	4	3	3	5	3	colorado	uk	20	[18,23]	male	white	6	native	3	1	4
4804439688	4	3	5	4	3	6	5	5	4	4	4	4	5	6	5	5	5	5	6	4	6	4	4	6	colorado	uk	26	(23,28]	female	white	2	native	5	1	6
4804439312	6	2	7	7	3	7	6	7	5	4	5	5	6	7	6	6	6	6	6	6	7	5	2	6	colorado	uk	36	(33,38]	male	white	6	native	4	6	3
4804438741	3	1	6	7	2	5	4	4	2	4	3	5	3	6	7	3	2	5	3	4	4	3	3	3	colorado	uk	45	(43,48]	female	white	1	native	3	2	3
4804437926	6	3	6	7	3	7	7	7	3	5	4	6	5	7	6	6	5	6	6	6	6	5	5	7	colorado	uk	38	(33,38]	female	white	6	native	4	7	4
4804434256	4	5	7	5	3	7	7	5	2	3	4	6	5	6	2	6	5	6	6	4	5	4	2	5	colorado	uk	21	[18,23]	female	white	2	native	4	1	3
4804425173	5	1	6	7	3	6	6	6	5	5	4	5	6	7	7	5	5	4	4	5	6	5	3	6	colorado	uk	29	(28,33]	female	white	1	native	4	6	2
4804421494	5	2	4	6	3	5	4	3	5	5	5	5	2	5	6	6	2	4	4	3	4	3	4	2	colorado	uk	31	(28,33]	female	white	1	native	5	5	3
4804415700	1	4	6	7	3	6	2	5	6	4	5	5	5	5	6	3	2	6	7	5	5	6	4	6	colorado	uk	50	(48,53]	female	white	6	native	4	7	4
4804415579	3	3	6	5	3	5	5	5	4	4	4	5	4	5	6	4	4	4	5	4	5	4	4	4	colorado	uk	23	[18,23]	female	poc	5	native	4	7	2
4804415094	4	3	5	6	3	5	4	6	5	5	5	4	4	6	5	4	4	4	4	5	4	5	5	4	colorado	uk	33	(28,33]	female	white	5	native	4	6	3
4804413563	4	2	7	7	4	6	5	6	6	5	5	5	5	7	7	5	5	4	5	5	6	5	4	5	colorado	uk	33	(28,33]	male	white	6	native	5	7	3
4804413057	5	1	5	5	2	4	5	4	3	5	4	4	3	5	6	3	2	3	4	4	4	2	4	3	colorado	uk	28	(23,28]	male	white	7	native	4	5	3
4804410301	6	3	6	3	2	4	5	4	4	4	5	4	3	5	5	3	2	3	3	2	5	3	3	4	colorado	uk	31	(28,33]	female	white	4	native	4	7	3
4804409377	6	5	7	4	1	7	7	7	5	3	2	6	6	5	3	6	6	6	7	6	7	5	3	7	colorado	uk	23	[18,23]	male	white	2	native	4	5	3
4804407789	6	2	7	7	1	7	7	6	7	5	3	5	6	7	6	7	5	6	5	4	7	6	4	5	colorado	uk	29	(28,33]	female	white	7	native	4	5	5
4804403594	5	5	6	6	3	3	5	6	5	3	3	6	5	6	3	6	6	4	5	3	7	4	3	6	colorado	uk	28	(23,28]	female	white	2	native	2	5	2
4804399604	5	3	5	6	5	5	5	5	3	4	4	4	4	5	5	5	4	4	5	5	5	5	4	4	colorado	uk	34	(33,38]	male	poc	7	native	5	5	1
4804394174	5	3	6	6	4	5	5	5	5	5	5	5	5	5	6	5	5	5	5	5	6	5	4	5	colorado	uk	22	[18,23]	male	white	7	native	4	1	5
4804392291	6	2	7	6	6	5	5	5	5	4	5	5	5	3	6	5	6	6	4	5	6	5	4	5	colorado	uk	42	(38,43]	male	white	7	native	2	6	2
4804392146	2	1	6	6	2	3	2	3	2	2	2	3	3	6	7	3	2	3	3	2	3	3	3	3	colorado	uk	26	(23,28]	female	white	6	native	4	6	3
4804385194	4	5	5	2	2	7	6	6	4	4	4	4	5	7	5	5	3	6	3	6	4	5	2	5	colorado	uk	34	(33,38]	male	white	7	native	4	5	3
4804377726	6	5	7	5	1	6	5	5	1	2	1	3	4	4	7	5	5	3	4	5	6	3	1	4	colorado	uk	21	[18,23]	female	white	7	native	4	1	2
4804374796	6	1	7	7	2	7	6	6	7	6	6	6	6	7	7	7	4	6	5	6	5	5	5	6	colorado	uk	36	(33,38]	female	white	7	native	5	7	8
4804374782	5	5	7	7	5	6	6	6	5	4	4	6	5	6	5	6	5	6	6	6	6	6	4	5	colorado	uk	39	(38,43]	female	white	5	native	4	7	3
4804374516	5	2	6	6	3	4	5	6	4	5	4	4	5	6	5	5	5	5	5	4	6	5	3	5	colorado	uk	41	(38,43]	female	poc	6	native	4	5	8
4804373697	3	6	5	6	2	5	2	5	2	5	3	4	4	4	6	2	2	2	4	5	5	3	2	3	colorado	uk	35	(33,38]	male	white	6	native	3	5	5
4804373124	7	1	5	7	4	6	6	4	7	5	5	5	4	5	6	3	2	3	2	4	4	5	5	4	colorado	uk	20	[18,23]	male	white	4	native	3	5	5
4804371874	6	3	7	7	3	7	6	7	3	5	5	5	5	7	5	6	5	6	7	6	6	5	5	6	colorado	uk	24	(23,28]	female	white	1	native	4	1	11
4804370388	6	3	7	4	4	7	7	5	6	5	5	6	6	6	4	6	5	5	6	6	6	5	5	6	colorado	uk	20	[18,23]	male	white	4	native	3	1	3
4804369566	5	1	7	7	4	7	6	6	6	6	6	5	5	7	7	5	4	6	5	6	6	5	6	5	colorado	uk	46	(43,48]	female	white	5	native	5	7	7
4804368738	5	1	6	7	3	7	7	4	3	4	4	5	3	7	6	5	4	4	5	3	4	6	4	4	colorado	uk	29	(28,33]	female	white	7	native	4	5	3
4804363938	6	2	6	6	5	7	5	6	5	6	7	5	7	7	7	6	6	5	6	7	6	6	5	6	colorado	uk	30	(28,33]	female	white	6	native	3	1	2
4804363847	5	5	5	6	1	5	5	5	3	4	3	4	5	5	3	5	4	5	4	4	5	4	3	4	colorado	uk	22	[18,23]	female	white	5	native	3	1	2
4804363410	6	4	6	6	6	6	4	5	6	5	4	5	4	5	5	5	6	5	6	5	6	5	5	6	colorado	uk	44	(43,48]	female	white	7	native	5	6	9
4804362086	7	1	7	7	5	7	7	7	4	4	5	7	7	7	7	7	6	6	7	6	7	6	4	6	colorado	uk	53	(48,53]	female	white	7	native	4	5	2
4804358458	6	4	7	7	1	6	6	6	1	2	2	5	4	6	3	5	4	5	4	4	4	4	2	4	colorado	uk	45	(43,48]	female	white	6	native	4	7	4
4804357769	6	5	7	6	1	5	7	7	3	2	2	6	4	3	2	5	5	5	6	5	5	4	2	4	colorado	uk	23	[18,23]	male	white	7	native	4	7	3
4804357052	5	5	5	3	5	2	5	3	3	6	5	6	3	3	6	3	5	5	3	3	3	3	3	2	colorado	uk	29	(28,33]	male	white	1	native	3	7	2
4804353257	6	3	5	6	6	5	6	6	6	5	4	4	5	6	6	5	6	4	6	4	6	5	2	3	colorado	uk	21	[18,23]	male	white	4	native	4	5	5
4804353242	3	3	6	4	3	4	2	5	3	4	4	4	5	6	6	2	5	3	4	4	4	3	3	4	colorado	uk	27	(23,28]	male	white	5	native	4	7	2
4804352443	5	2	7	7	3	6	5	6	5	4	4	6	5	7	6	5	5	6	6	5	6	5	4	5	colorado	uk	54	(53,58]	female	white	1	native	3	5	3
4804348731	4	3	5	6	3	5	5	5	4	4	4	5	5	5	5	4	5	5	5	5	5	5	3	5	colorado	uk	20	[18,23]	male	white	7	native	3	1	6
4804347060	5	4	7	7	5	7	5	7	5	3	4	7	5	7	7	6	6	6	6	5	6	6	4	5	colorado	uk	19	[18,23]	male	white	3	native	3	1	4
4804346630	4	1	7	7	5	7	6	6	2	7	5	5	6	7	7	6	5	6	6	6	6	4	4	6	colorado	uk	44	(43,48]	female	white	2	native	3	6	3
4804346407	4	1	5	5	6	7	5	6	5	6	6	5	5	6	7	3	3	6	5	6	6	6	5	5	colorado	uk	52	(48,53]	male	white	7	native	4	7	3
4804345608	6	1	7	6	5	7	6	7	6	6	7	5	6	7	7	7	6	7	6	6	6	6	6	6	colorado	uk	60	(58,63]	female	white	3	native	3	5	4
4804343773	5	1	7	7	6	7	6	6	6	7	7	6	5	7	7	5	5	6	6	6	5	6	7	5	colorado	uk	24	(23,28]	female	white	2	native	5	6	3
4804342253	5	4	6	5	5	7	6	5	6	4	4	5	4	6	5	5	4	5	5	5	5	5	2	4	colorado	uk	27	(23,28]	male	white	2	native	4	7	4
4804340172	4	3	7	7	5	7	5	7	6	3	3	4	6	6	5	6	7	7	7	5	7	6	5	7	colorado	uk	31	(28,33]	female	white	7	native	4	7	7
4804340151	5	2	7	7	3	7	5	6	4	5	5	3	5	7	6	4	5	6	5	5	5	5	3	6	colorado	uk	44	(43,48]	male	white	3	native	2	3	2
4804339048	5	1	7	6	6	6	5	6	4	5	5	6	2	7	7	2	6	5	6	6	5	4	6	5	colorado	uk	24	(23,28]	female	white	2	native	3	6	4
4804339025	5	3	5	6	4	5	6	6	5	5	6	5	6	6	5	5	6	6	5	6	5	5	6	5	colorado	uk	23	[18,23]	male	white	6	native	3	7	4
4804336862	5	2	4	4	2	4	3	4	2	3	3	4	3	5	6	4	3	4	3	3	4	4	2	4	colorado	uk	43	(38,43]	male	white	7	native	4	5	3
4804334799	5	5	5	6	4	5	5	4	6	4	5	6	4	3	6	5	3	5	4	4	4	5	3	3	colorado	uk	33	(28,33]	male	poc	6	native	4	5	4
4804334148	6	3	6	6	2	5	6	6	4	4	4	5	6	6	5	6	5	5	5	6	5	6	3	5	colorado	uk	41	(38,43]	female	white	1	native	4	6	2
4804332553	5	4	6	3	3	6	4	5	5	2	2	5	5	7	5	6	5	5	5	5	6	5	4	5	colorado	uk	30	(28,33]	male	white	6	native	4	7	3
4804332257	5	6	6	7	3	6	5	6	2	2	3	6	6	7	5	5	6	5	6	5	5	6	2	5	colorado	uk	48	(43,48]	female	white	6	native	5	6	5
4804331663	4	1	6	6	3	6	5	6	5	4	5	5	5	6	6	5	5	6	6	5	5	5	4	5	colorado	uk	20	[18,23]	female	white	6	native	4	1	6
4804331178	5	6	4	3	5	3	4	3	4	4	5	4	5	3	4	3	4	3	3	3	4	5	5	3	colorado	uk	37	(33,38]	male	white	7	native	3	7	3
4804330723	5	5	5	4	2	6	5	5	3	3	4	5	5	5	5	4	5	4	4	5	5	4	2	5	colorado	uk	27	(23,28]	male	white	7	native	3	7	4
4804328857	6	5	6	6	2	7	5	6	5	3	3	5	6	6	5	5	5	6	5	5	6	5	3	6	colorado	uk	23	[18,23]	male	white	6	native	4	7	5
4804328620	5	5	6	7	4	4	3	4	2	4	4	3	3	6	6	4	3	4	4	4	4	4	4	3	colorado	uk	26	(23,28]	female	white	6	native	5	7	4
4804328110	5	3	5	7	4	6	5	6	5	5	5	5	5	7	5	5	5	5	5	5	5	5	5	5	colorado	uk	37	(33,38]	female	white	2	native	5	7	2
4804326980	6	3	3	6	6	2	3	3	3	6	4	4	1	5	6	2	3	5	3	2	3	3	6	2	colorado	uk	47	(43,48]	male	white	7	native	5	7	5
4804325156	5	5	5	6	4	5	5	6	5	6	5	6	5	7	6	4	4	5	6	6	5	5	5	4	colorado	uk	51	(48,53]	male	white	2	native	4	5	2
4804324889	5	1	6	6	5	6	5	5	5	5	6	5	5	6	6	6	5	5	5	4	5	5	5	5	colorado	uk	27	(23,28]	female	white	2	native	4	6	2
4804324237	4	6	6	7	2	7	6	7	2	1	4	5	7	7	2	7	6	6	5	6	7	5	1	7	colorado	uk	37	(33,38]	female	white	5	native	3	7	5
4804324174	5	3	5	6	3	6	5	4	4	4	4	4	4	5	5	5	5	5	5	5	5	4	3	5	colorado	uk	41	(38,43]	female	white	7	native	4	7	1
4804323771	4	3	6	6	5	5	5	5	5	5	5	4	5	5	5	4	4	4	4	5	5	5	5	5	colorado	uk	37	(33,38]	male	white	6	native	3	7	4
4804323635	3	3	5	5	4	4	3	5	5	5	5	4	4	5	6	3	5	5	5	5	5	5	5	4	colorado	uk	38	(33,38]	male	poc	7	native	3	7	5
4804319747	5	3	5	2	5	6	5	6	5	6	6	6	5	5	5	5	5	6	5	5	6	5	6	5	colorado	uk	40	(38,43]	female	white	6	native	5	7	5
4804319693	6	2	6	7	6	7	5	6	5	6	4	5	5	7	5	5	5	6	5	5	6	5	5	5	colorado	uk	40	(38,43]	male	white	7	native	5	7	6
4804319305	6	4	2	7	4	6	6	6	5	4	5	6	5	6	4	5	5	6	6	6	6	6	4	5	colorado	uk	36	(33,38]	male	white	6	native	4	4	3
4804318060	5	5	7	6	1	6	6	5	2	3	3	4	5	6	3	5	3	4	5	5	5	5	1	4	colorado	uk	41	(38,43]	male	white	6	native	5	4	5
4804317774	4	4	5	7	3	4	5	5	4	4	3	4	5	6	4	5	4	5	5	4	5	5	4	4	colorado	uk	50	(48,53]	female	white	6	native	4	7	6
4804316232	5	2	6	6	3	6	5	6	5	4	5	6	6	6	6	5	3	5	5	5	6	4	5	5	colorado	uk	38	(33,38]	female	white	4	native	4	5	2
4804315714	1	3	5	6	1	4	4	6	1	1	1	1	6	1	7	6	1	2	5	2	5	3	1	5	colorado	uk	27	(23,28]	male	white	4	native	5	7	3
4804314445	6	1	5	6	6	6	5	5	5	5	5	5	3	6	7	6	5	5	6	5	5	6	6	3	colorado	uk	29	(28,33]	male	white	7	native	3	7	4
4804313757	1	1	6	7	2	5	1	6	2	2	3	3	1	6	6	1	1	3	3	4	5	2	1	1	colorado	uk	30	(28,33]	female	white	1	native	5	6	5
4804313756	6	4	6	6	2	6	5	6	6	2	4	6	5	7	5	6	5	5	6	5	6	6	3	6	colorado	uk	32	(28,33]	male	white	5	native	4	7	2
4804313716	3	4	3	3	3	3	2	3	2	4	4	4	3	4	4	4	3	4	4	4	4	4	3	4	colorado	uk	39	(38,43]	male	white	2	native	3	5	3
4804313550	5	3	6	5	3	6	6	6	4	3	3	6	6	5	3	6	6	5	5	5	5	4	3	6	colorado	uk	29	(28,33]	female	white	6	native	4	7	10
4804312271	3	2	4	5	3	4	4	4	4	3	4	2	4	5	6	3	4	4	4	4	4	4	4	4	colorado	uk	26	(23,28]	male	poc	5	native	4	6	2
4804311954	5	1	7	7	6	6	4	5	6	6	5	6	5	7	7	5	5	6	6	6	7	6	5	4	colorado	uk	47	(43,48]	male	white	4	native	3	7	6
4804310913	5	1	7	7	5	7	5	6	7	6	6	6	5	7	7	6	5	6	6	6	5	5	6	5	colorado	uk	50	(48,53]	female	white	7	native	4	7	3
4804310357	4	2	5	6	2	5	4	5	3	3	4	5	5	5	6	3	3	4	5	4	5	4	2	5	colorado	uk	24	(23,28]	female	white	2	native	5	7	5
4804309788	5	4	6	6	1	7	6	5	6	3	3	5	4	7	5	6	6	6	5	6	5	5	3	5	colorado	uk	36	(33,38]	male	white	5	native	4	3	3
4804308359	1	4	2	5	1	2	1	3	1	2	2	2	1	5	6	1	1	1	2	2	2	1	2	2	colorado	uk	19	[18,23]	male	poc	7	native	3	5	2
4804307899	5	2	6	6	5	5	5	3	4	5	3	6	5	6	6	5	5	5	6	5	5	5	6	4	colorado	uk	26	(23,28]	female	white	7	native	4	5	7
4804307370	5	5	5	3	2	6	5	3	2	4	4	5	4	4	5	3	3	3	3	4	4	3	2	2	colorado	uk	19	[18,23]	female	white	7	native	3	1	8
4804307256	7	6	7	7	4	7	7	6	6	5	5	6	6	7	5	7	5	6	6	6	7	6	4	6	colorado	uk	47	(43,48]	female	white	2	native	3	6	5
4804306924	3	1	3	7	3	5	4	4	1	3	4	3	2	6	4	2	2	4	4	4	4	3	2	3	colorado	uk	26	(23,28]	female	white	3	native	5	1	2
4804305641	5	1	2	5	2	2	3	2	2	3	4	4	1	6	7	1	1	3	2	2	2	3	2	1	colorado	uk	28	(23,28]	female	white	5	native	5	7	8
4804304809	4	2	4	5	4	5	3	6	4	4	5	6	3	7	7	3	4	6	6	6	3	4	4	3	colorado	uk	34	(33,38]	female	white	3	native	3	5	4
4804304709	5	1	7	7	6	7	7	6	5	6	6	7	6	7	7	5	6	6	7	6	6	6	6	6	colorado	uk	34	(33,38]	female	white	6	native	4	6	3
4804304281	6	3	6	7	4	6	5	6	5	5	5	5	4	6	4	2	2	5	4	3	3	4	3	2	colorado	uk	36	(33,38]	male	white	3	native	3	6	3
4804303983	5	3	4	6	4	5	3	6	4	6	6	4	5	5	5	4	5	4	6	5	5	6	5	5	colorado	uk	38	(33,38]	male	white	1	native	5	5	5
4804301901	3	1	5	5	3	5	5	5	5	5	5	5	5	5	5	3	5	5	5	5	5	5	5	5	colorado	uk	28	(23,28]	male	white	3	native	3	7	3
4804301482	6	2	6	4	5	5	5	5	5	6	6	5	5	6	6	4	5	5	5	5	6	5	5	4	colorado	uk	27	(23,28]	male	white	6	native	5	7	2
4804301415	4	2	7	6	4	6	6	5	5	6	5	5	5	7	7	6	4	7	6	5	5	5	6	3	colorado	uk	47	(43,48]	male	white	3	native	4	5	5
4804300351	5	1	6	7	5	5	5	4	5	5	6	4	4	5	7	5	4	4	5	4	5	4	5	4	colorado	uk	45	(43,48]	female	white	3	native	4	7	3
4804300321	3	2	6	7	5	5	5	6	3	5	5	5	6	6	6	4	5	5	5	4	6	3	4	5	colorado	uk	18	[18,23]	male	white	6	native	3	1	4
4804300243	4	4	5	6	5	5	4	6	3	5	6	5	5	3	5	3	4	4	5	3	6	4	5	5	colorado	uk	23	[18,23]	male	poc	7	native	5	7	3
4804300146	5	1	6	7	6	6	6	6	5	6	5	5	5	6	7	6	6	6	5	5	6	5	5	5	colorado	uk	31	(28,33]	female	white	2	native	3	5	3
4804298216	6	6	7	7	1	6	7	6	3	1	2	5	5	7	4	5	4	3	3	3	4	3	2	4	colorado	uk	50	(48,53]	female	white	7	native	3	3	4
4804296913	6	2	7	6	5	7	6	5	5	6	5	7	6	7	7	6	6	6	6	6	5	6	6	5	colorado	uk	33	(28,33]	female	white	4	native	3	7	5
4804293784	6	1	6	6	1	6	5	5	3	2	3	1	3	6	7	1	2	4	4	5	5	4	3	2	colorado	uk	22	[18,23]	male	white	3	native	3	1	3
4804285618	6	2	7	7	6	5	6	6	5	6	6	5	5	7	6	4	4	7	4	5	5	5	5	4	colorado	uk	41	(38,43]	female	white	6	native	4	7	5
4804285215	3	3	3	5	3	4	3	4	3	4	4	4	3	5	5	3	3	3	3	3	3	4	4	3	colorado	uk	51	(48,53]	male	white	2	native	3	6	2
4804283456	5	4	4	5	4	4	3	4	4	4	4	5	5	5	6	4	4	5	4	4	4	4	3	4	colorado	uk	21	[18,23]	male	poc	7	native	5	1	9
4804282943	3	1	6	7	3	6	5	6	2	2	5	4	4	6	7	5	3	5	5	5	5	4	3	4	colorado	uk	21	[18,23]	female	white	6	native	3	1	6
4804282882	1	1	7	7	3	5	4	4	3	3	4	4	4	7	7	4	4	4	3	4	3	3	2	3	colorado	uk	49	(48,53]	female	white	3	native	4	7	6
4804282495	5	5	5	5	3	7	6	5	3	6	5	5	2	7	5	3	2	3	3	4	5	5	3	2	colorado	uk	28	(23,28]	female	white	5	native	5	7	4
4804281708	4	1	7	7	5	5	4	5	4	5	5	3	4	7	7	5	4	4	5	5	4	5	4	4	colorado	uk	43	(38,43]	female	white	1	native	2	2	2
4804281513	4	4	3	6	5	5	3	6	4	3	5	3	3	3	2	4	4	3	5	5	3	6	4	3	colorado	uk	24	(23,28]	female	white	1	native	5	1	5
4804280409	3	1	6	7	2	5	6	5	6	5	5	5	3	7	7	2	5	3	5	5	5	5	2	5	colorado	uk	43	(38,43]	male	white	5	native	4	6	2
4804280039	4	5	6	7	2	6	6	6	1	2	2	4	6	6	4	6	5	5	5	5	6	4	2	6	colorado	uk	27	(23,28]	female	white	2	native	5	6	6
4804279959	4	2	5	6	3	6	5	6	3	5	4	6	5	6	3	5	5	5	5	5	6	5	3	4	colorado	uk	41	(38,43]	female	white	3	native	4	7	4
4804276502	4	5	6	6	3	5	6	6	4	2	4	5	6	6	3	6	6	5	5	5	6	5	3	6	colorado	uk	22	[18,23]	male	white	3	native	4	1	7
4804273177	6	2	5	6	3	6	6	6	3	5	5	5	5	6	6	3	3	5	5	6	5	5	3	4	colorado	uk	31	(28,33]	male	white	7	native	4	5	3
4804272804	6	1	6	7	3	6	5	5	5	4	4	4	5	5	5	4	5	3	5	3	5	5	4	5	colorado	uk	27	(23,28]	female	white	5	native	4	6	3
4804264443	6	2	6	7	2	6	5	6	2	5	4	5	5	6	5	4	5	5	6	5	6	4	3	6	colorado	uk	30	(28,33]	male	white	4	native	5	7	4
4804259274	5	2	6	7	5	5	6	5	5	5	5	5	4	6	7	5	5	5	5	5	5	5	5	4	colorado	uk	29	(28,33]	female	white	4	native	4	6	4
4804257394	5	5	4	5	3	5	4	6	5	3	7	5	4	7	1	5	5	5	5	5	4	5	2	5	colorado	uk	38	(33,38]	female	white	7	native	4	7	3
4804231293	6	4	7	7	1	6	7	7	5	4	5	6	5	7	7	5	3	5	6	6	6	5	3	5	colorado	uk	38	(33,38]	female	white	3	native	4	6	3
4807508960	4	1	7	7	3	6	4	6	5	3	3	5	3	7	7	1	3	3	5	4	5	4	3	3	wyoming4	us	29	(28,33]	female	white	4	native	1	6	5
4807396223	4	2	7	7	4	7	6	6	2	3	4	5	5	7	3	3	3	5	6	4	4	5	4	3	wyoming4	us	22	[18,23]	nonbinary	poc	6	native	3	6	1
4807388959	6	1	7	7	7	6	7	7	6	7	7	6	4	7	7	4	4	4	4	6	6	4	7	4	wyoming4	us	43	(38,43]	female	white	7	native	4	5	7
4807379432	6	2	6	6	6	6	5	5	5	6	6	5	4	6	6	3	4	5	5	4	5	4	6	4	wyoming4	us	28	(23,28]	female	white	1	native	4	6	3
4807372145	5	2	5	7	4	5	6	5	5	5	6	5	4	5	5	4	5	5	6	6	5	6	5	3	wyoming4	us	29	(28,33]	female	white	7	native	2	5	3
4807341647	2	1	7	7	5	7	2	6	7	7	6	4	3	7	7	1	3	4	4	4	6	3	7	3	wyoming4	us	38	(33,38]	female	white	2	native	2	5	3
4807321152	5	2	6	7	4	5	5	5	6	5	6	4	5	7	6	3	4	5	5	4	5	5	5	4	wyoming4	us	31	(28,33]	female	white	2	native	4	5	3
4807302601	2	1	2	7	5	1	1	5	1	6	6	3	4	6	6	1	3	4	2	2	1	1	3	2	wyoming4	us	21	[18,23]	male	white	6	native	2	1	8
4807295806	5	1	7	7	2	6	4	6	6	3	3	5	5	7	7	3	2	3	4	5	6	5	4	2	wyoming4	us	26	(23,28]	female	white	6	native	2	2	2
4807287936	4	3	7	5	3	5	4	3	4	3	5	4	4	7	7	4	4	3	5	3	5	4	3	3	wyoming4	us	18	[18,23]	male	white	3	native	4	1	3
4807248261	4	4	6	6	5	6	4	5	4	5	6	5	5	6	6	4	4	5	5	5	5	5	5	4	wyoming4	us	48	(43,48]	female	white	6	native	4	5	7
4807247118	3	1	6	7	5	3	3	5	3	6	5	3	2	7	6	2	2	2	3	3	5	3	5	2	wyoming4	us	26	(23,28]	male	white	2	native	2	5	2
4803926755	6	1	6	7	5	6	6	7	6	6	7	6	3	7	7	4	3	6	5	6	6	4	6	3	wyoming4	us	32	(28,33]	female	white	5	native	3	7	3
4803856023	3	1	6	6	2	7	5	6	5	5	2	4	3	5	6	3	1	5	6	5	5	3	3	2	wyoming4	us	33	(28,33]	female	white	5	native	2	5	2
4803832276	5	1	6	7	6	6	5	5	6	6	6	5	5	6	7	4	5	5	5	5	6	6	7	4	wyoming4	us	22	[18,23]	male	white	4	native	3	1	6
4803768047	4	3	7	7	3	4	2	4	3	4	4	2	3	7	7	2	4	4	5	3	4	4	3	2	wyoming4	us	30	(28,33]	female	poc	5	native	2	6	4
4803749946	5	2	6	7	6	6	4	4	5	6	6	6	5	7	7	4	4	6	5	4	5	4	6	4	wyoming4	us	38	(33,38]	female	poc	4	native	5	7	5
4803735072	5	1	6	6	5	6	5	6	6	7	6	5	4	7	7	4	4	5	6	5	6	6	7	3	wyoming4	us	43	(38,43]	female	white	7	native	3	5	2
4803725540	4	3	6	7	4	4	4	5	4	5	5	5	4	6	7	4	4	4	5	5	5	4	5	4	wyoming4	us	44	(43,48]	male	white	5	native	2	5	4
4803715943	6	1	7	7	5	6	5	6	5	5	6	6	5	7	7	4	4	6	6	4	6	4	4	4	wyoming4	us	30	(28,33]	male	poc	7	native	4	5	5
4803675624	2	1	5	5	5	6	3	6	4	6	6	4	1	6	6	1	1	1	2	4	4	3	6	3	wyoming4	us	28	(23,28]	male	white	7	native	2	5	3
4803667539	5	3	2	5	6	5	3	6	4	5	6	5	6	6	5	3	2	2	5	4	4	4	5	2	wyoming4	us	26	(23,28]	male	poc	7	native	3	4	5
4803666567	4	1	7	6	2	3	4	4	2	5	5	5	2	7	7	1	1	5	5	3	4	5	3	2	wyoming4	us	25	(23,28]	female	white	4	native	4	7	3
4803661974	5	3	3	7	3	5	3	3	3	3	3	3	2	4	3	3	3	3	2	3	3	2	2	3	wyoming4	us	28	(23,28]	male	poc	7	native	3	7	6
4803660447	4	2	6	6	6	4	4	6	3	6	7	4	7	7	7	2	5	7	7	4	5	5	5	5	wyoming4	us	62	(58,63]	female	white	7	native	3	7	1
4803657907	6	1	7	7	4	7	4	5	6	5	5	4	3	6	7	3	5	4	4	5	4	4	5	4	wyoming4	us	39	(38,43]	male	white	4	native	4	4	3
4803656861	5	3	5	6	6	6	5	5	5	6	6	6	4	5	6	4	4	4	5	4	4	4	6	4	wyoming4	us	28	(23,28]	male	white	5	native	4	5	6
4803646362	2	1	7	7	1	5	1	6	2	6	5	4	5	7	7	2	4	6	5	2	5	2	4	4	wyoming4	us	57	(53,58]	female	white	1	native	5	5	2
4803630488	5	1	7	7	6	7	5	6	5	5	6	5	5	7	7	5	5	7	6	5	6	6	6	5	wyoming4	us	25	(23,28]	male	white	3	native	3	1	3
4803629288	5	3	7	7	7	6	5	6	6	6	6	4	4	6	7	4	5	5	6	6	6	5	6	4	wyoming4	us	38	(33,38]	male	mixed	3	native	2	5	2
4803628760	4	3	5	6	4	5	5	6	5	5	6	4	4	7	6	3	4	5	5	6	5	5	5	4	wyoming4	us	27	(23,28]	male	white	7	native	4	5	3
4803622079	3	2	5	7	5	6	3	7	5	5	6	5	5	7	6	5	6	5	4	6	6	4	5	5	wyoming4	us	24	(23,28]	male	poc	7	native	4	7	3
4803614211	5	1	7	7	6	5	5	6	4	7	7	5	1	7	7	1	3	6	6	5	5	3	5	1	wyoming4	us	27	(23,28]	male	mixed	7	native	4	5	11
4803602719	5	2	2	6	5	4	3	4	6	7	7	4	3	4	7	2	3	5	4	4	3	4	6	3	wyoming4	us	44	(43,48]	male	white	4	native	2	7	8
4803593455	5	2	6	7	5	6	5	5	5	6	7	5	3	6	7	3	3	5	4	5	4	5	6	3	wyoming4	us	25	(23,28]	male	white	1	native	3	4	3
4803592537	5	3	5	6	4	5	5	5	4	6	6	4	5	5	6	3	5	5	5	5	5	4	5	5	wyoming4	us	26	(23,28]	female	poc	7	native	5	7	5
4803591441	5	5	4	6	3	4	4	3	5	3	4	5	3	5	4	3	4	5	5	3	4	5	3	2	wyoming4	us	41	(38,43]	female	white	4	native	4	7	2
4803583179	5	3	5	6	5	6	6	5	5	6	5	4	5	5	5	5	5	4	5	4	5	4	4	4	wyoming4	us	23	[18,23]	male	poc	4	native	4	5	4
4803581270	3	1	2	7	3	2	1	4	2	5	4	3	1	7	7	1	1	1	2	3	1	3	4	1	wyoming4	us	40	(38,43]	female	poc	7	native	3	7	8
4803580910	5	2	6	6	5	6	5	6	5	5	5	5	5	6	6	5	5	5	5	6	5	5	5	4	wyoming4	us	47	(43,48]	female	white	7	native	2	6	2
4803580468	3	2	3	4	2	4	3	4	3	3	3	4	4	5	4	2	1	4	4	3	4	4	3	4	wyoming4	us	31	(28,33]	male	mixed	3	native	4	6	3
4803577681	4	3	5	7	2	6	6	7	4	6	5	6	4	7	7	3	5	5	5	6	5	5	2	5	wyoming4	us	25	(23,28]	male	white	5	native	4	5	4
4803576600	4	2	6	6	5	6	6	6	5	6	6	5	4	6	6	3	5	5	5	5	6	5	5	5	wyoming4	us	28	(23,28]	male	poc	7	native	3	6	4
4803576073	4	3	6	6	4	5	5	7	5	5	5	5	6	7	6	6	6	5	5	5	6	5	5	6	wyoming4	us	26	(23,28]	male	white	5	native	4	3	6
4803570397	3	2	4	7	6	6	3	5	5	6	6	4	5	6	6	2	3	5	5	5	4	4	6	6	wyoming4	us	36	(33,38]	male	white	3	native	4	7	5
4803569586	3	3	3	3	2	3	3	4	3	4	4	4	4	4	4	2	4	3	3	3	4	3	4	4	wyoming4	us	30	(28,33]	male	white	6	native	2	5	2
4803568079	4	3	5	7	3	5	5	4	5	5	6	3	4	6	6	3	3	5	4	6	5	6	5	2	wyoming4	us	42	(38,43]	male	mixed	1	native	5	7	2
4803558753	6	3	5	6	6	6	6	5	6	6	6	5	5	6	6	4	5	6	5	5	5	5	6	4	wyoming4	us	27	(23,28]	male	white	1	native	2	6	3
4803558587	5	3	7	7	4	7	5	6	7	5	5	5	3	7	6	5	6	6	6	6	3	6	5	3	wyoming4	us	25	(23,28]	male	mixed	7	native	3	6	2
4803554991	5	4	7	6	4	5	5	5	5	3	5	5	4	7	6	3	4	5	4	5	5	3	4	4	wyoming4	us	30	(28,33]	male	poc	5	native	4	5	3
4803552196	6	1	7	7	7	7	5	6	5	7	6	6	3	6	7	4	6	4	5	6	5	6	6	5	wyoming4	us	27	(23,28]	female	white	6	native	3	1	2
4803550841	6	4	5	6	4	6	6	6	5	5	6	5	4	6	6	5	5	5	5	5	5	4	5	5	wyoming4	us	25	(23,28]	male	white	7	native	4	5	5
4803548532	6	3	7	4	2	5	5	6	6	4	5	6	5	7	7	2	4	5	5	2	5	2	5	5	wyoming4	us	49	(48,53]	male	mixed	1	native	2	3	2
4803546158	3	1	5	7	7	4	6	7	4	7	7	6	5	7	7	4	3	6	6	7	5	4	7	4	wyoming4	us	26	(23,28]	female	white	3	native	2	6	3
4803545674	5	2	6	7	5	5	5	5	5	5	5	5	5	7	6	5	5	5	5	5	5	5	5	5	wyoming4	us	30	(28,33]	male	poc	7	native	4	4	3
4803543982	4	1	3	6	3	6	2	6	5	4	5	2	4	5	4	2	4	5	4	4	5	4	4	4	wyoming4	us	36	(33,38]	male	white	1	native	5	7	4
4803543901	6	1	5	6	6	4	4	6	3	7	7	5	5	6	7	3	5	5	4	4	4	3	7	6	wyoming4	us	25	(23,28]	male	white	7	native	4	5	3
4803543496	6	1	6	7	6	6	5	6	5	7	7	7	6	7	7	4	4	6	6	5	5	5	7	4	wyoming4	us	27	(23,28]	female	white	7	native	4	7	4
4803542662	7	4	5	7	4	6	5	6	4	4	4	6	5	7	5	5	5	7	6	6	6	5	3	5	wyoming4	us	36	(33,38]	female	white	6	native	4	7	4
4803542542	6	6	6	7	3	7	6	5	5	5	5	6	5	7	6	6	3	6	7	6	6	3	5	3	wyoming4	us	64	(63,68]	female	poc	4	native	4	7	2
4803539016	3	1	6	7	4	5	3	5	4	4	4	3	3	7	7	4	3	5	4	5	5	4	3	3	wyoming4	us	26	(23,28]	male	mixed	5	native	4	5	3
4803534557	5	3	4	7	4	6	4	4	5	5	4	4	3	6	7	3	3	5	4	4	4	4	5	3	wyoming4	us	49	(48,53]	male	white	7	native	2	7	1
4803532862	5	3	5	6	5	5	5	6	4	5	3	5	5	6	5	4	4	5	5	5	4	5	4	5	wyoming4	us	33	(28,33]	male	white	3	native	4	3	2
4803528182	3	5	5	5	5	5	3	5	5	5	5	5	5	7	5	3	5	5	5	5	5	5	5	3	wyoming4	us	28	(23,28]	male	white	5	native	2	5	2
4803528043	5	1	7	7	5	6	6	5	6	5	5	6	5	7	7	5	5	5	6	5	5	6	5	5	wyoming4	us	53	(48,53]	female	white	6	native	5	6	2
4803526440	4	1	5	7	7	5	4	6	4	6	7	4	5	6	7	3	4	5	5	5	5	4	6	4	wyoming4	us	54	(53,58]	female	white	7	native	3	5	3
4803524749	5	1	3	7	6	6	3	5	6	5	7	5	4	7	7	4	3	5	5	5	4	3	6	3	wyoming4	us	48	(43,48]	female	mixed	7	native	3	7	3
4803523002	5	1	7	7	7	7	5	7	4	7	7	5	5	7	7	5	6	7	7	7	7	6	4	4	wyoming4	us	33	(28,33]	female	white	5	native	2	3	2
4803521970	6	2	7	7	6	7	5	7	6	6	5	7	5	7	5	6	6	7	6	6	6	5	5	5	wyoming4	us	39	(38,43]	male	white	7	native	2	7	4
4803521536	4	1	5	7	5	3	4	5	2	6	5	4	3	6	7	2	3	4	5	4	4	4	6	3	wyoming4	us	29	(28,33]	female	white	2	native	3	7	7
4803520130	5	3	5	6	5	5	5	5	5	5	5	5	4	5	5	4	5	5	5	5	5	5	5	4	wyoming4	us	22	[18,23]	male	white	1	native	4	6	1
4803519466	3	1	6	6	4	4	3	6	4	4	4	4	4	6	6	3	4	5	5	4	6	5	4	6	wyoming4	us	40	(38,43]	male	white	5	native	3	7	9
4803519199	3	1	6	6	4	5	4	5	6	4	5	2	5	6	5	5	7	4	6	5	6	6	2	6	wyoming4	us	26	(23,28]	male	white	4	native	2	5	3
4803518981	7	1	7	7	5	6	5	6	4	5	5	5	4	7	7	4	5	5	4	6	6	5	4	4	wyoming4	us	34	(33,38]	female	mixed	7	native	4	7	7
4803518236	4	2	5	7	7	5	5	6	5	7	5	4	4	6	7	7	5	6	6	6	5	5	4	4	wyoming4	us	28	(23,28]	male	white	3	native	4	3	4
4803515908	5	3	4	5	3	4	4	4	2	5	3	4	3	6	3	4	4	4	3	4	4	3	3	4	wyoming4	us	35	(33,38]	male	white	1	native	2	6	2
4803515301	2	1	5	7	1	5	4	6	4	2	3	4	4	6	3	3	3	4	4	3	4	3	2	4	wyoming4	us	26	(23,28]	male	white	1	native	3	7	2
4803515288	6	2	6	6	5	3	4	5	5	7	6	5	3	6	7	2	3	6	5	5	5	5	6	5	wyoming4	us	33	(28,33]	male	white	7	native	5	7	8
4803515000	6	2	6	6	7	6	5	6	6	6	7	6	6	6	6	6	4	5	6	5	6	6	6	6	wyoming4	us	26	(23,28]	male	poc	7	native	4	7	3
4803513020	7	4	1	4	1	7	7	1	3	1	6	5	4	6	6	4	2	2	1	2	7	4	5	1	wyoming4	us	27	(23,28]	female	mixed	5	native	2	6	4
4803512109	3	2	3	6	5	3	3	5	4	6	5	4	3	4	7	3	3	4	5	4	3	4	5	3	wyoming4	us	27	(23,28]	male	poc	6	native	4	7	6
4803510410	1	1	1	7	7	1	1	4	7	7	7	1	1	7	7	1	1	1	1	1	1	4	7	1	wyoming4	us	28	(23,28]	female	white	5	native	3	5	4
4803510055	6	1	6	7	4	7	3	5	4	7	6	5	4	7	7	2	5	5	6	5	5	7	6	3	wyoming4	us	55	(53,58]	female	white	6	native	3	6	2
4803509260	4	2	7	7	3	6	5	6	5	3	3	4	4	7	5	3	4	5	5	4	5	5	3	4	wyoming4	us	38	(33,38]	female	white	6	native	3	5	3
4803506723	6	3	7	6	4	6	3	6	2	5	5	5	4	7	7	3	4	3	5	4	4	3	3	3	wyoming4	us	43	(38,43]	female	white	3	native	4	6	2
4803505690	6	1	7	7	6	7	4	6	5	6	6	6	4	7	7	5	4	6	6	5	6	5	6	5	wyoming4	us	57	(53,58]	female	white	4	native	2	5	2
4803505633	2	1	3	7	5	6	2	6	7	6	6	5	4	6	6	1	6	5	5	6	7	4	5	6	wyoming4	us	26	(23,28]	female	white	6	native	4	7	4
4803504557	5	1	6	7	5	3	4	4	5	6	6	5	3	5	7	2	3	5	3	5	4	5	6	3	wyoming4	us	45	(43,48]	male	white	4	native	4	7	3
4803503741	5	1	6	7	5	6	5	6	5	5	6	4	1	6	6	2	3	6	3	4	3	4	4	2	wyoming4	us	24	(23,28]	male	poc	7	native	4	6	11
4803503361	4	3	5	5	5	4	3	5	4	6	6	5	4	3	2	5	5	4	5	5	6	5	4	6	wyoming4	us	21	[18,23]	female	poc	7	native	4	6	5
4803502390	6	4	7	7	1	4	6	5	4	2	3	6	3	7	6	4	1	2	5	4	4	3	1	6	wyoming4	us	26	(23,28]	male	poc	4	native	3	1	2
4803502063	5	1	5	2	4	3	3	5	2	2	4	4	5	6	5	2	5	5	4	4	4	4	5	5	wyoming4	us	27	(23,28]	male	mixed	3	native	4	1	7
4803499631	4	2	4	6	4	5	3	4	3	6	6	3	3	6	6	3	3	5	4	3	4	4	5	3	wyoming4	us	36	(33,38]	female	white	6	native	3	5	3
4803498105	6	2	6	5	2	5	6	6	2	3	6	5	5	7	6	6	6	4	6	6	6	6	7	6	wyoming4	us	23	[18,23]	female	white	4	native	1	2	3
4803496381	5	5	7	7	1	7	7	6	4	2	2	4	6	6	3	6	5	5	6	4	6	4	2	5	wyoming4	us	36	(33,38]	female	white	2	native	4	5	2
4803496204	3	2	6	7	4	6	5	5	5	3	5	6	5	7	5	3	3	6	3	5	5	5	3	6	wyoming4	us	41	(38,43]	female	white	6	native	4	7	2
4803494433	3	3	6	7	6	6	6	6	5	5	5	5	4	7	7	6	5	6	6	5	6	5	5	4	wyoming4	us	25	(23,28]	male	poc	7	native	2	6	2
4803494077	6	3	7	7	3	6	4	6	5	5	6	5	5	7	6	5	5	5	6	5	6	5	5	4	wyoming4	us	33	(28,33]	female	white	5	native	4	6	3
4803493324	2	1	5	7	5	4	3	5	3	6	6	4	3	6	7	2	3	4	4	3	3	3	6	4	wyoming4	us	42	(38,43]	female	white	6	native	2	4	2
4803492782	3	1	7	7	6	4	5	6	2	6	6	4	5	7	7	5	4	5	5	5	6	5	6	3	wyoming4	us	26	(23,28]	female	white	7	native	3	5	4
4803492517	5	2	6	6	5	6	5	6	4	4	5	5	4	6	6	4	5	5	4	6	5	5	5	3	wyoming4	us	25	(23,28]	male	white	1	native	4	6	2
4803492365	4	1	7	7	7	6	5	6	1	7	7	5	5	7	7	3	4	5	6	5	5	4	7	4	wyoming4	us	31	(28,33]	female	white	1	native	4	6	7
4803491886	6	1	7	7	7	6	6	7	7	7	7	6	6	7	7	4	5	5	6	4	7	5	6	7	wyoming4	us	29	(28,33]	male	white	4	native	4	7	6
4803490827	3	1	7	7	6	5	1	6	4	7	4	5	3	7	7	2	5	5	2	2	6	3	7	3	wyoming4	us	26	(23,28]	male	white	5	native	4	7	3
4803490191	4	1	7	7	6	5	4	5	5	6	6	4	4	7	7	3	4	5	6	5	5	5	6	3	wyoming4	us	57	(53,58]	male	white	1	native	3	5	1
4803489662	4	1	5	7	4	3	3	5	3	6	5	4	4	6	6	2	3	5	4	4	4	4	6	5	wyoming4	us	23	[18,23]	male	white	4	native	2	6	2
4803489126	4	2	4	5	5	3	4	5	3	4	5	3	4	4	5	4	3	4	4	4	4	4	5	3	wyoming4	us	23	[18,23]	male	poc	2	native	4	7	3
4803488321	4	1	6	7	4	3	3	4	4	4	4	4	3	7	7	3	2	4	1	2	4	3	4	2	wyoming4	us	28	(23,28]	male	white	6	native	3	6	4
4803487280	4	2	6	7	3	6	5	5	4	6	6	4	4	7	6	5	3	6	5	5	6	5	4	5	wyoming4	us	40	(38,43]	male	white	6	native	2	6	3
4803487236	2	1	7	7	7	6	2	3	5	7	7	3	3	7	7	3	5	7	5	5	4	2	7	3	wyoming4	us	30	(28,33]	female	white	7	native	4	5	6
4803487072	6	2	7	7	4	5	6	5	6	7	7	6	2	6	7	2	1	7	4	5	5	5	5	1	wyoming4	us	57	(53,58]	male	white	3	native	2	7	5
4803485994	6	2	6	7	3	5	5	5	5	3	4	3	3	4	3	4	3	4	4	4	4	4	3	3	wyoming4	us	25	(23,28]	female	poc	7	native	2	5	2
4803485010	5	3	7	7	7	7	6	7	7	7	6	5	6	7	7	6	5	7	6	7	7	7	6	5	wyoming4	us	48	(43,48]	female	white	1	native	4	7	3
4803484841	6	2	7	7	5	7	6	6	6	6	6	5	5	7	7	5	5	6	5	6	5	6	6	5	wyoming4	us	31	(28,33]	female	white	5	native	3	5	4
4803484539	5	4	6	6	5	6	5	6	5	5	5	5	5	6	6	5	5	5	5	5	5	5	5	5	wyoming4	us	55	(53,58]	female	poc	4	native	4	7	4
4803484131	6	2	7	6	2	5	5	5	6	6	4	5	4	6	6	4	5	5	5	5	6	6	5	6	wyoming4	us	23	[18,23]	female	white	4	native	2	7	6
4803483709	4	3	5	7	6	5	5	6	5	7	6	4	5	7	6	5	5	6	5	5	6	4	6	5	wyoming4	us	34	(33,38]	female	poc	7	native	4	7	1
4803483666	6	1	7	7	6	5	6	5	6	6	6	4	4	6	6	4	3	5	5	5	5	5	6	4	wyoming4	us	38	(33,38]	male	poc	6	native	4	7	3
4803483517	6	1	6	7	3	3	6	5	2	4	6	6	7	6	7	3	5	5	7	6	6	5	3	5	wyoming4	us	37	(33,38]	female	white	4	native	2	7	3
4803483454	5	1	7	7	6	6	5	6	5	6	6	6	5	7	7	5	5	6	6	6	6	6	6	5	wyoming4	us	37	(33,38]	male	white	4	native	3	3	5
4803483408	6	2	7	5	6	6	5	6	5	5	5	6	6	6	7	6	6	5	5	1	6	6	6	6	wyoming4	us	23	[18,23]	male	white	6	native	4	7	7
4803483397	5	3	7	7	2	5	6	7	3	3	2	4	7	6	2	3	6	5	6	5	6	5	2	7	wyoming4	us	25	(23,28]	female	white	6	native	2	6	2
4803483237	4	1	7	7	4	6	5	6	5	6	5	4	4	7	7	2	4	5	5	5	5	3	3	5	wyoming4	us	26	(23,28]	female	white	6	native	3	5	2
4803483207	7	5	7	7	3	7	7	7	7	7	3	5	4	7	7	5	5	6	6	6	5	5	2	4	wyoming4	us	34	(33,38]	male	white	6	native	2	5	3
4803483102	6	1	7	7	7	7	5	6	7	7	7	6	4	7	7	4	4	6	6	5	5	6	7	4	wyoming4	us	31	(28,33]	male	white	5	native	4	7	5
4803482717	6	2	5	7	3	7	5	7	6	4	6	5	5	7	6	5	4	6	6	5	5	5	3	6	wyoming4	us	23	[18,23]	male	white	3	native	4	7	4
4803482625	7	6	7	7	2	7	5	6	4	2	4	7	6	6	2	6	6	3	4	6	6	6	2	6	wyoming4	us	31	(28,33]	male	white	6	native	4	5	2
4803482619	7	1	6	6	7	6	6	6	6	7	7	6	4	6	6	4	4	6	6	6	4	6	7	4	wyoming4	us	28	(23,28]	male	poc	7	native	2	5	8
4803482489	5	2	3	6	5	4	3	3	4	6	5	4	3	4	5	3	3	4	3	3	3	4	5	3	wyoming4	us	27	(23,28]	male	poc	6	native	2	6	2
4803482421	2	2	5	6	6	4	3	5	3	6	6	3	3	6	6	2	2	3	3	3	4	2	5	3	wyoming4	us	25	(23,28]	male	white	5	native	4	7	5
4803482387	3	2	6	6	4	6	6	6	3	6	6	6	4	6	6	4	2	6	6	6	6	4	6	4	wyoming4	us	36	(33,38]	male	white	7	native	3	4	2
4803482294	2	1	5	7	4	5	5	3	2	5	4	5	2	7	7	3	3	4	3	4	4	4	4	3	wyoming4	us	39	(38,43]	female	white	5	native	3	5	3
4803482245	2	1	2	5	2	3	3	4	2	5	5	4	3	5	7	2	2	3	3	3	4	4	4	3	wyoming4	us	48	(43,48]	male	white	5	native	5	6	2
4803482216	6	1	7	7	6	5	6	5	6	7	7	4	4	7	7	1	4	4	5	5	4	5	5	4	wyoming4	us	28	(23,28]	male	white	7	native	2	2	5
4803482118	5	2	5	7	4	6	4	6	5	6	6	5	4	6	6	4	5	6	5	5	5	4	5	3	wyoming4	us	52	(48,53]	male	white	1	native	2	3	2
4803481790	5	3	6	7	4	6	6	6	4	5	5	6	5	6	6	5	4	6	7	5	5	5	4	5	wyoming4	us	29	(28,33]	male	poc	6	native	4	7	3
4803481726	3	4	5	5	3	3	2	4	6	5	6	6	6	5	5	3	2	2	2	2	2	3	5	2	wyoming4	us	43	(38,43]	female	white	7	native	4	7	2
4803481695	5	1	5	7	3	3	5	5	3	3	5	5	2	5	6	2	2	5	5	5	3	3	3	1	wyoming4	us	64	(63,68]	female	white	5	native	2	7	6
4803481523	6	1	7	7	6	7	5	7	6	6	6	6	5	7	7	5	6	6	6	6	6	6	5	3	wyoming4	us	22	[18,23]	male	white	4	native	2	5	5
4803481504	6	2	3	7	7	5	2	6	3	6	5	6	5	6	7	2	2	5	6	3	5	5	3	3	wyoming4	us	48	(43,48]	female	white	7	native	5	7	4
4803481471	7	1	7	7	5	7	7	7	7	7	6	6	2	7	6	5	6	5	5	6	5	6	6	3	wyoming4	us	32	(28,33]	female	poc	6	native	3	2	2
4803481318	3	3	6	7	4	6	7	6	5	6	5	6	5	7	6	5	4	5	6	6	5	5	5	5	wyoming4	us	25	(23,28]	female	white	1	native	4	6	2
4803481133	2	1	7	7	3	3	2	6	1	7	5	2	6	7	7	4	5	5	5	5	6	5	3	6	wyoming4	us	34	(33,38]	female	white	3	native	2	5	3
4803480882	2	2	5	6	2	4	4	6	2	4	6	5	4	6	4	1	2	5	3	6	5	5	3	4	wyoming4	us	30	(28,33]	male	white	7	native	2	7	3
4803480797	4	3	6	7	4	6	6	5	6	5	5	5	4	6	5	4	5	5	5	5	5	5	4	4	wyoming4	us	29	(28,33]	male	white	1	native	4	1	3
4803480793	4	2	6	7	5	6	5	6	5	6	5	4	4	7	7	4	3	6	5	4	5	4	5	3	wyoming4	us	44	(43,48]	male	white	5	native	4	7	3
4803480709	5	1	7	7	7	5	5	4	6	6	6	5	3	7	7	2	3	4	6	5	6	4	6	3	wyoming4	us	37	(33,38]	male	white	5	native	4	6	5
4803480659	4	1	6	7	6	5	4	4	3	6	6	5	5	6	7	3	4	5	5	4	5	5	7	5	wyoming4	us	29	(28,33]	female	poc	7	native	5	6	6
4803480631	4	3	7	7	5	4	5	5	5	5	5	5	2	7	7	3	3	2	3	4	4	3	6	3	wyoming4	us	36	(33,38]	male	white	7	native	2	3	8
4803480536	5	1	7	7	7	7	6	6	7	7	7	6	6	6	7	5	6	7	7	7	5	7	7	7	wyoming4	us	31	(28,33]	female	mixed	7	native	3	6	4
4803480420	4	1	7	7	7	7	4	7	4	7	7	4	4	7	7	4	4	7	7	7	4	4	7	4	wyoming4	us	34	(33,38]	female	white	4	native	2	6	1
4807508960	3	1	7	7	2	6	5	6	2	2	3	7	6	7	7	5	5	5	6	3	5	3	3	5	oklahoma16	us	29	(28,33]	female	white	4	native	1	6	5
4807396223	5	2	7	7	4	6	4	4	5	3	3	3	6	7	7	3	5	2	3	3	6	6	7	3	oklahoma16	us	22	[18,23]	nonbinary	poc	6	native	3	6	1
4807388959	6	4	7	7	4	7	6	6	7	6	5	6	7	7	7	6	7	7	7	7	7	4	5	6	oklahoma16	us	43	(38,43]	female	white	7	native	4	5	7
4807379432	5	4	6	6	5	6	6	6	4	5	5	6	5	6	6	5	4	5	6	5	6	4	4	6	oklahoma16	us	28	(23,28]	female	white	1	native	4	6	3
4807372145	4	3	6	7	5	6	5	5	6	6	6	5	4	6	5	3	4	5	6	6	6	5	5	2	oklahoma16	us	29	(28,33]	female	white	7	native	2	5	3
4807341647	2	1	4	4	5	3	3	6	6	7	6	6	2	7	7	2	1	3	4	4	5	4	7	3	oklahoma16	us	38	(33,38]	female	white	2	native	2	5	3
4807321152	3	3	6	5	3	4	5	4	6	4	6	4	4	5	5	4	4	5	4	4	5	4	6	4	oklahoma16	us	31	(28,33]	female	white	2	native	4	5	3
4807302601	6	7	7	7	1	7	5	3	7	3	3	5	4	6	3	6	2	6	2	3	6	5	1	2	oklahoma16	us	21	[18,23]	male	white	6	native	2	1	8
4807295806	5	1	6	7	5	5	5	2	6	4	5	5	3	3	7	3	4	6	6	2	5	6	5	2	oklahoma16	us	26	(23,28]	female	white	6	native	2	2	2
4807287936	4	1	3	4	4	4	4	4	4	4	4	4	4	7	3	5	4	6	4	4	5	4	4	4	oklahoma16	us	18	[18,23]	male	white	3	native	4	1	3
4807248261	4	4	5	7	4	6	5	5	5	4	5	5	5	6	5	5	5	5	5	5	6	5	4	4	oklahoma16	us	48	(43,48]	female	white	6	native	4	5	7
4807247118	3	3	4	6	2	2	2	3	2	3	3	3	2	6	4	3	2	2	2	3	2	2	3	3	oklahoma16	us	26	(23,28]	male	white	2	native	2	5	2
4803926755	7	6	7	7	6	7	6	7	7	7	7	6	4	7	7	7	5	5	6	5	6	6	7	5	oklahoma16	us	32	(28,33]	female	white	5	native	3	7	3
4803856023	6	6	5	3	2	7	3	3	5	3	6	2	2	6	5	1	1	3	3	2	2	4	3	1	oklahoma16	us	33	(28,33]	female	white	5	native	2	5	2
4803832276	3	2	5	4	4	5	3	4	5	5	5	4	4	4	6	3	4	4	3	3	3	4	5	3	oklahoma16	us	22	[18,23]	male	white	4	native	3	1	6
4803768047	2	1	5	7	3	3	2	3	2	3	2	6	2	6	4	3	4	3	6	3	3	3	4	4	oklahoma16	us	30	(28,33]	female	poc	5	native	2	6	4
4803749946	5	2	6	6	5	5	5	5	6	5	6	6	4	6	6	5	3	5	5	5	5	4	6	4	oklahoma16	us	38	(33,38]	female	poc	4	native	5	7	5
4803735072	6	4	7	6	4	6	5	6	4	3	3	5	7	6	6	5	5	4	6	6	6	5	4	5	oklahoma16	us	43	(38,43]	female	white	7	native	3	5	2
4803725540	4	5	6	6	3	5	5	5	3	3	3	5	5	6	5	5	4	4	5	5	5	4	3	5	oklahoma16	us	44	(43,48]	male	white	5	native	2	5	4
4803715943	6	1	7	7	5	6	5	5	5	5	6	6	3	7	7	2	1	4	5	5	5	3	5	3	oklahoma16	us	30	(28,33]	male	poc	7	native	4	5	5
4803675624	7	5	4	5	6	7	3	5	7	6	7	6	5	5	6	5	2	7	6	6	5	7	6	5	oklahoma16	us	28	(23,28]	male	white	7	native	2	5	3
4803667539	5	2	3	2	6	5	4	4	5	4	5	4	3	2	6	6	5	3	4	4	5	3	5	3	oklahoma16	us	26	(23,28]	male	poc	7	native	3	4	5
4803666567	3	1	7	7	3	5	5	4	6	4	5	6	4	7	7	2	1	4	5	2	4	1	4	3	oklahoma16	us	25	(23,28]	female	white	4	native	4	7	3
4803661974	6	2	7	7	5	7	5	7	6	6	7	5	4	7	7	3	4	5	6	5	5	5	7	3	oklahoma16	us	28	(23,28]	male	poc	7	native	3	7	6
4803660447	6	7	7	7	2	7	5	6	6	2	4	5	5	7	4	5	5	4	6	6	7	4	2	5	oklahoma16	us	62	(58,63]	female	white	7	native	3	7	1
4803657907	3	1	5	7	4	4	4	4	5	6	4	4	3	6	7	3	3	4	4	4	4	3	5	3	oklahoma16	us	39	(38,43]	male	white	4	native	4	4	3
4803656861	5	4	4	3	5	6	4	3	4	5	4	4	4	3	5	4	4	4	4	4	4	4	4	4	oklahoma16	us	28	(23,28]	male	white	5	native	4	5	6
4803646362	7	2	7	7	4	7	5	7	7	7	7	6	6	7	7	7	6	7	6	7	7	7	6	6	oklahoma16	us	57	(53,58]	female	white	1	native	5	5	2
4803630488	6	1	7	7	6	6	5	6	4	5	6	5	4	7	7	4	5	5	6	5	5	5	6	5	oklahoma16	us	25	(23,28]	male	white	3	native	3	1	3
4803629288	5	3	7	7	5	7	7	7	6	6	6	6	6	7	6	5	6	6	6	7	6	6	5	4	oklahoma16	us	38	(33,38]	male	mixed	3	native	2	5	2
4803628760	6	5	6	7	3	6	5	6	5	5	5	5	5	5	6	4	5	5	6	6	5	5	4	5	oklahoma16	us	27	(23,28]	male	white	7	native	4	5	3
4803622079	6	6	6	7	3	7	6	6	3	3	4	4	3	7	6	5	2	4	3	4	5	4	3	2	oklahoma16	us	24	(23,28]	male	poc	7	native	4	7	3
4803614211	7	1	7	7	6	7	6	7	6	5	6	7	6	7	7	2	6	6	6	6	7	4	6	6	oklahoma16	us	27	(23,28]	male	mixed	7	native	4	5	11
4803602719	4	3	3	5	3	5	3	4	3	5	5	4	3	6	6	3	3	4	4	4	4	4	3	3	oklahoma16	us	44	(43,48]	male	white	4	native	2	7	8
4803593455	6	5	7	7	2	7	6	6	5	3	3	7	5	6	3	5	4	5	5	6	6	6	2	5	oklahoma16	us	25	(23,28]	male	white	1	native	3	4	3
4803592537	6	4	6	6	4	6	6	6	2	5	4	5	6	6	5	6	6	5	6	4	6	4	4	6	oklahoma16	us	26	(23,28]	female	poc	7	native	5	7	5
4803591441	5	6	4	7	3	5	4	5	6	3	3	4	4	6	5	6	4	4	5	3	4	6	3	5	oklahoma16	us	41	(38,43]	female	white	4	native	4	7	2
4803583179	5	5	5	5	4	3	4	3	4	4	5	5	4	5	5	6	4	5	3	4	5	4	4	4	oklahoma16	us	23	[18,23]	male	poc	4	native	4	5	4
4803581270	7	7	7	7	7	7	5	4	7	7	7	7	2	7	7	3	2	7	7	6	5	5	6	1	oklahoma16	us	40	(38,43]	female	poc	7	native	3	7	8
4803580910	5	2	6	6	4	6	6	6	5	5	4	5	6	6	6	5	5	5	5	6	5	5	4	5	oklahoma16	us	47	(43,48]	female	white	7	native	2	6	2
4803580468	4	2	3	1	5	3	3	4	4	4	4	5	4	3	5	4	4	4	4	4	4	4	4	3	oklahoma16	us	31	(28,33]	male	mixed	3	native	4	6	3
4803577681	4	2	6	6	6	7	3	4	6	6	7	7	4	6	6	4	2	4	6	3	4	5	5	3	oklahoma16	us	25	(23,28]	male	white	5	native	4	5	4
4803576600	6	5	4	6	3	6	5	5	3	3	3	3	3	5	3	2	3	6	5	5	5	4	2	3	oklahoma16	us	28	(23,28]	male	poc	7	native	3	6	4
4803576073	5	4	6	7	5	5	4	5	5	6	5	5	5	5	6	5	5	5	5	5	5	5	5	5	oklahoma16	us	26	(23,28]	male	white	5	native	4	3	6
4803570397	5	4	4	6	6	5	3	2	6	5	6	6	2	3	6	3	2	5	5	5	2	3	6	2	oklahoma16	us	36	(33,38]	male	white	3	native	4	7	5
4803569586	5	5	3	4	1	6	3	4	4	2	2	4	5	4	3	5	3	4	5	4	4	3	3	5	oklahoma16	us	30	(28,33]	male	white	6	native	2	5	2
4803568079	5	2	6	7	4	5	4	6	5	6	3	5	4	7	6	4	4	6	5	6	5	4	5	3	oklahoma16	us	42	(38,43]	male	mixed	1	native	5	7	2
4803558753	5	5	3	4	3	4	3	3	3	3	3	4	4	4	3	5	2	4	4	4	4	4	3	3	oklahoma16	us	27	(23,28]	male	white	1	native	2	6	3
4803558587	5	6	6	3	3	5	4	5	6	4	5	6	4	6	6	5	4	6	5	6	5	4	6	3	oklahoma16	us	25	(23,28]	male	mixed	7	native	3	6	2
4803554991	6	5	7	6	5	4	5	5	6	5	5	5	4	6	6	3	4	4	4	4	4	4	4	3	oklahoma16	us	30	(28,33]	male	poc	5	native	4	5	3
4803552196	6	3	6	5	2	1	2	3	4	5	4	3	3	4	6	3	3	2	3	3	2	3	4	2	oklahoma16	us	27	(23,28]	female	white	6	native	3	1	2
4803550841	5	4	6	6	5	5	4	5	6	6	6	5	3	5	6	4	4	4	6	4	4	4	5	3	oklahoma16	us	25	(23,28]	male	white	7	native	4	5	5
4803548532	5	7	7	5	1	6	3	6	2	2	2	4	4	6	5	6	4	4	5	3	6	1	2	6	oklahoma16	us	49	(48,53]	male	mixed	1	native	2	3	2
4803546158	5	1	7	7	5	7	7	6	5	7	7	7	4	6	7	4	4	6	6	5	7	6	6	4	oklahoma16	us	26	(23,28]	female	white	3	native	2	6	3
4803545674	5	4	6	6	5	6	5	6	6	5	5	5	5	6	6	5	6	5	5	5	5	5	5	5	oklahoma16	us	30	(28,33]	male	poc	7	native	4	4	3
4803543982	3	6	4	4	2	4	3	2	2	4	4	3	1	3	3	5	2	2	3	3	4	2	2	2	oklahoma16	us	36	(33,38]	male	white	1	native	5	7	4
4803543901	6	2	6	7	6	5	5	4	6	5	6	5	4	7	6	3	6	6	5	5	6	6	5	2	oklahoma16	us	25	(23,28]	male	white	7	native	4	5	3
4803543496	6	1	6	7	4	6	6	7	3	6	6	5	6	7	7	6	6	6	7	5	6	6	4	5	oklahoma16	us	27	(23,28]	female	white	7	native	4	7	4
4803542662	6	5	7	7	3	7	6	6	5	4	3	6	6	7	5	7	6	6	7	6	6	5	4	6	oklahoma16	us	36	(33,38]	female	white	6	native	4	7	4
4803542542	5	6	6	7	4	7	6	6	5	5	5	5	5	7	5	5	4	6	6	6	6	5	4	6	oklahoma16	us	64	(63,68]	female	poc	4	native	4	7	2
4803539016	2	2	6	7	3	3	4	4	4	3	3	4	3	7	7	3	2	4	3	3	3	4	3	3	oklahoma16	us	26	(23,28]	male	mixed	5	native	4	5	3
4803534557	6	5	4	4	3	5	5	4	3	3	3	5	5	4	4	5	5	5	5	3	5	2	3	4	oklahoma16	us	49	(48,53]	male	white	7	native	2	7	1
4803532862	5	5	4	5	4	5	3	3	5	4	4	5	2	3	5	3	2	4	4	3	3	3	5	2	oklahoma16	us	33	(28,33]	male	white	3	native	4	3	2
4803528182	6	6	6	5	6	6	6	6	6	6	6	6	6	6	6	6	6	6	6	6	6	6	6	6	oklahoma16	us	28	(23,28]	male	white	5	native	2	5	2
4803528043	5	1	7	7	6	6	5	6	6	6	6	6	5	7	7	5	4	6	6	6	6	6	6	5	oklahoma16	us	53	(48,53]	female	white	6	native	5	6	2
4803526440	6	2	6	6	5	6	6	5	4	5	5	4	6	7	7	5	5	4	6	5	6	5	4	5	oklahoma16	us	54	(53,58]	female	white	7	native	3	5	3
4803524749	4	4	7	6	4	6	6	6	4	4	4	5	6	6	5	6	6	6	6	5	7	5	4	7	oklahoma16	us	48	(43,48]	female	mixed	7	native	3	7	3
4803523002	5	4	7	7	4	7	6	6	5	5	5	7	4	7	7	3	3	6	5	4	7	5	4	5	oklahoma16	us	33	(28,33]	female	white	5	native	2	3	2
4803521970	6	4	7	7	4	6	6	6	5	6	5	5	6	6	6	5	5	6	5	7	6	5	5	5	oklahoma16	us	39	(38,43]	male	white	7	native	2	7	4
4803521536	5	3	6	7	4	6	4	4	4	5	5	5	3	6	6	5	4	4	5	4	5	5	4	3	oklahoma16	us	29	(28,33]	female	white	2	native	3	7	7
4803520130	5	3	3	5	5	5	5	5	5	5	5	5	4	5	5	4	5	5	5	5	5	5	5	4	oklahoma16	us	22	[18,23]	male	white	1	native	4	6	1
4803519466	4	4	6	6	3	6	5	6	4	5	5	5	5	6	6	4	5	5	5	6	5	5	4	5	oklahoma16	us	40	(38,43]	male	white	5	native	3	7	9
4803519199	4	2	7	6	4	5	5	6	3	5	6	4	5	7	6	5	7	5	5	5	6	6	6	6	oklahoma16	us	26	(23,28]	male	white	4	native	2	5	3
4803518981	6	7	7	7	3	7	6	7	3	3	4	5	5	7	6	4	5	5	6	7	5	6	1	4	oklahoma16	us	34	(33,38]	female	mixed	7	native	4	7	7
4803518236	5	2	6	6	5	4	6	5	5	6	5	5	4	5	6	4	3	6	5	4	5	2	4	4	oklahoma16	us	28	(23,28]	male	white	3	native	4	3	4
4803515908	5	3	4	3	5	4	5	6	3	4	3	3	3	5	5	4	4	2	4	4	5	2	2	3	oklahoma16	us	35	(33,38]	male	white	1	native	2	6	2
4803515301	4	4	4	7	4	5	4	4	5	5	5	4	3	3	7	4	3	3	2	3	3	3	4	2	oklahoma16	us	26	(23,28]	male	white	1	native	3	7	2
4803515288	6	3	6	6	5	7	5	6	7	5	7	6	6	6	7	5	5	7	6	6	6	5	5	6	oklahoma16	us	33	(28,33]	male	white	7	native	5	7	8
4803515000	5	5	6	6	2	5	5	5	5	2	3	6	6	6	4	6	5	5	6	5	6	6	2	6	oklahoma16	us	26	(23,28]	male	poc	7	native	4	7	3
4803513020	6	2	2	2	2	1	6	5	4	5	4	3	4	3	5	5	5	4	4	1	3	3	5	1	oklahoma16	us	27	(23,28]	female	mixed	5	native	2	6	4
4803512109	4	2	6	6	5	5	5	5	4	6	6	5	5	6	6	4	5	5	5	5	5	4	6	6	oklahoma16	us	27	(23,28]	male	poc	6	native	4	7	6
4803510410	4	4	7	7	1	7	4	4	4	1	1	4	4	1	1	4	7	7	7	1	7	1	1	7	oklahoma16	us	28	(23,28]	female	white	5	native	3	5	4
4803510055	4	3	7	7	3	7	6	7	6	6	7	7	4	7	7	5	5	7	6	7	7	5	5	3	oklahoma16	us	55	(53,58]	female	white	6	native	3	6	2
4803509260	5	6	7	7	2	7	6	5	5	4	3	6	4	7	3	6	5	5	6	5	6	4	2	4	oklahoma16	us	38	(33,38]	female	white	6	native	3	5	3
4803506723	6	7	7	7	3	7	6	6	4	4	3	5	5	7	7	6	5	6	6	6	6	4	3	4	oklahoma16	us	43	(38,43]	female	white	3	native	4	6	2
4803505690	6	2	7	7	5	7	6	6	6	6	6	6	5	7	7	7	5	6	7	6	6	6	6	4	oklahoma16	us	57	(53,58]	female	white	4	native	2	5	2
4803505633	5	1	6	7	6	7	6	6	6	5	7	6	5	7	6	6	5	6	6	5	5	3	4	6	oklahoma16	us	26	(23,28]	female	white	6	native	4	7	4
4803504557	3	3	6	7	4	6	4	5	3	4	4	5	5	6	5	5	4	4	5	5	5	4	4	3	oklahoma16	us	45	(43,48]	male	white	4	native	4	7	3
4803503741	5	5	6	7	6	4	5	3	5	7	6	4	2	5	7	3	3	5	5	6	4	3	5	2	oklahoma16	us	24	(23,28]	male	poc	7	native	4	6	11
4803503361	6	3	4	2	3	5	5	2	6	3	5	3	2	2	6	5	4	4	4	3	5	3	3	5	oklahoma16	us	21	[18,23]	female	poc	7	native	4	6	5
4803502390	4	1	7	7	3	6	5	4	4	5	5	6	1	7	7	1	1	1	4	1	1	1	3	1	oklahoma16	us	26	(23,28]	male	poc	4	native	3	1	2
4803502063	5	1	6	6	2	7	5	5	6	4	4	5	5	6	4	4	5	5	4	5	5	5	3	5	oklahoma16	us	27	(23,28]	male	mixed	3	native	4	1	7
4803499631	4	4	6	6	3	5	5	6	3	4	4	5	3	6	6	6	5	5	5	5	5	4	3	4	oklahoma16	us	36	(33,38]	female	white	6	native	3	5	3
4803498105	3	2	6	3	6	5	5	2	4	6	6	2	2	5	6	6	2	2	3	6	3	2	6	2	oklahoma16	us	23	[18,23]	female	white	4	native	1	2	3
4803496381	6	4	7	7	1	7	7	4	4	3	4	5	7	5	5	6	6	6	6	5	7	3	3	7	oklahoma16	us	36	(33,38]	female	white	2	native	4	5	2
4803496204	3	3	7	7	2	7	6	7	5	3	5	6	5	7	3	6	6	7	7	7	6	4	2	6	oklahoma16	us	41	(38,43]	female	white	6	native	4	7	2
4803494433	5	3	6	6	5	5	5	5	5	6	6	4	4	6	7	4	5	5	5	5	6	5	6	5	oklahoma16	us	25	(23,28]	male	poc	7	native	2	6	2
4803494077	6	4	4	4	5	3	5	5	6	4	5	5	6	6	6	5	3	4	5	5	5	6	4	3	oklahoma16	us	33	(28,33]	female	white	5	native	4	6	3
4803493324	2	3	7	7	4	6	5	5	2	4	4	4	5	7	7	5	5	5	5	6	6	4	4	6	oklahoma16	us	42	(38,43]	female	white	6	native	2	4	2
4803492782	5	3	7	7	1	6	5	5	2	2	2	3	6	7	4	4	5	5	5	5	6	4	2	6	oklahoma16	us	26	(23,28]	female	white	7	native	3	5	4
4803492517	4	5	6	6	3	6	6	5	3	3	4	5	5	6	3	5	5	5	5	5	5	6	3	5	oklahoma16	us	25	(23,28]	male	white	1	native	4	6	2
4803492365	5	1	7	7	7	7	7	7	7	7	6	6	6	7	7	4	5	7	6	6	7	6	7	5	oklahoma16	us	31	(28,33]	female	white	1	native	4	6	7
4803491886	7	5	7	7	2	6	6	6	7	3	4	7	5	7	7	7	2	5	5	5	6	5	3	5	oklahoma16	us	29	(28,33]	male	white	4	native	4	7	6
4803490827	5	1	7	7	4	5	3	3	6	7	7	7	6	3	7	4	2	2	3	6	6	6	4	5	oklahoma16	us	26	(23,28]	male	white	5	native	4	7	3
4803490191	4	4	7	7	4	6	7	7	2	4	4	7	6	7	6	7	6	7	7	6	6	7	4	5	oklahoma16	us	57	(53,58]	male	white	1	native	3	5	1
4803489662	5	5	6	6	3	6	6	4	6	4	4	4	5	6	5	5	4	5	5	5	5	4	3	5	oklahoma16	us	23	[18,23]	male	white	4	native	2	6	2
4803489126	4	4	4	4	4	5	5	5	4	4	4	4	4	4	4	5	5	5	4	4	5	4	4	5	oklahoma16	us	23	[18,23]	male	poc	2	native	4	7	3
4803488321	5	1	7	7	5	6	5	5	5	5	5	5	5	7	7	3	5	6	5	5	6	5	5	5	oklahoma16	us	28	(23,28]	male	white	6	native	3	6	4
4803487280	5	2	6	7	4	6	3	4	5	6	6	6	3	5	7	2	3	6	5	5	3	3	5	5	oklahoma16	us	40	(38,43]	male	white	6	native	2	6	3
4803487236	2	2	7	7	5	6	4	6	5	6	7	4	4	7	7	5	4	7	7	6	6	3	6	4	oklahoma16	us	30	(28,33]	female	white	7	native	4	5	6
4803487072	6	3	6	7	5	7	5	6	6	5	6	7	4	7	7	4	5	6	6	6	7	6	5	3	oklahoma16	us	57	(53,58]	male	white	3	native	2	7	5
4803485994	4	3	5	7	3	3	4	4	5	4	5	4	4	4	4	5	5	5	5	4	5	4	4	5	oklahoma16	us	25	(23,28]	female	poc	7	native	2	5	2
4803485010	6	5	7	7	3	3	3	5	5	3	3	6	5	7	3	2	5	5	6	6	5	7	5	3	oklahoma16	us	48	(43,48]	female	white	1	native	4	7	3
4803484841	6	2	6	6	4	5	6	5	6	6	6	6	5	6	6	5	5	5	5	5	6	5	6	4	oklahoma16	us	31	(28,33]	female	white	5	native	3	5	4
4803484539	6	4	6	6	6	6	6	6	6	6	6	6	6	6	6	6	5	5	6	6	5	6	6	5	oklahoma16	us	55	(53,58]	female	poc	4	native	4	7	4
4803484131	5	4	6	6	1	6	5	5	4	5	4	4	2	7	6	2	2	5	2	5	6	3	3	5	oklahoma16	us	23	[18,23]	female	white	4	native	2	7	6
4803483709	5	6	6	5	2	5	6	5	5	4	4	5	4	5	4	4	4	5	4	4	5	3	3	5	oklahoma16	us	34	(33,38]	female	poc	7	native	4	7	1
4803483666	6	2	6	7	5	6	6	7	4	5	6	6	6	7	6	5	4	6	6	6	6	5	5	4	oklahoma16	us	38	(33,38]	male	poc	6	native	4	7	3
4803483517	6	2	3	7	2	5	6	5	4	7	5	6	5	7	6	5	6	7	6	5	3	6	6	5	oklahoma16	us	37	(33,38]	female	white	4	native	2	7	3
4803483454	4	2	7	7	4	5	4	5	5	5	5	5	4	7	7	4	4	5	5	5	5	5	4	4	oklahoma16	us	37	(33,38]	male	white	4	native	3	3	5
4803483408	7	1	7	7	6	7	7	6	5	6	6	6	7	7	7	6	6	5	6	7	6	6	6	6	oklahoma16	us	23	[18,23]	male	white	6	native	4	7	7
4803483397	2	7	6	5	1	6	5	4	4	2	2	5	2	7	2	5	5	4	5	3	5	3	2	4	oklahoma16	us	25	(23,28]	female	white	6	native	2	6	2
4803483237	3	1	7	6	4	5	4	5	7	6	5	4	4	6	7	3	3	5	4	4	5	4	6	4	oklahoma16	us	26	(23,28]	female	white	6	native	3	5	2
4803483207	7	1	7	7	7	7	7	5	6	7	7	7	3	7	7	2	3	6	6	7	4	6	7	1	oklahoma16	us	34	(33,38]	male	white	6	native	2	5	3
4803483102	5	4	7	7	3	7	6	7	5	4	4	6	6	7	6	5	6	6	7	6	6	5	4	5	oklahoma16	us	31	(28,33]	male	white	5	native	4	7	5
4803482717	6	5	5	6	2	3	5	5	4	4	5	6	5	6	4	6	4	5	5	4	4	4	3	4	oklahoma16	us	23	[18,23]	male	white	3	native	4	7	4
4803482625	7	5	7	7	3	7	7	7	7	5	6	7	7	7	6	7	7	4	7	7	7	7	5	7	oklahoma16	us	31	(28,33]	male	white	6	native	4	5	2
4803482619	7	5	7	7	3	7	7	7	7	3	3	7	6	7	3	6	6	6	6	7	7	6	3	6	oklahoma16	us	28	(23,28]	male	poc	7	native	2	5	8
4803482489	5	3	5	4	3	5	5	5	5	3	5	4	3	6	4	3	3	4	4	5	4	5	3	4	oklahoma16	us	27	(23,28]	male	poc	6	native	2	6	2
4803482421	3	3	6	6	2	6	5	6	5	4	5	2	4	6	6	4	5	5	6	5	5	3	4	6	oklahoma16	us	25	(23,28]	male	white	5	native	4	7	5
4803482387	4	3	6	6	4	6	6	6	4	6	6	6	3	6	6	2	2	6	5	6	4	4	6	2	oklahoma16	us	36	(33,38]	male	white	7	native	3	4	2
4803482294	3	1	7	7	3	6	6	6	3	5	5	6	5	7	7	5	5	6	6	6	6	6	5	5	oklahoma16	us	39	(38,43]	female	white	5	native	3	5	3
4803482245	5	4	7	6	2	5	5	5	3	4	4	5	7	6	7	5	6	5	6	5	5	3	4	7	oklahoma16	us	48	(43,48]	male	white	5	native	5	6	2
4803482216	6	5	6	7	6	5	5	6	6	5	6	5	4	7	7	3	4	5	5	5	5	6	5	4	oklahoma16	us	28	(23,28]	male	white	7	native	2	2	5
4803482118	6	3	6	7	6	6	5	5	5	6	6	4	3	7	7	4	2	5	5	5	4	5	6	3	oklahoma16	us	52	(48,53]	male	white	1	native	2	3	2
4803481790	6	4	6	7	4	7	6	5	6	6	5	6	4	6	6	5	4	6	6	5	5	4	5	6	oklahoma16	us	29	(28,33]	male	poc	6	native	4	7	3
4803481726	5	4	6	6	6	5	3	2	6	4	3	3	2	5	6	2	4	4	6	5	3	3	5	5	oklahoma16	us	43	(38,43]	female	white	7	native	4	7	2
4803481695	6	2	6	7	5	6	5	5	6	6	6	5	5	7	7	5	2	5	6	5	5	5	6	2	oklahoma16	us	64	(63,68]	female	white	5	native	2	7	6
4803481523	6	1	7	7	7	7	6	7	5	6	7	7	4	7	7	6	6	6	5	7	6	7	7	4	oklahoma16	us	22	[18,23]	male	white	4	native	2	5	5
4803481504	6	1	2	6	3	1	3	3	1	3	6	4	1	3	5	1	3	2	5	4	5	2	1	2	oklahoma16	us	48	(43,48]	female	white	7	native	5	7	4
4803481471	1	1	2	6	6	6	2	3	3	2	3	4	4	3	6	3	6	3	5	3	1	2	3	2	oklahoma16	us	32	(28,33]	female	poc	6	native	3	2	2
4803481318	5	5	7	7	5	7	7	7	4	4	5	6	7	7	4	7	7	7	7	6	7	4	2	7	oklahoma16	us	25	(23,28]	female	white	1	native	4	6	2
4803481133	2	6	7	7	1	5	4	5	2	1	2	4	6	7	7	6	5	6	5	5	5	5	1	5	oklahoma16	us	34	(33,38]	female	white	3	native	2	5	3
4803480882	6	2	6	7	5	6	6	6	6	7	6	6	4	6	7	5	4	4	7	6	6	6	7	3	oklahoma16	us	30	(28,33]	male	white	7	native	2	7	3
4803480797	5	5	7	6	3	6	5	5	6	3	3	5	5	6	3	5	6	5	5	5	6	5	3	5	oklahoma16	us	29	(28,33]	male	white	1	native	4	1	3
4803480793	5	4	6	7	4	6	5	6	5	5	5	4	4	6	6	5	4	5	5	5	5	4	4	4	oklahoma16	us	44	(43,48]	male	white	5	native	4	7	3
4803480709	5	6	7	6	5	6	5	5	6	5	6	4	4	6	7	5	3	5	5	4	5	5	5	3	oklahoma16	us	37	(33,38]	male	white	5	native	4	6	5
4803480659	4	2	6	7	4	6	6	7	5	3	6	5	7	7	6	5	5	5	6	5	6	4	5	5	oklahoma16	us	29	(28,33]	female	poc	7	native	5	6	6
4803480631	5	5	7	7	4	6	6	6	4	6	7	6	3	7	7	3	5	4	3	6	4	3	5	4	oklahoma16	us	36	(33,38]	male	white	7	native	2	3	8
4803480536	4	2	6	6	4	6	5	6	7	5	5	6	3	2	6	2	3	5	7	6	4	2	5	2	oklahoma16	us	31	(28,33]	female	mixed	7	native	3	6	4
4803480420	4	1	7	7	4	4	4	7	4	7	7	4	4	7	7	4	4	7	7	7	7	4	4	4	oklahoma16	us	34	(33,38]	female	white	4	native	2	6	1
4807508960	2	1	4	7	2	3	5	2	1	2	1	3	1	5	6	1	1	1	1	3	1	2	1	1	illinois10	us	29	(28,33]	female	white	4	native	1	6	5
4807396223	2	1	6	2	5	5	4	4	5	6	4	4	4	7	6	4	3	3	3	4	3	5	4	3	illinois10	us	22	[18,23]	nonbinary	poc	6	native	3	6	1
4807388959	4	1	7	7	4	3	3	4	5	6	7	4	2	7	7	2	3	4	4	4	4	4	6	2	illinois10	us	43	(38,43]	female	white	7	native	4	5	7
4807379432	5	2	6	6	4	6	5	4	6	6	6	6	3	6	7	3	5	5	5	5	4	5	6	3	illinois10	us	28	(23,28]	female	white	1	native	4	6	3
4807372145	4	5	5	7	5	5	5	4	5	6	5	5	2	4	5	2	3	5	6	5	4	5	5	4	illinois10	us	29	(28,33]	female	white	7	native	2	5	3
4807341647	4	2	7	7	3	7	6	7	3	5	4	6	5	7	7	5	4	7	6	6	6	4	5	7	illinois10	us	38	(33,38]	female	white	2	native	2	5	3
4807321152	4	5	5	6	3	6	4	4	5	4	5	4	2	5	5	3	3	3	4	4	4	4	4	2	illinois10	us	31	(28,33]	female	white	2	native	4	5	3
4807302601	5	2	6	5	6	3	2	2	6	5	1	5	3	1	3	2	5	2	1	5	5	3	2	3	illinois10	us	21	[18,23]	male	white	6	native	2	1	8
4807295806	6	2	7	7	5	5	5	5	3	5	5	6	4	7	7	6	4	5	6	5	5	5	5	3	illinois10	us	26	(23,28]	female	white	6	native	2	2	2
4807287936	4	4	7	7	2	4	4	4	4	5	4	6	2	6	7	4	4	4	4	2	4	4	4	4	illinois10	us	18	[18,23]	male	white	3	native	4	1	3
4807248261	3	3	4	6	4	3	3	4	4	4	4	4	3	4	6	3	2	4	4	3	4	3	4	2	illinois10	us	48	(43,48]	female	white	6	native	4	5	7
4807247118	5	3	6	6	2	2	4	3	4	3	3	3	2	6	6	2	2	3	3	2	2	3	2	2	illinois10	us	26	(23,28]	male	white	2	native	2	5	2
4803926755	6	2	6	7	3	6	6	6	6	2	6	5	2	7	4	3	3	4	5	7	4	5	3	3	illinois10	us	32	(28,33]	female	white	5	native	3	7	3
4803856023	7	7	7	7	1	7	6	3	3	1	3	7	1	6	2	3	1	7	3	5	5	6	1	2	illinois10	us	33	(28,33]	female	white	5	native	2	5	2
4803832276	5	1	5	5	3	5	5	4	5	6	6	5	5	4	6	3	5	4	6	5	5	6	6	4	illinois10	us	22	[18,23]	male	white	4	native	3	1	6
4803768047	3	3	7	7	4	3	4	3	3	4	4	4	3	7	7	3	3	4	4	4	5	4	3	2	illinois10	us	30	(28,33]	female	poc	5	native	2	6	4
4803749946	5	6	7	7	4	6	5	6	6	7	6	5	3	7	7	4	3	5	6	5	5	4	4	5	illinois10	us	38	(33,38]	female	poc	4	native	5	7	5
4803735072	3	6	6	6	3	7	7	5	2	3	2	4	5	6	5	6	5	5	5	6	5	5	3	4	illinois10	us	43	(38,43]	female	white	7	native	3	5	2
4803725540	5	2	6	6	4	4	5	4	4	4	5	5	3	7	7	3	3	5	5	5	5	4	4	4	illinois10	us	44	(43,48]	male	white	5	native	2	5	4
4803715943	6	5	7	7	4	6	5	5	5	6	5	6	2	7	7	1	2	5	4	5	5	5	5	1	illinois10	us	30	(28,33]	male	poc	7	native	4	5	5
4803675624	5	6	7	3	1	4	6	5	6	3	2	5	1	5	3	2	1	2	3	3	4	3	2	2	illinois10	us	28	(23,28]	male	white	7	native	2	5	3
4803667539	6	6	3	3	1	6	5	3	6	2	2	5	2	3	2	3	1	6	2	3	4	3	3	2	illinois10	us	26	(23,28]	male	poc	7	native	3	4	5
4803666567	3	1	7	7	4	6	3	3	3	6	6	6	2	7	7	1	1	5	2	2	3	1	5	1	illinois10	us	25	(23,28]	female	white	4	native	4	7	3
4803661974	5	6	3	7	2	6	4	4	3	3	2	5	2	3	3	2	2	3	2	3	2	4	3	2	illinois10	us	28	(23,28]	male	poc	7	native	3	7	6
4803660447	7	6	6	4	3	6	6	5	2	4	4	5	3	7	6	3	3	6	5	5	4	4	4	3	illinois10	us	62	(58,63]	female	white	7	native	3	7	1
4803657907	3	2	4	5	4	5	6	4	5	6	6	4	2	5	6	3	3	5	4	4	4	4	4	3	illinois10	us	39	(38,43]	male	white	4	native	4	4	3
4803656861	5	4	4	5	4	4	5	3	4	4	5	5	3	4	5	4	3	3	4	4	3	4	4	3	illinois10	us	28	(23,28]	male	white	5	native	4	5	6
4803646362	6	1	6	7	2	7	4	4	3	5	5	6	3	7	7	5	3	4	4	4	4	3	2	3	illinois10	us	57	(53,58]	female	white	1	native	5	5	2
4803630488	3	1	7	7	4	5	5	4	3	4	5	4	4	7	7	4	4	5	5	5	4	4	3	4	illinois10	us	25	(23,28]	male	white	3	native	3	1	3
4803629288	4	4	7	7	4	6	6	5	5	4	5	5	4	7	6	4	4	6	5	6	5	5	4	4	illinois10	us	38	(33,38]	male	mixed	3	native	2	5	2
4803628760	5	4	6	6	5	6	5	5	5	6	6	5	5	6	6	4	5	5	5	5	5	5	5	4	illinois10	us	27	(23,28]	male	white	7	native	4	5	3
4803622079	5	6	2	6	2	5	2	2	6	3	3	5	1	2	6	1	1	1	2	3	2	2	4	1	illinois10	us	24	(23,28]	male	poc	7	native	4	7	3
4803614211	4	5	7	7	2	4	6	5	1	2	3	5	2	7	6	1	1	4	3	2	5	1	1	4	illinois10	us	27	(23,28]	male	mixed	7	native	4	5	11
4803602719	5	5	6	6	3	6	5	5	3	2	3	4	4	6	4	5	4	5	5	6	5	4	2	4	illinois10	us	44	(43,48]	male	white	4	native	2	7	8
4803593455	3	2	3	5	5	4	4	4	3	5	6	3	2	4	6	2	2	4	3	4	3	3	5	2	illinois10	us	25	(23,28]	male	white	1	native	3	4	3
4803592537	6	5	6	6	3	7	6	5	6	4	4	5	5	5	4	4	5	4	4	5	5	4	3	4	illinois10	us	26	(23,28]	female	poc	7	native	5	7	5
4803591441	3	5	5	4	1	4	3	2	3	2	2	5	2	3	5	5	1	3	2	3	4	2	2	2	illinois10	us	41	(38,43]	female	white	4	native	4	7	2
4803583179	2	4	5	5	5	5	3	6	4	5	2	2	5	5	6	4	3	5	4	1	4	3	5	4	illinois10	us	23	[18,23]	male	poc	4	native	4	5	4
4803581270	7	1	2	6	4	1	1	3	2	6	7	7	1	5	3	2	1	5	3	2	1	3	6	1	illinois10	us	40	(38,43]	female	poc	7	native	3	7	8
4803580910	4	2	6	5	4	5	5	5	4	4	4	5	3	6	6	3	4	3	4	4	4	4	4	3	illinois10	us	47	(43,48]	female	white	7	native	2	6	2
4803580468	5	5	3	3	2	5	3	4	4	2	4	4	4	3	3	5	4	3	4	4	4	4	2	4	illinois10	us	31	(28,33]	male	mixed	3	native	4	6	3
4803577681	3	5	6	7	2	5	5	3	5	3	5	6	4	7	7	4	4	4	6	5	6	6	2	3	illinois10	us	25	(23,28]	male	white	5	native	4	5	4
4803576600	6	2	5	6	3	6	5	4	5	5	4	3	2	6	5	5	2	3	4	5	5	5	5	3	illinois10	us	28	(23,28]	male	poc	7	native	3	6	4
4803576073	4	2	4	3	5	3	4	3	4	5	5	4	3	4	6	3	3	4	4	4	4	4	5	3	illinois10	us	26	(23,28]	male	white	5	native	4	3	6
4803570397	2	2	6	6	3	5	5	4	6	5	5	3	4	6	6	2	4	5	5	4	6	5	4	5	illinois10	us	36	(33,38]	male	white	3	native	4	7	5
4803569586	5	3	4	4	3	4	4	2	5	4	4	5	2	3	5	2	2	3	2	4	3	4	4	2	illinois10	us	30	(28,33]	male	white	6	native	2	5	2
4803568079	3	7	6	5	2	6	5	4	3	3	1	6	5	6	3	4	5	4	6	5	6	5	2	5	illinois10	us	42	(38,43]	male	mixed	1	native	5	7	2
4803558753	5	2	6	6	5	6	5	5	4	5	5	5	4	6	3	5	4	4	5	4	5	4	5	4	illinois10	us	27	(23,28]	male	white	1	native	2	6	3
4803558587	4	5	6	4	3	5	5	6	5	3	5	5	2	6	6	3	4	4	4	3	3	3	5	3	illinois10	us	25	(23,28]	male	mixed	7	native	3	6	2
4803554991	5	2	6	6	5	6	5	6	6	5	5	5	5	6	6	5	5	4	5	6	5	5	5	4	illinois10	us	30	(28,33]	male	poc	5	native	4	5	3
4803552196	4	2	7	7	3	5	4	3	4	6	5	3	3	6	7	3	3	3	4	3	4	4	4	3	illinois10	us	27	(23,28]	female	white	6	native	3	1	2
4803550841	3	5	4	5	2	4	4	3	3	3	3	5	3	6	4	4	4	4	4	4	4	3	2	3	illinois10	us	25	(23,28]	male	white	7	native	4	5	5
4803548532	6	6	3	4	1	6	4	6	2	2	3	4	3	6	6	4	3	3	3	3	5	2	2	4	illinois10	us	49	(48,53]	male	mixed	1	native	2	3	2
4803546158	4	2	5	6	4	5	4	5	3	6	5	5	3	6	6	2	3	3	4	5	5	4	6	3	illinois10	us	26	(23,28]	female	white	3	native	2	6	3
4803545674	5	4	5	5	5	6	5	5	5	5	5	5	3	5	5	5	3	4	4	5	5	5	5	4	illinois10	us	30	(28,33]	male	poc	7	native	4	4	3
4803543982	6	7	6	3	1	5	6	2	2	3	3	6	2	3	3	6	2	2	3	4	3	2	2	2	illinois10	us	36	(33,38]	male	white	1	native	5	7	4
4803543901	7	6	6	6	4	4	5	5	6	3	3	6	4	6	2	5	4	5	4	6	5	5	3	4	illinois10	us	25	(23,28]	male	white	7	native	4	5	3
4803543496	6	1	7	7	6	6	6	5	5	6	6	6	5	7	7	5	5	6	6	5	6	6	6	5	illinois10	us	27	(23,28]	female	white	7	native	4	7	4
4803542662	5	5	5	3	3	6	4	2	4	4	4	4	2	3	5	3	2	4	3	4	4	3	4	3	illinois10	us	36	(33,38]	female	white	6	native	4	7	4
4803542542	5	4	3	7	3	4	3	3	4	5	5	6	2	5	5	2	1	4	3	5	3	2	3	1	illinois10	us	64	(63,68]	female	poc	4	native	4	7	2
4803539016	2	2	6	7	3	5	5	5	3	3	4	4	2	7	7	4	2	4	4	4	3	3	5	2	illinois10	us	26	(23,28]	male	mixed	5	native	4	5	3
4803534557	5	3	4	7	4	5	4	3	4	5	5	5	4	5	4	3	3	3	3	4	4	3	4	4	illinois10	us	49	(48,53]	male	white	7	native	2	7	1
4803532862	3	6	5	4	2	5	4	2	3	3	3	4	3	3	3	4	2	2	4	4	4	4	2	4	illinois10	us	33	(28,33]	male	white	3	native	4	3	2
4803528182	7	7	7	7	7	7	7	7	7	7	7	7	7	7	7	7	7	7	7	7	7	7	7	7	illinois10	us	28	(23,28]	male	white	5	native	2	5	2
4803528043	5	1	7	7	4	6	6	2	5	5	5	6	2	7	7	3	2	5	4	5	4	5	5	2	illinois10	us	53	(48,53]	female	white	6	native	5	6	2
4803526440	5	4	5	7	3	5	5	4	3	5	5	5	3	5	6	2	3	4	3	4	3	4	5	2	illinois10	us	54	(53,58]	female	white	7	native	3	5	3
4803524749	5	5	3	6	4	3	3	3	2	4	3	3	2	4	3	3	3	4	3	3	3	3	3	3	illinois10	us	48	(43,48]	female	mixed	7	native	3	7	3
4803523002	5	5	4	7	6	7	5	3	3	7	6	7	4	7	7	2	3	3	5	4	2	3	7	2	illinois10	us	33	(28,33]	female	white	5	native	2	3	2
4803521970	5	5	6	7	3	6	7	5	2	5	7	6	1	6	5	4	3	5	6	5	5	5	7	1	illinois10	us	39	(38,43]	male	white	7	native	2	7	4
4803521536	4	1	3	6	2	4	3	3	2	4	3	4	2	4	5	3	2	4	3	3	4	3	4	2	illinois10	us	29	(28,33]	female	white	2	native	3	7	7
4803520130	4	3	4	3	4	4	4	4	4	5	5	4	4	4	5	4	4	4	4	4	4	4	4	3	illinois10	us	22	[18,23]	male	white	1	native	4	6	1
4803519466	4	2	6	6	3	5	5	5	4	4	5	4	5	6	6	5	4	5	5	5	5	5	3	5	illinois10	us	40	(38,43]	male	white	5	native	3	7	9
4803519199	4	4	6	7	5	5	6	2	5	6	5	6	3	3	6	3	2	3	3	3	3	4	6	2	illinois10	us	26	(23,28]	male	white	4	native	2	5	3
4803518981	4	1	7	7	4	5	5	5	3	7	7	7	5	7	7	1	4	3	6	5	4	5	7	4	illinois10	us	34	(33,38]	female	mixed	7	native	4	7	7
4803518236	3	2	6	6	6	6	4	4	4	5	6	5	4	6	5	4	5	6	5	5	5	5	4	5	illinois10	us	28	(23,28]	male	white	3	native	4	3	4
4803515908	4	4	4	4	4	5	4	4	3	2	4	3	2	3	3	4	4	3	5	3	3	3	3	4	illinois10	us	35	(33,38]	male	white	1	native	2	6	2
4803515301	4	5	5	6	2	5	3	2	3	3	5	5	2	4	4	2	2	2	3	2	4	3	2	2	illinois10	us	26	(23,28]	male	white	1	native	3	7	2
4803515288	5	3	2	3	3	5	2	3	3	4	5	6	2	3	6	1	2	5	3	5	3	2	3	2	illinois10	us	33	(28,33]	male	white	7	native	5	7	8
4803515000	6	6	6	6	2	6	6	5	3	2	4	5	6	6	2	6	6	2	5	6	6	5	2	5	illinois10	us	26	(23,28]	male	poc	7	native	4	7	3
4803513020	6	3	7	5	7	7	3	4	1	5	6	3	1	7	4	4	2	5	7	4	2	6	4	6	illinois10	us	27	(23,28]	female	mixed	5	native	2	6	4
4803512109	5	5	5	6	5	6	4	5	3	3	4	4	4	5	4	4	5	4	5	4	5	5	3	3	illinois10	us	27	(23,28]	male	poc	6	native	4	7	6
4803510410	7	7	7	7	7	7	7	7	4	7	7	7	1	7	7	4	1	7	7	7	4	4	7	1	illinois10	us	28	(23,28]	female	white	5	native	3	5	4
4803510055	5	2	6	7	6	4	3	6	6	6	7	5	3	7	7	3	4	5	7	5	6	5	7	2	illinois10	us	55	(53,58]	female	white	6	native	3	6	2
4803509260	4	5	3	7	2	5	3	3	3	3	2	5	2	4	3	4	2	3	3	3	4	4	2	3	illinois10	us	38	(33,38]	female	white	6	native	3	5	3
4803506723	6	5	6	7	3	5	4	5	2	3	3	5	2	7	6	5	3	3	4	3	4	2	3	2	illinois10	us	43	(38,43]	female	white	3	native	4	6	2
4803505690	5	1	6	6	5	4	2	6	3	5	5	5	2	4	6	2	2	5	6	4	4	4	6	2	illinois10	us	57	(53,58]	female	white	4	native	2	5	2
4803505633	5	2	3	3	2	6	3	1	3	2	3	5	2	4	3	4	2	2	3	3	2	5	3	2	illinois10	us	26	(23,28]	female	white	6	native	4	7	4
4803504557	2	4	3	7	2	5	2	3	3	2	3	4	2	6	5	2	2	2	3	3	3	2	2	2	illinois10	us	45	(43,48]	male	white	4	native	4	7	3
4803503741	6	2	7	6	5	6	6	4	4	5	5	4	2	6	6	3	3	5	5	4	3	3	6	3	illinois10	us	24	(23,28]	male	poc	7	native	4	6	11
4803503361	5	6	2	3	6	2	2	4	3	2	5	2	5	3	2	6	5	6	6	6	4	2	5	5	illinois10	us	21	[18,23]	female	poc	7	native	4	6	5
4803502390	1	5	5	7	1	6	1	2	2	4	4	6	1	7	7	3	1	1	3	4	3	4	1	1	illinois10	us	26	(23,28]	male	poc	4	native	3	1	2
4803502063	5	4	5	4	1	6	5	2	6	2	4	5	2	3	3	2	2	4	4	3	3	3	2	3	illinois10	us	27	(23,28]	male	mixed	3	native	4	1	7
4803499631	5	4	2	6	2	4	3	2	2	3	3	2	1	2	4	2	2	3	2	2	2	2	3	1	illinois10	us	36	(33,38]	female	white	6	native	3	5	3
4803498105	2	5	6	2	1	2	2	3	1	5	3	5	2	5	2	5	2	4	3	2	2	2	2	2	illinois10	us	23	[18,23]	female	white	4	native	1	2	3
4803496381	4	3	6	5	3	4	5	2	5	5	4	6	3	3	6	2	3	4	4	3	4	3	3	2	illinois10	us	36	(33,38]	female	white	2	native	4	5	2
4803496204	6	6	5	4	2	7	4	2	7	5	5	6	1	2	3	2	1	5	2	3	2	2	3	1	illinois10	us	41	(38,43]	female	white	6	native	4	7	2
4803494433	4	1	3	7	5	4	5	5	4	5	6	5	4	7	6	4	4	5	5	5	6	4	5	4	illinois10	us	25	(23,28]	male	poc	7	native	2	6	2
4803494077	5	1	3	6	5	5	4	5	4	6	6	4	3	6	7	4	1	4	5	4	4	4	6	3	illinois10	us	33	(28,33]	female	white	5	native	4	6	3
4803493324	2	2	6	6	4	6	4	5	3	4	4	3	4	6	6	4	5	5	5	5	6	5	4	5	illinois10	us	42	(38,43]	female	white	6	native	2	4	2
4803492782	6	4	7	6	1	6	4	2	5	2	2	5	2	5	4	5	2	4	5	4	2	2	1	2	illinois10	us	26	(23,28]	female	white	7	native	3	5	4
4803492517	3	2	5	3	5	4	3	3	4	6	6	6	3	6	6	2	3	3	3	3	4	3	5	3	illinois10	us	25	(23,28]	male	white	1	native	4	6	2
4803492365	4	1	7	7	7	7	5	5	1	6	6	5	7	7	7	3	4	3	6	4	5	7	5	4	illinois10	us	31	(28,33]	female	white	1	native	4	6	7
4803491886	5	1	4	4	1	2	2	2	1	2	2	4	1	3	7	1	1	2	2	3	2	3	1	2	illinois10	us	29	(28,33]	male	white	4	native	4	7	6
4803490827	5	4	4	7	3	6	3	6	3	6	3	4	2	6	7	5	2	3	5	6	5	6	5	2	illinois10	us	26	(23,28]	male	white	5	native	4	7	3
4803490191	4	1	7	7	6	7	6	6	7	7	7	4	4	7	7	4	4	6	5	6	5	5	6	4	illinois10	us	57	(53,58]	male	white	1	native	3	5	1
4803489662	4	5	6	6	3	6	6	5	4	3	5	5	4	6	6	5	2	4	4	5	5	4	3	3	illinois10	us	23	[18,23]	male	white	4	native	2	6	2
4803489126	4	3	4	4	4	4	4	4	4	4	4	4	4	4	4	4	4	4	4	4	4	4	4	4	illinois10	us	23	[18,23]	male	poc	2	native	4	7	3
4803488321	2	2	4	5	2	2	2	2	2	2	2	2	2	5	6	2	2	2	2	2	2	2	2	2	illinois10	us	28	(23,28]	male	white	6	native	3	6	4
4803487280	3	3	2	7	6	6	4	4	3	3	4	6	3	3	7	2	3	3	5	5	4	3	3	2	illinois10	us	40	(38,43]	male	white	6	native	2	6	3
4803487236	5	1	7	7	7	7	5	5	7	7	7	6	4	7	7	5	4	6	6	6	5	5	7	4	illinois10	us	30	(28,33]	female	white	7	native	4	5	6
4803487072	5	2	4	7	3	5	6	5	5	5	4	5	2	6	5	1	1	6	3	5	6	4	2	3	illinois10	us	57	(53,58]	male	white	3	native	2	7	5
4803485994	5	2	6	7	2	5	4	4	4	4	4	4	3	4	3	3	3	4	5	4	4	4	3	3	illinois10	us	25	(23,28]	female	poc	7	native	2	5	2
4803485010	6	3	7	7	6	7	2	7	6	7	7	5	2	7	7	6	2	5	7	5	5	6	5	3	illinois10	us	48	(43,48]	female	white	1	native	4	7	3
4803484841	6	1	7	7	5	5	5	6	7	7	5	6	5	7	7	4	5	6	6	6	6	6	6	5	illinois10	us	31	(28,33]	female	white	5	native	3	5	4
4803484539	3	2	3	3	3	4	3	3	3	3	3	3	2	3	5	2	2	4	5	4	2	3	3	3	illinois10	us	55	(53,58]	female	poc	4	native	4	7	4
4803484131	5	5	3	6	3	5	5	2	4	1	2	3	1	7	2	2	2	3	2	5	2	2	3	2	illinois10	us	23	[18,23]	female	white	4	native	2	7	6
4803483709	5	6	4	5	1	6	5	4	5	3	3	4	2	4	3	3	2	4	3	3	3	3	2	3	illinois10	us	34	(33,38]	female	poc	7	native	4	7	1
4803483666	5	1	2	5	3	3	4	4	4	4	4	3	3	6	7	3	2	4	2	5	4	4	4	2	illinois10	us	38	(33,38]	male	poc	6	native	4	7	3
4803483517	5	1	6	7	7	5	6	6	3	6	6	6	5	7	7	6	6	7	7	7	5	6	5	5	illinois10	us	37	(33,38]	female	white	4	native	2	7	3
4803483454	4	1	6	5	4	4	4	4	4	5	5	4	3	6	7	4	2	5	4	4	4	4	4	2	illinois10	us	37	(33,38]	male	white	4	native	3	3	5
4803483408	5	2	4	5	4	3	4	2	4	4	4	3	3	4	4	3	4	4	2	2	4	4	2	3	illinois10	us	23	[18,23]	male	white	6	native	4	7	7
4803483397	5	2	6	7	4	5	3	5	3	5	5	5	7	5	5	3	3	5	5	4	4	6	4	4	illinois10	us	25	(23,28]	female	white	6	native	2	6	2
4803483237	4	5	6	5	2	5	5	6	3	3	4	4	3	7	3	2	3	4	4	4	3	4	2	3	illinois10	us	26	(23,28]	female	white	6	native	3	5	2
4803483207	3	1	4	7	1	3	4	3	2	5	4	5	1	5	7	1	1	4	2	2	3	2	1	2	illinois10	us	34	(33,38]	male	white	6	native	2	5	3
4803483102	5	5	7	6	1	6	3	3	3	2	2	4	3	5	3	3	1	2	2	2	3	2	1	2	illinois10	us	31	(28,33]	male	white	5	native	4	7	5
4803482717	3	1	5	5	5	5	4	5	4	6	6	3	3	7	7	3	2	4	5	4	3	3	5	3	illinois10	us	23	[18,23]	male	white	3	native	4	7	4
4803482625	6	6	6	4	1	5	6	5	3	4	4	6	5	5	4	6	2	4	3	5	5	4	3	3	illinois10	us	31	(28,33]	male	white	6	native	4	5	2
4803482619	6	2	6	7	4	5	6	6	5	6	4	6	6	7	4	6	6	6	6	6	6	6	4	5	illinois10	us	28	(23,28]	male	poc	7	native	2	5	8
4803482489	5	3	3	5	3	5	3	5	4	5	5	5	4	5	5	4	4	4	5	4	5	4	5	3	illinois10	us	27	(23,28]	male	poc	6	native	2	6	2
4803482421	2	2	6	6	6	6	6	3	2	5	3	6	2	5	3	5	2	3	3	3	5	3	2	2	illinois10	us	25	(23,28]	male	white	5	native	4	7	5
4803482387	4	3	6	6	4	6	6	6	4	5	6	6	2	6	6	3	2	6	4	6	5	4	6	2	illinois10	us	36	(33,38]	male	white	7	native	3	4	2
4803482294	4	3	7	7	5	6	5	5	3	5	5	5	5	7	5	4	5	5	5	5	5	5	3	4	illinois10	us	39	(38,43]	female	white	5	native	3	5	3
4803482245	5	3	3	6	3	4	3	3	5	4	4	6	2	5	6	2	2	3	3	3	4	4	4	2	illinois10	us	48	(43,48]	male	white	5	native	5	6	2
4803482216	5	5	5	7	4	5	5	4	4	3	5	5	3	4	6	5	3	5	4	4	4	4	3	4	illinois10	us	28	(23,28]	male	white	7	native	2	2	5
4803482118	6	3	5	7	2	6	4	4	4	5	5	6	2	6	5	4	2	5	4	5	5	4	5	3	illinois10	us	52	(48,53]	male	white	1	native	2	3	2
4803481790	3	5	4	6	3	6	4	3	3	4	5	4	3	4	5	4	2	4	5	5	4	3	4	2	illinois10	us	29	(28,33]	male	poc	6	native	4	7	3
4803481726	4	4	6	5	5	6	6	2	5	2	5	6	2	6	3	5	5	3	5	5	5	6	6	6	illinois10	us	43	(38,43]	female	white	7	native	4	7	2
4803481695	6	1	3	5	5	3	3	6	3	5	5	5	3	6	7	3	5	5	5	3	6	2	3	2	illinois10	us	64	(63,68]	female	white	5	native	2	7	6
4803481523	5	2	6	7	5	5	5	5	5	5	5	6	3	7	7	4	5	5	5	5	5	6	6	5	illinois10	us	22	[18,23]	male	white	4	native	2	5	5
4803481504	5	1	5	3	1	2	2	3	2	5	6	4	3	7	5	2	1	3	2	2	2	2	7	2	illinois10	us	48	(43,48]	female	white	7	native	5	7	4
4803481471	2	3	2	7	5	4	5	6	2	6	3	2	2	3	2	7	4	6	2	4	6	4	3	6	illinois10	us	32	(28,33]	female	poc	6	native	3	2	2
4803481318	3	2	2	5	4	5	3	3	5	7	6	4	4	5	7	3	1	5	5	4	3	4	5	3	illinois10	us	25	(23,28]	female	white	1	native	4	6	2
4803481133	3	5	7	7	2	6	7	6	1	4	3	4	5	7	7	5	6	6	6	6	6	6	2	5	illinois10	us	34	(33,38]	female	white	3	native	2	5	3
4803480882	6	2	7	5	3	7	6	5	7	6	7	6	3	5	7	4	3	5	6	6	5	6	7	4	illinois10	us	30	(28,33]	male	white	7	native	2	7	3
4803480797	5	5	6	7	2	6	6	5	5	3	4	5	5	6	4	5	5	5	5	5	5	5	3	5	illinois10	us	29	(28,33]	male	white	1	native	4	1	3
4803480793	4	5	4	5	2	5	4	3	3	3	3	4	3	5	5	3	2	4	3	3	4	3	2	3	illinois10	us	44	(43,48]	male	white	5	native	4	7	3
4803480709	5	3	4	5	2	4	4	3	5	3	3	4	3	4	6	4	2	3	3	4	4	4	3	3	illinois10	us	37	(33,38]	male	white	5	native	4	6	5
4803480659	3	2	6	3	2	3	3	3	3	3	2	4	4	4	5	3	4	2	4	2	3	4	3	3	illinois10	us	29	(28,33]	female	poc	7	native	5	6	6
4803480631	6	6	7	7	1	5	5	5	3	5	6	6	2	7	3	2	3	3	2	3	4	4	2	3	illinois10	us	36	(33,38]	male	white	7	native	2	3	8
4803480536	3	2	3	2	3	3	2	4	3	4	4	6	3	2	4	2	2	4	3	4	3	2	2	3	illinois10	us	31	(28,33]	female	mixed	7	native	3	6	4
4803480420	4	4	7	7	7	4	4	7	7	7	7	7	4	7	7	7	4	7	4	7	4	7	7	1	illinois10	us	34	(33,38]	female	white	4	native	2	6	1
4807508960	2	1	7	7	3	4	3	2	2	3	3	5	1	5	7	2	1	3	3	4	2	1	2	1	northcarolina14	us	29	(28,33]	female	white	4	native	1	6	5
4807396223	4	2	4	6	6	6	3	1	3	1	1	3	3	3	6	4	3	3	2	2	1	2	1	3	northcarolina14	us	22	[18,23]	nonbinary	poc	6	native	3	6	1
4807388959	4	1	5	6	6	3	6	2	5	7	7	4	1	6	7	2	2	4	4	4	3	4	7	1	northcarolina14	us	43	(38,43]	female	white	7	native	4	5	7
4807379432	3	3	2	5	5	5	3	4	3	4	6	6	2	5	6	4	3	4	4	3	4	4	6	2	northcarolina14	us	28	(23,28]	female	white	1	native	4	6	3
4807372145	4	2	4	7	6	6	4	4	5	7	6	5	2	3	6	3	1	3	4	3	4	4	6	1	northcarolina14	us	29	(28,33]	female	white	7	native	2	5	3
4807341647	2	1	7	7	5	3	3	3	6	7	7	7	2	5	7	1	2	2	2	2	3	4	7	1	northcarolina14	us	38	(33,38]	female	white	2	native	2	5	3
4807321152	5	2	6	6	6	5	5	5	5	6	6	6	4	6	6	6	4	4	4	5	5	4	6	4	northcarolina14	us	31	(28,33]	female	white	2	native	4	5	3
4807302601	6	2	7	6	7	7	7	5	2	6	6	6	7	7	7	6	6	5	7	7	6	6	6	6	northcarolina14	us	21	[18,23]	male	white	6	native	2	1	8
4807295806	5	1	6	3	7	5	3	2	3	6	7	6	4	5	7	3	1	3	2	4	5	3	7	2	northcarolina14	us	26	(23,28]	female	white	6	native	2	2	2
4807287936	4	4	4	3	4	4	4	2	6	5	4	6	2	2	7	4	2	4	2	4	4	4	4	4	northcarolina14	us	18	[18,23]	male	white	3	native	4	1	3
4807248261	3	2	5	5	4	3	2	2	3	5	5	4	3	5	6	2	2	3	4	3	3	2	3	3	northcarolina14	us	48	(43,48]	female	white	6	native	4	5	7
4807247118	3	3	5	6	5	5	2	2	3	4	4	5	2	6	7	4	1	2	2	3	2	3	4	2	northcarolina14	us	26	(23,28]	male	white	2	native	2	5	2
4803926755	3	2	6	7	7	6	5	5	2	6	7	5	3	6	7	3	6	4	5	5	5	4	7	3	northcarolina14	us	32	(28,33]	female	white	5	native	3	7	3
4803856023	2	1	1	2	5	2	3	1	2	5	6	3	1	6	6	1	1	2	4	4	3	3	5	1	northcarolina14	us	33	(28,33]	female	white	5	native	2	5	2
4803832276	3	4	3	3	3	6	4	2	2	6	6	7	2	3	6	2	3	3	5	5	4	5	6	2	northcarolina14	us	22	[18,23]	male	white	4	native	3	1	6
4803768047	5	1	7	7	7	5	5	3	4	6	6	7	4	4	7	1	5	2	6	4	6	5	5	1	northcarolina14	us	30	(28,33]	female	poc	5	native	2	6	4
4803749946	1	2	2	5	5	5	4	2	3	5	7	6	2	4	7	3	1	2	4	2	3	4	5	2	northcarolina14	us	38	(33,38]	female	poc	4	native	5	7	5
4803735072	3	5	6	5	3	6	3	5	4	5	5	4	4	6	6	5	6	6	5	5	5	4	4	2	northcarolina14	us	43	(38,43]	female	white	7	native	3	5	2
4803725540	4	4	3	5	3	5	4	2	3	3	4	5	2	3	5	3	3	3	3	4	3	3	3	3	northcarolina14	us	44	(43,48]	male	white	5	native	2	5	4
4803715943	5	3	6	7	3	3	3	2	2	4	4	6	1	5	7	2	1	3	5	6	4	2	3	4	northcarolina14	us	30	(28,33]	male	poc	7	native	4	5	5
4803675624	3	3	2	7	7	7	2	3	3	7	7	3	1	5	7	4	1	6	6	5	4	5	7	2	northcarolina14	us	28	(23,28]	male	white	7	native	2	5	3
4803667539	6	3	4	2	4	5	5	4	3	5	6	6	3	6	5	5	3	5	4	4	4	3	5	3	northcarolina14	us	26	(23,28]	male	poc	7	native	3	4	5
4803666567	2	1	6	6	5	5	1	1	1	6	5	6	1	5	7	1	1	3	2	3	2	1	6	1	northcarolina14	us	25	(23,28]	female	white	4	native	4	7	3
4803661974	2	3	2	7	1	1	1	1	1	1	1	2	1	1	3	1	1	1	1	1	1	1	1	1	northcarolina14	us	28	(23,28]	male	poc	7	native	3	7	6
4803660447	1	5	2	6	3	5	7	3	5	5	4	7	2	4	4	2	2	7	6	4	4	2	3	1	northcarolina14	us	62	(58,63]	female	white	7	native	3	7	1
4803657907	1	1	3	3	5	4	2	2	2	5	6	4	1	2	7	2	1	2	3	2	2	3	4	1	northcarolina14	us	39	(38,43]	male	white	4	native	4	4	3
4803656861	5	4	3	2	4	3	4	3	4	5	5	5	3	3	5	3	4	4	5	4	4	4	4	3	northcarolina14	us	28	(23,28]	male	white	5	native	4	5	6
4803646362	6	1	7	7	7	7	3	5	6	7	7	6	5	7	7	6	5	6	6	6	6	5	7	4	northcarolina14	us	57	(53,58]	female	white	1	native	5	5	2
4803630488	4	1	7	7	4	5	4	2	2	5	4	5	2	7	7	3	2	3	3	3	3	3	5	3	northcarolina14	us	25	(23,28]	male	white	3	native	3	1	3
4803629288	3	4	5	4	3	4	3	2	3	3	4	4	2	3	4	2	2	3	2	3	2	3	3	2	northcarolina14	us	38	(33,38]	male	mixed	3	native	2	5	2
4803628760	4	3	6	3	4	5	4	3	3	6	6	6	4	3	4	4	3	4	5	5	4	4	4	4	northcarolina14	us	27	(23,28]	male	white	7	native	4	5	3
4803622079	1	1	2	5	3	5	1	2	1	5	5	4	1	5	7	1	1	1	1	2	2	1	3	1	northcarolina14	us	24	(23,28]	male	poc	7	native	4	7	3
4803614211	4	1	3	6	4	2	1	1	1	3	5	3	1	5	7	1	1	2	1	1	1	1	2	1	northcarolina14	us	27	(23,28]	male	mixed	7	native	4	5	11
4803602719	2	1	3	5	5	5	1	2	2	5	6	4	2	4	6	2	2	3	3	3	3	4	5	2	northcarolina14	us	44	(43,48]	male	white	4	native	2	7	8
4803593455	6	3	4	3	5	4	4	2	3	5	5	7	2	3	5	2	1	4	3	4	2	3	5	2	northcarolina14	us	25	(23,28]	male	white	1	native	3	4	3
4803592537	6	4	2	3	4	4	3	2	3	6	6	5	2	5	6	2	2	4	4	3	2	3	4	2	northcarolina14	us	26	(23,28]	female	poc	7	native	5	7	5
4803591441	2	1	4	3	3	4	3	2	4	3	3	6	1	4	4	2	2	2	3	2	2	3	2	1	northcarolina14	us	41	(38,43]	female	white	4	native	4	7	2
4803583179	4	5	3	5	2	2	2	3	3	3	3	5	2	3	5	2	3	3	3	3	3	3	5	3	northcarolina14	us	23	[18,23]	male	poc	4	native	4	5	4
4803581270	6	5	7	7	7	7	1	4	5	7	7	7	1	7	7	1	1	7	7	5	1	5	7	1	northcarolina14	us	40	(38,43]	female	poc	7	native	3	7	8
4803580910	5	3	6	5	3	6	5	3	3	4	4	6	2	3	6	4	4	4	5	5	5	3	4	3	northcarolina14	us	47	(43,48]	female	white	7	native	2	6	2
4803580468	4	1	5	4	6	5	5	5	5	7	7	7	4	6	7	4	3	6	6	5	5	5	6	4	northcarolina14	us	31	(28,33]	male	mixed	3	native	4	6	3
4803577681	3	1	2	7	7	6	1	1	5	7	7	5	2	2	7	4	1	4	3	2	2	1	7	2	northcarolina14	us	25	(23,28]	male	white	5	native	4	5	4
4803576600	2	2	5	3	3	6	3	2	3	3	5	6	2	4	5	3	2	3	4	5	3	2	4	2	northcarolina14	us	28	(23,28]	male	poc	7	native	3	6	4
4803576073	4	2	5	6	6	4	4	4	5	5	6	5	3	5	6	3	3	5	5	5	4	5	5	3	northcarolina14	us	26	(23,28]	male	white	5	native	4	3	6
4803570397	4	5	3	3	2	2	3	2	3	3	2	2	2	3	3	2	2	3	2	3	2	3	2	2	northcarolina14	us	36	(33,38]	male	white	3	native	4	7	5
4803569586	4	2	5	5	5	4	6	2	4	5	6	6	1	4	6	3	2	5	4	5	4	5	6	2	northcarolina14	us	30	(28,33]	male	white	6	native	2	5	2
4803568079	3	1	4	7	4	3	3	2	4	6	7	5	2	3	6	2	4	3	4	3	4	4	6	2	northcarolina14	us	42	(38,43]	male	mixed	1	native	5	7	2
4803558753	4	2	3	6	4	6	4	3	2	5	4	3	2	5	6	2	2	3	3	3	3	3	5	2	northcarolina14	us	27	(23,28]	male	white	1	native	2	6	3
4803558587	4	4	6	2	5	5	4	2	3	5	5	5	3	6	5	4	2	4	4	3	3	3	4	3	northcarolina14	us	25	(23,28]	male	mixed	7	native	3	6	2
4803554991	4	1	7	6	5	5	5	4	4	5	5	5	5	5	7	6	5	6	5	4	5	4	5	5	northcarolina14	us	30	(28,33]	male	poc	5	native	4	5	3
4803552196	2	1	1	2	2	3	1	1	1	1	4	2	1	1	5	3	3	1	2	1	1	1	3	1	northcarolina14	us	27	(23,28]	female	white	6	native	3	1	2
4803550841	4	3	5	4	5	4	3	2	2	5	5	5	3	3	6	4	3	4	4	5	3	3	5	2	northcarolina14	us	25	(23,28]	male	white	7	native	4	5	5
4803548532	4	1	3	2	3	6	1	2	4	5	6	5	1	5	7	2	1	3	5	2	3	2	6	2	northcarolina14	us	49	(48,53]	male	mixed	1	native	2	3	2
4803546158	1	5	3	2	2	2	5	2	3	4	6	4	1	2	5	1	1	2	3	2	4	1	5	1	northcarolina14	us	26	(23,28]	female	white	3	native	2	6	3
4803545674	4	2	6	4	5	5	2	3	4	5	6	5	3	5	7	4	3	4	4	4	4	3	6	3	northcarolina14	us	30	(28,33]	male	poc	7	native	4	4	3
4803543982	4	5	6	3	2	3	3	1	4	3	3	5	1	2	3	4	1	2	3	2	2	2	3	1	northcarolina14	us	36	(33,38]	male	white	1	native	5	7	4
4803543901	4	5	3	2	3	3	3	3	1	4	3	4	2	4	3	5	2	3	3	2	2	3	3	2	northcarolina14	us	25	(23,28]	male	white	7	native	4	5	3
4803543496	3	2	5	5	5	5	4	2	2	7	6	6	1	3	7	2	3	4	4	4	4	3	6	2	northcarolina14	us	27	(23,28]	female	white	7	native	4	7	4
4803542662	3	1	3	3	5	4	3	3	3	6	7	4	2	3	6	2	2	5	5	3	2	3	6	1	northcarolina14	us	36	(33,38]	female	white	6	native	4	7	4
4803542542	3	2	2	7	6	5	2	3	1	7	7	7	1	4	7	1	1	4	3	5	4	2	6	1	northcarolina14	us	64	(63,68]	female	poc	4	native	4	7	2
4803539016	1	1	6	6	2	2	2	2	1	2	3	2	1	2	5	2	1	2	2	1	1	2	2	1	northcarolina14	us	26	(23,28]	male	mixed	5	native	4	5	3
4803534557	3	3	4	6	4	5	4	4	4	5	7	5	2	5	5	3	4	4	4	5	3	3	6	3	northcarolina14	us	49	(48,53]	male	white	7	native	2	7	1
4803532862	3	4	4	5	4	4	3	1	3	4	5	3	2	1	4	2	2	3	5	3	2	3	4	3	northcarolina14	us	33	(28,33]	male	white	3	native	4	3	2
4803528182	2	2	2	6	6	6	3	2	2	6	6	6	6	2	5	3	3	2	2	6	2	6	6	3	northcarolina14	us	28	(23,28]	male	white	5	native	2	5	2
4803528043	4	1	7	7	5	5	5	3	4	5	5	6	2	6	7	3	2	3	4	4	4	4	5	2	northcarolina14	us	53	(48,53]	female	white	6	native	5	6	2
4803526440	2	2	3	7	3	6	3	5	4	5	6	3	2	3	7	3	5	5	4	4	3	3	4	2	northcarolina14	us	54	(53,58]	female	white	7	native	3	5	3
4803524749	5	1	4	6	5	6	4	2	4	6	6	6	2	2	7	5	2	3	3	4	3	3	5	2	northcarolina14	us	48	(43,48]	female	mixed	7	native	3	7	3
4803523002	1	1	7	7	7	7	5	4	3	7	7	5	4	7	7	3	1	4	4	5	3	5	4	1	northcarolina14	us	33	(28,33]	female	white	5	native	2	3	2
4803521970	4	3	5	2	5	3	5	5	1	5	7	7	1	6	7	1	3	5	5	5	5	5	7	2	northcarolina14	us	39	(38,43]	male	white	7	native	2	7	4
4803521536	3	3	5	5	5	5	3	3	3	5	6	6	2	3	6	2	2	2	2	5	3	3	5	2	northcarolina14	us	29	(28,33]	female	white	2	native	3	7	7
4803520130	4	3	3	3	4	4	3	3	4	5	4	4	3	3	4	4	3	3	4	3	3	3	5	3	northcarolina14	us	22	[18,23]	male	white	1	native	4	6	1
4803519466	2	2	3	6	3	4	2	2	2	5	5	5	2	4	6	4	2	2	4	4	3	3	4	2	northcarolina14	us	40	(38,43]	male	white	5	native	3	7	9
4803519199	6	3	3	3	6	5	4	1	5	5	6	5	2	4	7	2	2	3	2	4	1	3	6	2	northcarolina14	us	26	(23,28]	male	white	4	native	2	5	3
4803518981	6	5	7	7	2	5	5	2	4	6	6	7	1	6	6	2	1	4	2	2	2	2	3	2	northcarolina14	us	34	(33,38]	female	mixed	7	native	4	7	7
4803518236	3	2	6	5	4	5	5	2	5	5	3	4	4	5	5	3	5	5	5	6	4	4	3	2	northcarolina14	us	28	(23,28]	male	white	3	native	4	3	4
4803515908	4	5	3	3	3	5	4	3	4	4	4	3	3	5	6	4	2	5	3	5	4	4	4	4	northcarolina14	us	35	(33,38]	male	white	1	native	2	6	2
4803515301	4	1	5	7	5	4	4	3	4	4	6	6	2	5	7	2	3	4	4	3	3	4	5	2	northcarolina14	us	26	(23,28]	male	white	1	native	3	7	2
4803515288	3	2	3	2	2	5	2	2	2	5	5	5	1	2	6	1	1	3	3	3	1	2	4	1	northcarolina14	us	33	(28,33]	male	white	7	native	5	7	8
4803515000	2	2	6	6	4	6	5	6	2	5	5	6	5	6	6	6	6	6	6	6	6	6	5	5	northcarolina14	us	26	(23,28]	male	poc	7	native	4	7	3
4803513020	3	4	5	1	4	5	2	6	7	4	2	5	2	1	2	2	4	7	3	3	3	3	2	2	northcarolina14	us	27	(23,28]	female	mixed	5	native	2	6	4
4803512109	5	4	6	6	4	4	5	3	3	6	6	6	3	4	6	3	3	4	5	4	4	4	5	3	northcarolina14	us	27	(23,28]	male	poc	6	native	4	7	6
4803510410	4	4	7	7	1	7	1	7	1	4	4	7	4	7	1	4	7	7	7	7	4	7	1	1	northcarolina14	us	28	(23,28]	female	white	5	native	3	5	4
4803510055	3	1	7	7	7	6	3	5	7	7	7	7	3	7	7	3	2	5	7	4	2	5	7	1	northcarolina14	us	55	(53,58]	female	white	6	native	3	6	2
4803509260	5	3	7	7	3	5	6	3	3	5	5	7	3	5	5	4	1	7	4	5	3	5	5	3	northcarolina14	us	38	(33,38]	female	white	6	native	3	5	3
4803506723	6	4	5	7	6	5	2	3	3	6	6	7	2	5	7	5	2	2	5	4	4	2	6	2	northcarolina14	us	43	(38,43]	female	white	3	native	4	6	2
4803505690	6	1	2	3	5	3	2	3	2	5	6	7	1	3	7	1	2	6	5	2	4	4	5	2	northcarolina14	us	57	(53,58]	female	white	4	native	2	5	2
4803505633	5	4	3	3	3	6	7	2	3	2	3	6	1	3	4	2	2	1	2	3	3	3	3	3	northcarolina14	us	26	(23,28]	female	white	6	native	4	7	4
4803504557	2	2	4	7	4	5	2	2	3	4	5	3	2	2	6	2	2	4	3	2	2	2	5	2	northcarolina14	us	45	(43,48]	male	white	4	native	4	7	3
4803503741	3	4	4	4	2	3	5	2	2	5	6	6	2	5	7	3	2	5	6	2	2	4	3	1	northcarolina14	us	24	(23,28]	male	poc	7	native	4	6	11
4803503361	2	6	3	4	3	5	5	5	2	5	4	4	5	5	2	6	5	6	5	5	4	4	6	5	northcarolina14	us	21	[18,23]	female	poc	7	native	4	6	5
4803502390	1	1	7	7	1	1	1	1	1	4	4	7	1	7	7	4	1	1	7	6	1	1	1	1	northcarolina14	us	26	(23,28]	male	poc	4	native	3	1	2
4803502063	3	1	3	5	5	4	4	1	2	4	4	6	1	4	6	1	1	3	4	4	2	3	5	1	northcarolina14	us	27	(23,28]	male	mixed	3	native	4	1	7
4803499631	5	4	6	6	2	6	3	3	3	4	6	5	2	4	5	3	3	5	4	4	3	2	3	2	northcarolina14	us	36	(33,38]	female	white	6	native	3	5	3
4803498105	2	2	3	6	6	2	2	3	5	7	6	7	2	3	6	6	2	2	6	6	5	5	5	2	northcarolina14	us	23	[18,23]	female	white	4	native	1	2	3
4803496381	5	2	2	3	2	4	1	1	5	6	6	5	1	2	6	1	1	4	3	2	2	2	5	1	northcarolina14	us	36	(33,38]	female	white	2	native	4	5	2
4803496204	6	5	3	2	3	5	2	2	1	4	3	6	1	3	6	1	1	2	2	3	3	2	4	2	northcarolina14	us	41	(38,43]	female	white	6	native	4	7	2
4803494433	3	2	7	5	5	5	4	4	4	5	5	6	4	6	7	6	4	4	6	5	5	5	5	3	northcarolina14	us	25	(23,28]	male	poc	7	native	2	6	2
4803494077	5	3	5	4	4	5	4	3	4	5	5	7	2	5	6	5	1	4	5	4	4	3	3	1	northcarolina14	us	33	(28,33]	female	white	5	native	4	6	3
4803493324	2	2	4	5	4	5	4	4	2	5	6	5	2	4	7	3	3	4	4	3	3	4	5	2	northcarolina14	us	42	(38,43]	female	white	6	native	2	4	2
4803492782	5	1	6	7	7	6	2	2	1	7	7	5	1	5	7	5	1	3	5	3	2	3	6	1	northcarolina14	us	26	(23,28]	female	white	7	native	3	5	4
4803492517	6	3	5	3	2	5	2	2	3	5	5	6	2	1	5	3	2	3	2	4	3	4	5	3	northcarolina14	us	25	(23,28]	male	white	1	native	4	6	2
4803492365	3	1	7	7	5	4	4	5	1	7	7	5	1	7	7	3	2	3	4	3	6	4	5	2	northcarolina14	us	31	(28,33]	female	white	1	native	4	6	7
4803491886	5	1	3	2	7	3	2	1	2	7	7	6	1	2	7	2	1	5	5	4	4	2	7	1	northcarolina14	us	29	(28,33]	male	white	4	native	4	7	6
4803490827	6	6	7	6	4	5	4	2	3	7	5	7	4	5	7	7	1	6	5	7	5	5	3	2	northcarolina14	us	26	(23,28]	male	white	5	native	4	7	3
4803490191	5	1	7	7	6	6	5	3	5	7	7	6	1	6	7	3	1	5	5	3	4	5	6	2	northcarolina14	us	57	(53,58]	male	white	1	native	3	5	1
4803489662	2	3	5	3	3	5	3	2	3	4	4	5	2	3	6	2	3	3	3	3	3	3	3	3	northcarolina14	us	23	[18,23]	male	white	4	native	2	6	2
4803489126	4	3	4	4	3	4	4	5	4	4	4	4	4	4	4	3	4	4	4	3	4	4	4	4	northcarolina14	us	23	[18,23]	male	poc	2	native	4	7	3
4803488321	4	2	6	6	3	3	3	3	3	3	4	3	1	5	6	3	1	3	2	3	2	2	3	2	northcarolina14	us	28	(23,28]	male	white	6	native	3	6	4
4803487280	3	2	5	6	5	5	4	4	2	6	6	5	3	3	5	4	3	4	5	5	3	4	5	2	northcarolina14	us	40	(38,43]	male	white	6	native	2	6	3
4803487236	4	1	3	7	6	4	3	2	2	7	7	7	2	5	7	1	1	5	5	3	3	3	6	2	northcarolina14	us	30	(28,33]	female	white	7	native	4	5	6
4803487072	6	2	3	7	4	6	5	3	3	5	5	6	2	5	7	2	2	5	3	3	3	4	2	2	northcarolina14	us	57	(53,58]	male	white	3	native	2	7	5
4803485994	2	4	4	6	2	4	4	3	2	4	5	3	2	4	5	3	2	4	4	5	4	4	3	2	northcarolina14	us	25	(23,28]	female	poc	7	native	2	5	2
4803485010	6	3	7	5	6	7	2	5	2	7	7	7	6	7	7	7	6	6	7	7	7	6	7	6	northcarolina14	us	48	(43,48]	female	white	1	native	4	7	3
4803484841	4	3	6	7	5	7	6	5	2	6	6	6	2	6	6	5	1	6	6	5	5	6	6	2	northcarolina14	us	31	(28,33]	female	white	5	native	3	5	4
4803484539	3	2	4	2	3	3	3	3	3	4	3	3	2	3	6	2	3	2	4	3	3	3	2	2	northcarolina14	us	55	(53,58]	female	poc	4	native	4	7	4
4803484131	1	1	7	3	1	2	1	1	3	5	5	5	1	2	6	2	1	4	1	1	1	1	5	1	northcarolina14	us	23	[18,23]	female	white	4	native	2	7	6
4803483709	3	5	3	3	2	3	3	1	3	3	4	5	1	2	3	2	1	2	2	3	1	1	3	2	northcarolina14	us	34	(33,38]	female	poc	7	native	4	7	1
4803483666	4	1	2	1	3	3	2	1	4	4	5	5	1	2	6	2	1	2	2	3	2	3	5	1	northcarolina14	us	38	(33,38]	male	poc	6	native	4	7	3
4803483517	3	1	2	7	6	2	6	2	2	7	7	5	2	3	7	3	1	6	2	3	4	2	5	1	northcarolina14	us	37	(33,38]	female	white	4	native	2	7	3
4803483454	3	3	4	3	4	4	3	5	2	4	4	4	2	3	7	3	2	4	4	2	3	3	4	2	northcarolina14	us	37	(33,38]	male	white	4	native	3	3	5
4803483408	4	5	3	2	6	3	2	3	3	4	3	4	2	4	3	3	4	2	4	2	3	4	3	3	northcarolina14	us	23	[18,23]	male	white	6	native	4	7	7
4803483397	2	1	6	6	6	3	5	2	3	4	5	7	3	3	6	2	2	2	5	4	4	4	5	2	northcarolina14	us	25	(23,28]	female	white	6	native	2	6	2
4803483237	2	1	6	5	2	3	2	4	3	5	6	4	1	5	7	2	1	4	2	4	3	3	5	1	northcarolina14	us	26	(23,28]	female	white	6	native	3	5	2
4803483207	3	1	4	3	7	2	3	1	2	6	5	5	1	1	7	1	1	1	1	1	1	1	7	1	northcarolina14	us	34	(33,38]	male	white	6	native	2	5	3
4803483102	1	1	4	3	4	3	2	1	1	4	5	2	1	2	7	1	1	1	2	1	1	1	4	1	northcarolina14	us	31	(28,33]	male	white	5	native	4	7	5
4803482717	1	1	3	3	6	5	5	3	4	5	5	6	1	7	7	6	2	3	3	4	3	3	7	2	northcarolina14	us	23	[18,23]	male	white	3	native	4	7	4
4803482625	2	1	2	2	7	4	2	1	7	7	7	1	1	1	7	1	1	7	7	2	3	3	7	1	northcarolina14	us	31	(28,33]	male	white	6	native	4	5	2
4803482619	1	3	1	1	1	1	1	1	1	1	1	1	1	1	1	1	1	1	1	1	1	1	1	1	northcarolina14	us	28	(23,28]	male	poc	7	native	2	5	8
4803482489	3	2	4	6	5	4	5	4	2	5	5	4	5	5	6	3	6	5	5	3	5	3	5	5	northcarolina14	us	27	(23,28]	male	poc	6	native	2	6	2
4803482421	3	3	4	6	6	3	4	2	2	5	6	6	2	3	6	2	2	3	5	2	3	5	5	3	northcarolina14	us	25	(23,28]	male	white	5	native	4	7	5
4803482387	6	2	6	6	4	6	4	4	5	6	6	6	2	6	6	4	2	4	6	6	4	4	6	2	northcarolina14	us	36	(33,38]	male	white	7	native	3	4	2
4803482294	3	2	7	7	5	5	4	4	2	6	6	5	3	7	7	3	1	4	4	4	4	5	6	3	northcarolina14	us	39	(38,43]	female	white	5	native	3	5	3
4803482245	2	2	2	4	6	5	2	1	3	6	7	3	2	3	7	2	2	3	3	4	3	4	6	2	northcarolina14	us	48	(43,48]	male	white	5	native	5	6	2
4803482216	2	5	5	3	2	3	4	1	3	3	5	5	1	1	7	5	1	4	3	2	2	2	3	1	northcarolina14	us	28	(23,28]	male	white	7	native	2	2	5
4803482118	4	2	3	7	6	5	2	3	4	6	6	5	2	4	7	3	2	6	4	4	4	4	6	2	northcarolina14	us	52	(48,53]	male	white	1	native	2	3	2
4803481790	2	2	4	5	6	5	2	3	4	5	5	5	2	5	5	2	2	2	6	4	3	3	4	3	northcarolina14	us	29	(28,33]	male	poc	6	native	4	7	3
4803481726	4	4	5	6	5	5	3	2	6	4	2	4	5	3	5	3	3	3	4	4	2	5	5	2	northcarolina14	us	43	(38,43]	female	white	7	native	4	7	2
4803481695	5	1	3	5	2	3	2	3	3	3	5	3	1	5	6	3	1	5	5	6	2	5	3	1	northcarolina14	us	64	(63,68]	female	white	5	native	2	7	6
4803481523	5	1	7	6	5	5	5	3	6	4	6	6	3	6	7	4	4	6	6	5	5	6	5	1	northcarolina14	us	22	[18,23]	male	white	4	native	2	5	5
4803481504	4	1	2	5	5	6	2	3	2	5	7	5	3	4	7	1	1	2	3	2	3	5	6	4	northcarolina14	us	48	(43,48]	female	white	7	native	5	7	4
4803481471	3	6	6	3	6	5	3	5	5	2	3	6	2	3	5	5	4	3	2	6	4	5	5	6	northcarolina14	us	32	(28,33]	female	poc	6	native	3	2	2
4803481318	4	2	4	3	5	5	5	2	3	6	6	6	2	4	6	5	1	6	2	5	4	4	7	1	northcarolina14	us	25	(23,28]	female	white	1	native	4	6	2
4803481133	2	1	7	6	7	3	3	1	2	6	7	6	1	3	6	1	1	1	3	1	2	1	7	1	northcarolina14	us	34	(33,38]	female	white	3	native	2	5	3
4803480882	3	2	6	7	6	7	3	2	3	6	7	5	3	4	6	4	3	4	5	4	4	3	7	3	northcarolina14	us	30	(28,33]	male	white	7	native	2	7	3
4803480797	3	4	4	5	5	4	6	3	4	5	5	6	2	4	6	4	3	4	3	4	4	5	5	2	northcarolina14	us	29	(28,33]	male	white	1	native	4	1	3
4803480793	3	2	4	5	2	3	2	2	3	4	4	6	2	4	6	3	1	2	2	3	3	2	2	1	northcarolina14	us	44	(43,48]	male	white	5	native	4	7	3
4803480709	2	2	2	4	6	4	2	1	2	6	5	6	2	3	7	2	2	3	4	4	2	2	5	1	northcarolina14	us	37	(33,38]	male	white	5	native	4	6	5
4803480659	3	1	7	5	3	2	2	2	5	4	2	4	4	4	6	4	3	5	3	2	4	2	4	4	northcarolina14	us	29	(28,33]	female	poc	7	native	5	6	6
4803480631	4	3	7	7	7	6	4	7	3	7	6	7	2	7	7	5	1	4	4	6	4	5	7	3	northcarolina14	us	36	(33,38]	male	white	7	native	2	3	8
4803480536	1	1	2	2	5	3	2	1	4	5	5	2	1	1	6	2	1	2	1	3	3	2	6	1	northcarolina14	us	31	(28,33]	female	mixed	7	native	3	6	4
4803480420	1	1	7	4	4	4	1	1	4	7	7	7	1	4	7	1	1	1	7	7	1	1	4	1	northcarolina14	us	34	(33,38]	female	white	4	native	2	6	1
4804560846	3	2	3	6	2	5	2	7	1	1	3	3	7	6	5	6	5	6	6	3	5	3	5	7	northcarolina14	uk	18	[18,23]	male	white	7	native	3	1	4
4804548470	3	1	6	5	6	5	5	1	5	7	6	7	1	3	7	3	1	6	4	3	4	4	6	2	northcarolina14	uk	22	[18,23]	female	white	1	native	4	1	5
4804523234	5	1	6	6	6	5	5	5	4	6	6	5	3	7	6	5	3	5	6	5	4	5	5	3	northcarolina14	uk	50	(48,53]	female	white	7	native	4	7	7
4804516117	2	2	3	2	2	4	5	2	5	4	5	5	2	2	5	2	2	2	2	2	2	2	2	2	northcarolina14	uk	18	[18,23]	female	white	1	native	3	5	1
4804511746	3	3	5	6	7	5	3	1	5	5	5	5	3	3	7	4	1	5	3	5	3	3	4	2	northcarolina14	uk	24	(23,28]	female	white	2	native	4	5	4
4804511292	3	2	3	5	3	4	3	3	3	5	5	5	1	4	6	5	3	5	3	3	3	4	4	1	northcarolina14	uk	29	(28,33]	female	white	4	native	4	7	3
4804501010	4	1	4	7	6	6	5	4	4	6	7	6	4	7	7	4	4	5	5	5	5	4	6	4	northcarolina14	uk	34	(33,38]	female	white	2	native	5	2	2
4804489065	2	2	6	6	5	5	3	3	3	5	5	5	3	6	7	3	3	4	3	4	4	3	4	3	northcarolina14	uk	61	(58,63]	male	white	6	native	4	7	4
4804487217	5	1	5	5	5	5	3	2	5	5	6	3	3	4	6	3	3	4	3	3	4	3	5	4	northcarolina14	uk	25	(23,28]	female	white	4	native	4	7	6
4804485377	1	2	2	2	2	3	2	5	2	2	3	3	4	6	3	3	4	4	4	4	4	3	2	4	northcarolina14	uk	21	[18,23]	male	white	7	native	3	7	9
4804484421	4	1	5	7	5	6	3	5	3	5	5	5	3	7	7	3	3	5	5	5	5	4	5	4	northcarolina14	uk	28	(23,28]	female	white	5	native	1	5	7
4804473670	1	3	2	2	2	4	1	1	4	7	6	1	3	1	7	3	1	1	2	2	3	1	6	1	northcarolina14	uk	23	[18,23]	male	white	6	native	4	1	3
4804470931	6	2	3	5	3	3	4	3	5	6	6	6	3	2	6	3	4	6	6	5	4	3	6	3	northcarolina14	uk	46	(43,48]	female	white	6	native	4	7	4
4804464602	6	2	3	5	5	5	5	3	5	5	5	6	3	4	7	4	3	4	4	5	4	3	5	3	northcarolina14	uk	35	(33,38]	male	white	6	native	3	5	4
4804446737	6	2	6	5	5	6	5	6	4	5	6	6	5	2	5	5	4	5	5	6	6	6	6	5	northcarolina14	uk	20	[18,23]	male	white	5	native	4	1	3
4804446722	5	1	7	7	4	5	4	4	5	5	5	5	4	7	7	4	4	5	4	4	4	4	4	4	northcarolina14	uk	45	(43,48]	female	white	6	native	4	6	3
4804443852	5	1	1	7	5	5	6	4	1	7	7	5	3	5	7	2	6	6	5	6	3	2	6	2	northcarolina14	uk	20	[18,23]	male	white	3	native	4	1	4
4804442199	2	2	3	1	2	1	2	2	1	2	5	2	1	3	5	2	1	1	1	1	1	1	2	1	northcarolina14	uk	24	(23,28]	male	poc	7	native	3	6	2
4804440597	2	2	3	1	2	3	5	1	2	5	4	5	2	3	4	1	1	4	2	5	3	3	3	1	northcarolina14	uk	20	[18,23]	male	white	6	native	3	1	4
4804439688	4	3	5	3	4	3	4	3	4	5	5	5	3	5	5	4	3	4	4	3	4	4	4	3	northcarolina14	uk	26	(23,28]	female	white	2	native	5	1	6
4804439312	6	1	2	4	4	6	4	2	5	5	7	5	2	3	7	4	2	4	3	4	4	3	5	3	northcarolina14	uk	36	(33,38]	male	white	6	native	4	6	3
4804438741	4	1	4	2	5	3	1	2	4	5	5	6	1	6	7	1	1	4	3	3	2	3	5	2	northcarolina14	uk	45	(43,48]	female	white	1	native	3	2	3
4804437926	7	1	6	7	6	7	6	6	5	7	7	6	3	6	7	6	3	6	5	7	5	6	7	4	northcarolina14	uk	38	(33,38]	female	white	6	native	4	7	4
4804434256	3	2	3	5	5	4	4	3	5	6	6	5	2	2	6	5	1	4	3	5	4	4	5	1	northcarolina14	uk	21	[18,23]	female	white	2	native	4	1	3
4804425173	4	1	4	3	3	3	3	4	2	5	6	6	3	4	7	2	2	3	4	4	4	4	6	4	northcarolina14	uk	29	(28,33]	female	white	1	native	4	6	2
4804421494	4	1	6	3	4	3	2	2	3	5	5	5	1	2	7	2	1	3	2	2	1	2	5	2	northcarolina14	uk	31	(28,33]	female	white	1	native	5	5	3
4804415700	1	1	3	5	7	3	3	3	5	7	6	6	3	4	7	2	3	4	5	4	4	3	7	2	northcarolina14	uk	50	(48,53]	female	white	6	native	4	7	4
4804415579	6	1	6	2	5	6	5	4	5	6	6	5	4	4	7	5	3	3	3	4	4	5	5	3	northcarolina14	uk	23	[18,23]	female	poc	5	native	4	7	2
4804415094	4	5	5	7	5	6	4	6	6	6	5	4	4	6	5	4	4	4	4	6	4	6	6	4	northcarolina14	uk	33	(28,33]	female	white	5	native	4	6	3
4804413563	3	4	5	5	2	3	3	1	2	2	3	3	2	3	5	2	1	2	2	2	2	2	3	2	northcarolina14	uk	33	(28,33]	male	white	6	native	5	7	3
4804413057	2	2	3	2	4	3	2	2	4	5	4	5	2	3	5	2	2	4	4	3	3	3	5	2	northcarolina14	uk	28	(23,28]	male	white	7	native	4	5	3
4804410301	2	3	5	3	3	5	2	2	2	5	5	5	2	4	6	3	2	5	4	4	4	3	5	4	northcarolina14	uk	31	(28,33]	female	white	4	native	4	7	3
4804409377	4	1	3	4	1	4	3	2	4	5	5	5	2	1	6	2	2	2	1	1	1	2	3	1	northcarolina14	uk	23	[18,23]	male	white	2	native	4	5	3
4804407789	5	5	6	2	2	3	3	1	1	5	3	7	3	1	4	4	1	1	2	4	2	4	1	2	northcarolina14	uk	29	(28,33]	female	white	7	native	4	5	5
4804403594	3	4	5	3	3	2	5	3	1	5	4	3	3	3	4	2	2	2	4	3	1	3	5	1	northcarolina14	uk	28	(23,28]	female	white	2	native	2	5	2
4804399604	5	3	5	5	5	5	4	4	3	5	5	5	5	5	6	4	5	5	5	4	5	4	6	4	northcarolina14	uk	34	(33,38]	male	poc	7	native	5	5	1
4804394174	3	3	1	2	3	5	2	1	3	5	5	2	2	1	5	2	2	2	2	2	2	1	5	1	northcarolina14	uk	22	[18,23]	male	white	7	native	4	1	5
4804392291	5	2	3	5	6	5	5	3	5	6	6	5	5	3	6	5	4	5	5	5	5	5	5	5	northcarolina14	uk	42	(38,43]	male	white	7	native	2	6	2
4804392146	3	2	6	5	3	3	2	2	2	3	3	4	2	4	6	2	2	3	2	2	3	2	2	2	northcarolina14	uk	26	(23,28]	female	white	6	native	4	6	3
4804385194	3	6	5	3	2	5	4	2	1	5	4	5	2	6	6	5	3	5	5	4	4	3	4	3	northcarolina14	uk	34	(33,38]	male	white	7	native	4	5	3
4804377726	2	3	6	2	1	5	1	4	4	2	2	2	2	4	7	4	2	1	4	2	3	2	1	3	northcarolina14	uk	21	[18,23]	female	white	7	native	4	1	2
4804374796	2	1	5	4	5	2	2	3	4	5	5	3	2	3	6	2	2	4	3	2	3	2	5	3	northcarolina14	uk	36	(33,38]	female	white	7	native	5	7	8
4804374782	4	2	4	7	5	5	2	3	5	7	7	6	2	2	6	2	2	2	4	2	3	3	6	2	northcarolina14	uk	39	(38,43]	female	white	5	native	4	7	3
4804374516	2	1	5	6	6	5	3	3	4	5	5	5	3	4	6	5	5	5	5	5	4	4	5	5	northcarolina14	uk	41	(38,43]	female	poc	6	native	4	5	8
4804373697	4	3	2	5	2	4	3	3	2	6	5	4	2	3	5	2	2	5	3	3	4	3	5	2	northcarolina14	uk	35	(33,38]	male	white	6	native	3	5	5
4804373124	5	1	3	2	5	5	3	2	5	4	5	5	3	3	6	2	2	3	3	2	2	2	5	2	northcarolina14	uk	20	[18,23]	male	white	4	native	3	5	5
4804371874	5	5	2	6	3	3	2	1	3	3	5	3	2	1	5	2	2	2	2	1	2	2	3	1	northcarolina14	uk	24	(23,28]	female	white	1	native	4	1	11
4804370388	3	3	6	2	5	5	5	4	5	5	4	5	4	4	5	5	3	3	4	4	5	4	4	4	northcarolina14	uk	20	[18,23]	male	white	4	native	3	1	3
4804369566	4	3	4	5	2	5	2	3	3	5	4	4	3	3	5	4	4	5	4	5	4	4	2	4	northcarolina14	uk	46	(43,48]	female	white	5	native	5	7	7
4804368738	2	6	2	1	2	6	1	4	1	2	4	3	2	4	1	1	4	2	3	2	4	3	2	1	northcarolina14	uk	29	(28,33]	female	white	7	native	4	5	3
4804363938	2	1	2	3	5	5	3	2	3	3	5	3	2	4	7	2	2	3	2	2	3	2	6	1	northcarolina14	uk	30	(28,33]	female	white	6	native	3	1	2
4804363847	5	5	5	6	5	6	6	4	5	5	5	5	3	4	6	5	2	5	5	5	5	5	5	2	northcarolina14	uk	22	[18,23]	female	white	5	native	3	1	2
4804363410	2	1	3	4	4	1	1	1	2	5	5	3	1	3	7	4	1	1	1	1	2	3	4	1	northcarolina14	uk	44	(43,48]	female	white	7	native	5	6	9
4804362086	5	1	7	5	5	6	5	5	5	5	6	5	4	7	7	5	4	5	5	5	5	5	6	4	northcarolina14	uk	53	(48,53]	female	white	7	native	4	5	2
4804358458	4	1	3	7	6	6	2	5	3	7	6	6	4	7	7	6	4	5	5	5	6	5	6	4	northcarolina14	uk	45	(43,48]	female	white	6	native	4	7	4
4804357769	2	6	2	2	1	2	1	1	1	2	3	1	1	1	2	1	1	2	2	1	1	1	2	1	northcarolina14	uk	23	[18,23]	male	white	7	native	4	7	3
4804357052	3	6	3	3	5	3	2	3	3	3	2	3	2	3	3	3	3	3	2	2	2	2	2	2	northcarolina14	uk	29	(28,33]	male	white	1	native	3	7	2
4804353257	2	4	2	3	5	2	2	2	1	6	5	2	2	3	6	5	2	2	5	3	2	2	5	2	northcarolina14	uk	21	[18,23]	male	white	4	native	4	5	5
4804353242	5	4	5	3	3	7	6	6	5	2	3	7	5	5	4	7	7	4	5	6	4	6	3	2	northcarolina14	uk	27	(23,28]	male	white	5	native	4	7	2
4804352443	3	1	2	6	3	2	1	4	2	5	5	4	1	5	6	1	1	3	4	3	2	2	4	1	northcarolina14	uk	54	(53,58]	female	white	1	native	3	5	3
4804348731	4	5	3	2	2	3	2	2	4	3	3	3	2	3	4	3	2	2	2	3	2	2	3	2	northcarolina14	uk	20	[18,23]	male	white	7	native	3	1	6
4804347060	5	4	6	7	2	5	3	3	3	6	5	6	1	3	6	3	2	5	4	5	4	4	4	2	northcarolina14	uk	19	[18,23]	male	white	3	native	3	1	4
4804346630	4	1	7	5	1	1	4	4	3	5	4	6	3	5	7	1	2	2	4	6	4	2	2	3	northcarolina14	uk	44	(43,48]	female	white	2	native	3	6	3
4804346407	4	1	3	3	6	4	3	2	5	7	6	3	1	2	7	2	2	3	2	3	2	3	6	1	northcarolina14	uk	52	(48,53]	male	white	7	native	4	7	3
4804345608	4	1	6	3	6	6	3	5	4	7	7	6	4	7	7	5	3	5	4	4	6	4	7	5	northcarolina14	uk	60	(58,63]	female	white	3	native	3	5	4
4804343773	3	1	4	3	3	5	2	3	1	5	4	4	3	5	6	1	3	4	4	4	4	3	4	3	northcarolina14	uk	24	(23,28]	female	white	2	native	5	6	3
4804342253	4	5	4	2	2	4	3	4	4	5	5	3	4	4	6	4	3	4	4	4	4	3	4	5	northcarolina14	uk	27	(23,28]	male	white	2	native	4	7	4
4804340172	4	2	1	3	4	3	2	2	6	4	4	6	1	1	5	1	2	2	2	2	2	2	4	1	northcarolina14	uk	31	(28,33]	female	white	7	native	4	7	7
4804340151	2	2	3	5	4	3	2	2	3	2	4	5	1	5	7	1	1	2	2	3	1	1	3	1	northcarolina14	uk	44	(43,48]	male	white	3	native	2	3	2
4804339048	3	1	4	6	5	6	5	5	4	5	6	6	2	6	7	2	2	5	4	4	3	2	5	3	northcarolina14	uk	24	(23,28]	female	white	2	native	3	6	4
4804339025	5	3	4	2	3	5	4	2	6	5	4	6	2	2	4	3	2	2	3	4	3	3	3	3	northcarolina14	uk	23	[18,23]	male	white	6	native	3	7	4
4804336862	2	2	4	6	5	5	2	4	3	6	6	3	4	5	6	4	4	5	4	4	4	4	5	4	northcarolina14	uk	43	(38,43]	male	white	7	native	4	5	3
4804334799	2	1	6	4	3	3	2	3	3	4	4	3	3	3	6	3	3	3	3	3	2	3	4	3	northcarolina14	uk	33	(28,33]	male	poc	6	native	4	5	4
4804334148	4	3	5	3	3	4	5	3	3	3	3	5	4	4	4	4	4	3	5	4	4	4	4	4	northcarolina14	uk	41	(38,43]	female	white	1	native	4	6	2
4804332553	3	3	3	3	2	4	5	2	3	2	2	5	5	5	3	5	4	3	3	3	5	3	2	3	northcarolina14	uk	30	(28,33]	male	white	6	native	4	7	3
4804332257	5	3	3	5	5	5	2	3	2	5	4	4	2	3	7	3	2	3	2	2	5	3	5	2	northcarolina14	uk	48	(43,48]	female	white	6	native	5	6	5
4804331663	4	2	4	4	3	4	5	3	4	4	5	4	2	6	5	4	2	3	4	3	4	3	4	3	northcarolina14	uk	20	[18,23]	female	white	6	native	4	1	6
4804331178	2	6	2	5	2	1	2	1	2	6	6	2	3	6	5	2	4	6	2	2	2	2	2	2	northcarolina14	uk	37	(33,38]	male	white	7	native	3	7	3
4804330723	2	2	2	2	2	1	1	1	2	3	4	2	2	1	5	2	1	1	2	2	2	1	2	2	northcarolina14	uk	27	(23,28]	male	white	7	native	3	7	4
4804328857	3	2	3	3	3	5	3	3	3	5	5	3	2	2	5	2	2	5	5	2	2	3	5	2	northcarolina14	uk	23	[18,23]	male	white	6	native	4	7	5
4804328620	2	5	4	3	4	5	5	4	3	3	4	3	1	1	3	4	4	4	5	4	4	4	5	4	northcarolina14	uk	26	(23,28]	female	white	6	native	5	7	4
4804328110	4	3	3	6	4	6	4	4	4	4	5	4	3	6	4	3	3	4	4	4	4	4	4	3	northcarolina14	uk	37	(33,38]	female	white	2	native	5	7	2
4804326980	5	2	3	2	6	5	3	3	5	7	7	5	2	3	7	5	2	4	4	4	4	3	6	1	northcarolina14	uk	47	(43,48]	male	white	7	native	5	7	5
4804325156	5	2	2	5	5	5	4	3	5	6	7	4	2	3	6	3	2	3	3	3	3	4	6	2	northcarolina14	uk	51	(48,53]	male	white	2	native	4	5	2
4804324889	5	1	4	5	3	5	2	3	4	6	6	5	2	5	6	4	2	2	3	3	3	2	5	2	northcarolina14	uk	27	(23,28]	female	white	2	native	4	6	2
4804324237	2	1	2	2	2	1	2	1	2	5	2	6	1	1	2	1	1	2	2	2	2	1	1	1	northcarolina14	uk	37	(33,38]	female	white	5	native	3	7	5
4804324174	4	2	3	5	4	4	3	3	4	4	4	5	3	3	6	3	2	4	4	4	4	4	4	2	northcarolina14	uk	41	(38,43]	female	white	7	native	4	7	1
4804323771	4	4	5	5	5	4	3	4	3	5	5	4	3	5	6	4	3	3	3	3	4	3	5	2	northcarolina14	uk	37	(33,38]	male	white	6	native	3	7	4
4804323635	4	2	6	5	5	5	4	2	2	5	5	5	2	3	4	2	3	5	4	3	2	3	5	2	northcarolina14	uk	38	(33,38]	male	poc	7	native	3	7	5
4804319747	3	2	6	3	3	3	2	2	3	3	3	3	2	5	6	2	2	3	2	2	2	3	3	2	northcarolina14	uk	40	(38,43]	female	white	6	native	5	7	5
4804319693	2	2	3	4	6	5	2	3	4	6	7	3	3	4	6	3	3	4	5	4	4	4	7	4	northcarolina14	uk	40	(38,43]	male	white	7	native	5	7	6
4804319305	6	3	7	7	5	6	6	5	5	5	5	6	7	6	6	6	5	6	7	5	7	5	5	6	northcarolina14	uk	36	(33,38]	male	white	6	native	4	4	3
4804318060	2	1	3	2	3	5	3	4	2	3	5	7	5	5	5	5	4	5	6	4	5	4	5	4	northcarolina14	uk	41	(38,43]	male	white	6	native	5	4	5
4804317774	2	1	2	4	5	4	3	2	3	5	5	3	2	4	6	2	2	4	4	4	3	3	5	2	northcarolina14	uk	50	(48,53]	female	white	6	native	4	7	6
4804316232	3	2	5	4	3	6	3	5	5	5	5	5	3	6	6	4	3	5	3	3	5	4	5	4	northcarolina14	uk	38	(33,38]	female	white	4	native	4	5	2
4804315714	1	2	4	7	4	4	4	1	5	7	7	7	1	3	7	3	2	6	5	5	4	6	7	1	northcarolina14	uk	27	(23,28]	male	white	4	native	5	7	3
4804314445	3	5	3	2	4	5	5	3	2	5	4	5	2	2	3	3	5	2	4	3	3	3	6	2	northcarolina14	uk	29	(28,33]	male	white	7	native	3	7	4
4804313757	3	1	6	6	1	1	2	2	1	3	3	6	1	6	7	1	1	2	5	2	2	1	2	1	northcarolina14	uk	30	(28,33]	female	white	1	native	5	6	5
4804313756	5	4	3	2	3	5	5	3	2	5	3	6	4	2	5	2	2	4	5	3	5	2	5	3	northcarolina14	uk	32	(28,33]	male	white	5	native	4	7	2
4804313716	3	5	5	2	3	6	4	3	4	3	4	4	3	3	4	4	4	4	4	4	4	4	3	4	northcarolina14	uk	39	(38,43]	male	white	2	native	3	5	3
4804313550	3	2	4	3	5	4	4	4	3	6	6	5	3	5	6	3	5	5	5	4	3	4	6	3	northcarolina14	uk	29	(28,33]	female	white	6	native	4	7	10
4804312271	1	1	2	2	2	5	3	1	3	3	4	4	1	1	7	2	1	1	1	1	4	2	3	1	northcarolina14	uk	26	(23,28]	male	poc	5	native	4	6	2
4804311954	3	2	4	5	3	4	2	3	2	4	4	5	3	2	5	2	2	3	3	3	3	2	4	2	northcarolina14	uk	47	(43,48]	male	white	4	native	3	7	6
4804310913	3	1	5	3	5	2	3	2	5	5	5	5	1	3	7	1	1	5	3	3	2	4	6	2	northcarolina14	uk	50	(48,53]	female	white	7	native	4	7	3
4804310357	4	1	3	5	4	2	2	2	2	5	4	5	2	2	6	2	2	5	3	3	2	3	5	4	northcarolina14	uk	24	(23,28]	female	white	2	native	5	7	5
4804309788	4	1	5	3	6	4	2	2	3	6	7	3	2	4	7	3	2	5	6	2	3	3	6	2	northcarolina14	uk	36	(33,38]	male	white	5	native	4	3	3
4804308359	2	3	7	2	1	2	2	1	1	2	2	1	1	6	6	1	1	1	1	1	3	2	1	2	northcarolina14	uk	19	[18,23]	male	poc	7	native	3	5	2
4804307899	2	1	3	3	5	5	3	3	3	6	6	7	3	5	2	3	2	5	5	6	5	4	6	2	northcarolina14	uk	26	(23,28]	female	white	7	native	4	5	7
4804307370	1	3	1	3	3	3	1	1	1	4	4	4	1	2	5	3	3	3	3	4	1	3	4	2	northcarolina14	uk	19	[18,23]	female	white	7	native	3	1	8
4804307256	4	2	6	4	6	6	5	4	4	6	6	6	4	6	6	6	2	6	5	5	5	6	6	2	northcarolina14	uk	47	(43,48]	female	white	2	native	3	6	5
4804306924	3	1	4	4	3	6	2	3	5	4	4	3	2	4	7	2	3	3	4	2	2	2	4	2	northcarolina14	uk	26	(23,28]	female	white	3	native	5	1	2
4804305641	3	3	1	5	4	2	1	1	2	2	2	6	1	2	4	3	1	2	3	2	2	1	2	1	northcarolina14	uk	28	(23,28]	female	white	5	native	5	7	8
4804304809	2	2	3	3	3	3	2	3	2	3	4	4	2	3	6	3	2	3	3	2	3	2	3	2	northcarolina14	uk	34	(33,38]	female	white	3	native	3	5	4
4804304709	3	6	3	3	3	3	2	1	2	4	4	4	1	3	4	1	1	2	2	3	2	3	4	1	northcarolina14	uk	34	(33,38]	female	white	6	native	4	6	3
4804304281	5	3	2	4	4	5	2	2	4	5	5	6	1	3	5	2	1	4	3	5	3	5	5	1	northcarolina14	uk	36	(33,38]	male	white	3	native	3	6	3
4804303983	3	3	4	4	4	4	4	3	3	3	4	4	4	4	5	4	3	4	4	4	4	4	5	3	northcarolina14	uk	38	(33,38]	male	white	1	native	5	5	5
4804301901	5	1	3	3	6	5	3	3	5	6	6	5	2	5	6	2	3	5	3	5	3	5	6	3	northcarolina14	uk	28	(23,28]	male	white	3	native	3	7	3
4804301482	5	3	5	3	5	5	4	3	3	5	5	5	2	3	5	3	2	4	3	3	4	3	5	2	northcarolina14	uk	27	(23,28]	male	white	6	native	5	7	2
4804301415	4	2	7	2	5	5	4	4	5	5	6	6	3	5	6	4	5	6	5	4	4	4	5	3	northcarolina14	uk	47	(43,48]	male	white	3	native	4	5	5
4804300351	2	1	4	7	5	3	3	4	3	5	5	4	3	5	7	2	3	4	4	4	4	3	5	3	northcarolina14	uk	45	(43,48]	female	white	3	native	4	7	3
4804300321	3	2	6	5	3	3	4	2	2	4	4	2	2	5	6	3	2	3	3	2	3	2	3	2	northcarolina14	uk	18	[18,23]	male	white	6	native	3	1	4
4804300243	2	2	5	6	4	4	3	3	3	4	3	3	3	4	4	5	3	3	3	4	3	4	4	3	northcarolina14	uk	23	[18,23]	male	poc	7	native	5	7	3
4804300146	2	2	2	3	1	3	3	2	1	2	5	5	2	2	5	5	2	2	3	2	1	3	3	1	northcarolina14	uk	31	(28,33]	female	white	2	native	3	5	3
4804298216	4	2	6	4	7	6	5	3	4	5	6	7	1	7	7	3	3	3	5	5	3	3	7	3	northcarolina14	uk	50	(48,53]	female	white	7	native	3	3	4
4804296913	7	1	3	4	6	5	7	5	5	7	7	7	5	5	6	5	6	7	7	7	6	6	7	6	northcarolina14	uk	33	(28,33]	female	white	4	native	3	7	5
4804293784	1	1	3	2	6	2	1	1	2	7	7	5	1	1	7	1	2	5	4	2	1	2	6	1	northcarolina14	uk	22	[18,23]	male	white	3	native	3	1	3
4804285618	1	1	1	1	7	6	3	1	3	6	7	3	1	2	7	3	1	6	4	1	1	2	7	2	northcarolina14	uk	41	(38,43]	female	white	6	native	4	7	5
4804285215	5	1	4	6	6	6	5	4	5	7	6	6	3	5	6	5	3	6	5	4	4	5	6	3	northcarolina14	uk	51	(48,53]	male	white	2	native	3	6	2
4804283456	3	3	2	3	4	3	4	3	3	4	5	3	2	2	4	4	5	3	5	3	3	5	4	3	northcarolina14	uk	21	[18,23]	male	poc	7	native	5	1	9
4804282943	4	1	6	4	2	5	4	5	5	3	3	6	2	6	6	2	2	5	5	5	3	4	3	4	northcarolina14	uk	21	[18,23]	female	white	6	native	3	1	6
4804282882	2	1	3	6	2	4	2	2	3	3	3	3	2	6	7	2	2	3	3	1	2	1	3	2	northcarolina14	uk	49	(48,53]	female	white	3	native	4	7	6
4804282495	2	1	2	3	3	5	4	2	3	6	7	6	1	5	7	3	1	5	7	5	3	3	6	2	northcarolina14	uk	28	(23,28]	female	white	5	native	5	7	4
4804281708	5	1	6	6	6	6	4	4	5	7	7	6	4	7	7	4	3	5	5	5	4	4	6	3	northcarolina14	uk	43	(38,43]	female	white	1	native	2	2	2
4804281513	2	6	7	3	2	2	1	1	3	4	3	1	1	2	3	2	1	1	1	1	1	1	1	1	northcarolina14	uk	24	(23,28]	female	white	1	native	5	1	5
4804280409	1	1	3	3	6	1	2	1	5	7	3	5	1	2	7	2	6	1	1	2	1	1	5	1	northcarolina14	uk	43	(38,43]	male	white	5	native	4	6	2
4804280039	4	4	4	3	6	5	3	2	5	5	6	7	2	3	6	2	2	4	3	4	3	3	6	2	northcarolina14	uk	27	(23,28]	female	white	2	native	5	6	6
4804279959	4	2	5	6	6	5	3	2	5	5	6	6	2	3	6	2	2	5	5	5	4	3	5	2	northcarolina14	uk	41	(38,43]	female	white	3	native	4	7	4
4804276502	4	2	4	6	5	4	5	3	4	6	5	5	5	2	6	5	3	3	5	4	5	3	5	5	northcarolina14	uk	22	[18,23]	male	white	3	native	4	1	7
4804273177	2	2	2	2	6	3	2	3	3	6	5	6	2	5	6	2	2	5	5	3	2	5	6	2	northcarolina14	uk	31	(28,33]	male	white	7	native	4	5	3
4804272804	3	2	4	5	2	4	3	3	2	3	4	6	2	4	7	2	3	4	4	6	4	4	4	2	northcarolina14	uk	27	(23,28]	female	white	5	native	4	6	3
4804264443	5	2	3	6	7	6	6	3	5	6	6	6	4	4	7	4	5	5	6	5	5	6	6	6	northcarolina14	uk	30	(28,33]	male	white	4	native	5	7	4
4804259274	5	3	5	6	3	4	4	5	2	4	4	5	3	6	5	3	3	4	5	5	5	4	3	3	northcarolina14	uk	29	(28,33]	female	white	4	native	4	6	4
4804257394	5	1	5	7	2	5	5	6	5	2	7	5	2	7	7	5	5	5	5	5	5	5	2	5	northcarolina14	uk	38	(33,38]	female	white	7	native	4	7	3
4804231293	3	1	7	5	4	4	5	4	3	4	4	5	3	5	7	5	2	2	3	4	3	3	2	3	northcarolina14	uk	38	(33,38]	female	white	3	native	4	6	3
4807508960	2	1	7	7	3	3	3	3	2	3	4	3	1	4	7	1	3	2	3	2	3	1	5	2	northcarolina10	us	29	(28,33]	female	white	4	native	1	6	5
4807396223	7	2	6	6	7	2	4	6	1	6	3	5	2	4	4	4	3	6	3	1	3	3	5	2	northcarolina10	us	22	[18,23]	nonbinary	poc	6	native	3	6	1
4807388959	4	1	7	5	7	4	4	4	5	7	7	4	2	7	7	2	4	5	4	4	4	4	7	1	northcarolina10	us	43	(38,43]	female	white	7	native	4	5	7
4807379432	5	2	6	6	6	5	4	4	4	6	6	5	3	6	6	2	3	4	5	4	3	4	6	3	northcarolina10	us	28	(23,28]	female	white	1	native	4	6	3
4807372145	5	1	6	7	5	5	5	4	5	7	6	5	2	6	6	4	4	5	5	5	4	5	6	3	northcarolina10	us	29	(28,33]	female	white	7	native	2	5	3
4807341647	3	1	6	7	2	5	4	4	6	6	5	7	2	7	1	2	1	2	3	3	4	3	6	2	northcarolina10	us	38	(33,38]	female	white	2	native	2	5	3
4807321152	5	2	6	7	6	6	6	6	6	6	6	5	6	6	6	5	6	6	6	6	6	6	6	6	northcarolina10	us	31	(28,33]	female	white	2	native	4	5	3
4807302601	7	1	3	7	5	5	6	2	1	6	6	7	1	6	7	3	2	6	6	5	7	7	5	2	northcarolina10	us	21	[18,23]	male	white	6	native	2	1	8
4807295806	4	2	2	7	3	5	2	2	2	5	6	3	1	2	6	1	2	2	6	2	1	4	6	2	northcarolina10	us	26	(23,28]	female	white	6	native	2	2	2
4807287936	5	1	7	7	5	5	5	2	5	5	5	5	2	5	7	2	2	5	5	2	3	5	4	2	northcarolina10	us	18	[18,23]	male	white	3	native	4	1	3
4807248261	2	3	5	6	4	3	3	4	4	4	4	4	3	5	6	3	3	3	4	3	3	3	4	3	northcarolina10	us	48	(43,48]	female	white	6	native	4	5	7
4807247118	3	2	5	7	5	3	4	3	2	6	5	5	3	6	6	3	4	4	2	3	3	4	5	2	northcarolina10	us	26	(23,28]	male	white	2	native	2	5	2
4803926755	4	1	7	7	7	6	6	7	6	6	5	6	7	7	7	5	5	6	6	6	7	6	6	7	northcarolina10	us	32	(28,33]	female	white	5	native	3	7	3
4803856023	5	2	3	6	6	5	3	3	5	5	7	2	1	2	7	3	2	5	3	5	3	3	5	2	northcarolina10	us	33	(28,33]	female	white	5	native	2	5	2
4803832276	3	3	6	3	4	6	5	4	2	5	6	4	4	6	6	2	3	4	4	5	5	5	4	2	northcarolina10	us	22	[18,23]	male	white	4	native	3	1	6
4803768047	5	2	7	7	3	4	4	3	4	4	5	4	3	7	7	3	4	4	4	3	3	4	6	3	northcarolina10	us	30	(28,33]	female	poc	5	native	2	6	4
4803749946	4	5	4	3	3	6	4	2	4	5	6	4	1	6	6	3	2	2	4	4	4	3	4	2	northcarolina10	us	38	(33,38]	female	poc	4	native	5	7	5
4803735072	6	2	7	7	4	6	5	5	4	6	4	7	4	7	6	5	5	6	6	6	5	5	4	5	northcarolina10	us	43	(38,43]	female	white	7	native	3	5	2
4803725540	4	4	3	5	3	4	3	3	4	4	4	4	2	4	6	3	3	3	3	3	3	3	4	2	northcarolina10	us	44	(43,48]	male	white	5	native	2	5	4
4803715943	6	1	7	7	6	6	6	5	7	7	7	7	4	7	7	2	4	4	6	6	5	4	5	3	northcarolina10	us	30	(28,33]	male	poc	7	native	4	5	5
4803675624	3	5	6	5	5	5	5	7	5	3	4	5	6	6	4	4	2	5	6	4	5	4	3	7	northcarolina10	us	28	(23,28]	male	white	7	native	2	5	3
4803667539	5	4	6	7	6	6	5	6	5	7	6	7	5	6	5	6	3	6	6	6	6	4	6	3	northcarolina10	us	26	(23,28]	male	poc	7	native	3	4	5
4803666567	2	1	7	7	5	6	4	5	1	5	6	6	3	7	7	3	2	4	6	5	5	4	3	3	northcarolina10	us	25	(23,28]	female	white	4	native	4	7	3
4803661974	3	3	3	6	2	2	2	3	1	3	2	3	2	2	3	5	2	2	2	3	4	2	3	3	northcarolina10	us	28	(23,28]	male	poc	7	native	3	7	6
4803660447	4	4	7	7	4	6	4	6	3	4	3	4	5	7	6	5	7	7	5	6	6	3	2	3	northcarolina10	us	62	(58,63]	female	white	7	native	3	7	1
4803657907	4	2	4	7	5	4	4	2	5	6	6	5	1	3	7	2	3	3	3	4	3	4	6	2	northcarolina10	us	39	(38,43]	male	white	4	native	4	4	3
4803656861	5	3	4	3	5	4	4	3	4	5	6	4	4	4	4	4	4	3	3	4	4	4	5	3	northcarolina10	us	28	(23,28]	male	white	5	native	4	5	6
4803646362	4	1	7	6	5	7	4	5	6	7	7	6	5	7	7	4	5	6	5	5	5	5	7	5	northcarolina10	us	57	(53,58]	female	white	1	native	5	5	2
4803630488	4	1	7	7	5	4	4	3	3	4	5	5	3	7	7	3	3	4	4	4	3	3	4	3	northcarolina10	us	25	(23,28]	male	white	3	native	3	1	3
4803629288	3	2	6	6	6	4	5	5	6	6	5	4	5	6	7	4	5	5	6	6	4	5	6	4	northcarolina10	us	38	(33,38]	male	mixed	3	native	2	5	2
4803628760	5	3	5	4	5	5	5	5	5	7	6	5	5	5	7	4	5	6	5	6	5	6	5	4	northcarolina10	us	27	(23,28]	male	white	7	native	4	5	3
4803622079	2	1	2	5	6	3	1	4	2	4	6	5	1	5	7	2	1	2	3	3	2	2	4	2	northcarolina10	us	24	(23,28]	male	poc	7	native	4	7	3
4803614211	3	1	5	7	6	4	5	3	1	4	5	5	2	4	7	1	1	5	5	4	4	2	5	3	northcarolina10	us	27	(23,28]	male	mixed	7	native	4	5	11
4803602719	5	2	3	5	6	4	2	3	3	6	6	4	3	4	6	2	2	4	3	4	4	4	5	2	northcarolina10	us	44	(43,48]	male	white	4	native	2	7	8
4803593455	7	3	6	5	3	6	6	5	5	3	3	5	5	6	3	5	4	5	4	4	6	4	3	4	northcarolina10	us	25	(23,28]	male	white	1	native	3	4	3
4803592537	5	3	4	5	5	4	3	4	3	6	5	5	3	4	6	2	2	3	4	4	4	4	5	3	northcarolina10	us	26	(23,28]	female	poc	7	native	5	7	5
4803591441	3	3	4	3	1	4	4	4	3	3	3	4	4	5	3	3	4	5	5	1	4	3	3	4	northcarolina10	us	41	(38,43]	female	white	4	native	4	7	2
4803583179	5	3	6	6	4	4	5	5	5	6	4	3	4	5	6	2	4	5	4	4	5	4	5	4	northcarolina10	us	23	[18,23]	male	poc	4	native	4	5	4
4803581270	5	1	7	7	5	6	1	2	5	7	7	6	1	7	7	1	1	5	2	3	1	3	6	1	northcarolina10	us	40	(38,43]	female	poc	7	native	3	7	8
4803580910	5	3	6	6	5	6	6	5	4	5	5	4	5	6	5	5	5	5	5	4	5	4	5	5	northcarolina10	us	47	(43,48]	female	white	7	native	2	6	2
4803580468	6	3	3	4	3	4	3	4	5	5	4	5	4	3	5	3	4	4	4	4	4	4	5	4	northcarolina10	us	31	(28,33]	male	mixed	3	native	4	6	3
4803577681	6	1	2	7	3	6	2	2	5	4	5	5	3	4	6	2	1	3	3	3	3	3	5	2	northcarolina10	us	25	(23,28]	male	white	5	native	4	5	4
4803576600	5	2	5	6	3	6	5	3	6	5	5	5	2	5	5	2	2	2	4	5	4	3	5	2	northcarolina10	us	28	(23,28]	male	poc	7	native	3	6	4
4803576073	4	2	6	6	5	3	4	5	3	5	5	5	4	5	6	4	4	4	5	4	4	5	5	4	northcarolina10	us	26	(23,28]	male	white	5	native	4	3	6
4803570397	2	2	6	6	6	5	5	5	4	6	6	5	3	6	6	2	3	4	4	5	5	5	5	3	northcarolina10	us	36	(33,38]	male	white	3	native	4	7	5
4803569586	2	1	3	5	6	3	3	3	3	7	6	4	3	4	7	2	2	4	4	4	4	4	6	3	northcarolina10	us	30	(28,33]	male	white	6	native	2	5	2
4803568079	3	3	6	7	4	6	4	3	4	6	5	6	4	6	7	3	4	5	6	5	5	4	5	4	northcarolina10	us	42	(38,43]	male	mixed	1	native	5	7	2
4803558753	5	3	5	4	6	5	4	3	6	6	5	5	2	4	7	2	2	4	4	4	3	4	6	2	northcarolina10	us	27	(23,28]	male	white	1	native	2	6	3
4803558587	3	2	3	3	2	3	3	4	4	5	4	4	3	6	6	3	3	3	3	3	3	4	4	1	northcarolina10	us	25	(23,28]	male	mixed	7	native	3	6	2
4803554991	4	1	7	7	5	5	6	5	6	5	5	5	4	7	7	4	4	4	5	5	5	5	5	4	northcarolina10	us	30	(28,33]	male	poc	5	native	4	5	3
4803552196	3	1	7	7	4	4	2	1	2	4	3	2	2	7	7	1	2	2	2	1	2	3	3	1	northcarolina10	us	27	(23,28]	female	white	6	native	3	1	2
4803550841	3	4	5	5	5	4	4	2	5	5	5	5	3	2	4	3	3	5	3	4	3	3	5	3	northcarolina10	us	25	(23,28]	male	white	7	native	4	5	5
4803548532	5	2	6	2	2	5	5	5	5	6	5	5	6	7	7	1	6	5	5	2	6	2	4	6	northcarolina10	us	49	(48,53]	male	mixed	1	native	2	3	2
4803546158	3	1	5	3	6	7	5	2	4	6	6	6	3	4	7	3	2	4	4	4	4	4	6	4	northcarolina10	us	26	(23,28]	female	white	3	native	2	6	3
4803545674	5	3	5	6	5	5	5	4	5	5	5	5	3	5	5	4	3	5	5	4	5	5	5	4	northcarolina10	us	30	(28,33]	male	poc	7	native	4	4	3
4803543982	5	1	5	6	2	5	5	2	4	4	5	5	2	4	5	2	2	3	2	4	4	4	5	2	northcarolina10	us	36	(33,38]	male	white	1	native	5	7	4
4803543901	5	5	6	6	3	6	5	6	5	3	3	5	5	6	2	6	5	5	5	6	6	6	3	5	northcarolina10	us	25	(23,28]	male	white	7	native	4	5	3
4803543496	5	2	5	7	6	6	5	3	3	6	6	6	1	4	7	2	2	6	6	4	5	4	6	3	northcarolina10	us	27	(23,28]	female	white	7	native	4	7	4
4803542662	5	2	5	6	5	4	4	4	5	6	6	5	4	7	6	4	4	6	5	7	4	5	5	3	northcarolina10	us	36	(33,38]	female	white	6	native	4	7	4
4803542542	4	5	3	7	3	6	2	3	4	5	5	6	2	5	6	2	2	5	6	5	4	4	5	3	northcarolina10	us	64	(63,68]	female	poc	4	native	4	7	2
4803539016	1	1	7	7	2	2	2	2	1	2	3	3	2	7	5	2	2	3	3	2	3	3	2	2	northcarolina10	us	26	(23,28]	male	mixed	5	native	4	5	3
4803534557	4	5	5	4	2	3	3	3	4	4	4	4	2	5	5	3	4	3	3	3	4	3	4	3	northcarolina10	us	49	(48,53]	male	white	7	native	2	7	1
4803532862	3	5	4	5	4	5	3	4	4	5	4	3	2	3	5	2	3	3	3	3	3	2	4	2	northcarolina10	us	33	(28,33]	male	white	3	native	4	3	2
4803528182	5	3	6	5	6	5	5	5	5	5	6	6	3	5	5	5	5	5	5	6	5	5	5	5	northcarolina10	us	28	(23,28]	male	white	5	native	2	5	2
4803528043	5	1	7	7	6	6	5	5	6	6	6	6	3	7	7	4	3	6	6	5	5	6	6	3	northcarolina10	us	53	(48,53]	female	white	6	native	5	6	2
4803526440	5	1	5	7	5	5	5	5	5	4	5	7	4	5	7	3	3	6	5	4	5	5	4	3	northcarolina10	us	54	(53,58]	female	white	7	native	3	5	3
4803524749	4	1	4	5	5	3	2	4	5	5	6	4	3	7	7	1	2	2	2	4	3	2	6	3	northcarolina10	us	48	(43,48]	female	mixed	7	native	3	7	3
4803523002	1	1	7	7	7	5	4	5	4	7	7	5	7	5	7	6	6	5	5	5	6	4	7	5	northcarolina10	us	33	(28,33]	female	white	5	native	2	3	2
4803521970	2	2	5	3	5	3	3	3	6	6	5	5	2	5	7	3	1	5	5	5	5	6	7	2	northcarolina10	us	39	(38,43]	male	white	7	native	2	7	4
4803521536	4	1	3	6	5	4	3	4	2	5	6	5	2	4	7	2	2	3	4	4	4	4	4	3	northcarolina10	us	29	(28,33]	female	white	2	native	3	7	7
4803520130	5	3	5	5	5	5	5	5	5	5	5	5	4	5	5	4	5	5	5	5	5	5	5	4	northcarolina10	us	22	[18,23]	male	white	1	native	4	6	1
4803519466	3	2	6	6	3	4	3	4	3	3	4	4	3	6	6	3	3	4	3	4	4	4	3	4	northcarolina10	us	40	(38,43]	male	white	5	native	3	7	9
4803519199	3	2	4	5	5	4	4	7	3	5	6	2	6	6	6	5	5	7	4	4	5	5	6	6	northcarolina10	us	26	(23,28]	male	white	4	native	2	5	3
4803518981	4	1	7	7	5	6	5	4	5	6	6	7	3	7	7	4	3	4	4	4	3	3	6	3	northcarolina10	us	34	(33,38]	female	mixed	7	native	4	7	7
4803518236	6	3	6	6	5	3	5	3	4	6	5	4	4	5	3	4	3	4	5	4	6	4	5	5	northcarolina10	us	28	(23,28]	male	white	3	native	4	3	4
4803515908	4	3	2	4	3	4	3	3	4	5	2	3	5	3	6	4	3	4	3	3	4	4	5	3	northcarolina10	us	35	(33,38]	male	white	1	native	2	6	2
4803515301	2	2	3	7	2	4	4	2	3	4	5	3	3	4	7	2	2	2	4	3	2	2	2	1	northcarolina10	us	26	(23,28]	male	white	1	native	3	7	2
4803515288	5	3	3	5	3	3	3	2	5	5	5	3	2	3	7	2	1	4	3	3	2	3	5	2	northcarolina10	us	33	(28,33]	male	white	7	native	5	7	8
4803515000	6	2	6	6	5	6	6	6	6	6	6	6	6	6	6	6	6	6	6	6	6	6	5	6	northcarolina10	us	26	(23,28]	male	poc	7	native	4	7	3
4803513020	5	5	2	2	7	5	3	3	4	4	1	1	4	3	6	2	7	3	1	2	1	5	7	4	northcarolina10	us	27	(23,28]	female	mixed	5	native	2	6	4
4803512109	4	2	4	5	5	4	3	4	3	5	6	4	3	6	6	2	4	3	5	4	4	3	5	4	northcarolina10	us	27	(23,28]	male	poc	6	native	4	7	6
4803510410	1	7	1	7	1	7	4	4	7	4	1	1	1	1	1	7	7	4	7	1	7	1	1	7	northcarolina10	us	28	(23,28]	female	white	5	native	3	5	4
4803510055	6	2	7	7	7	4	5	5	3	7	7	7	3	7	7	3	4	6	7	5	5	5	7	2	northcarolina10	us	55	(53,58]	female	white	6	native	3	6	2
4803509260	4	2	7	7	3	6	5	3	3	6	5	6	3	6	6	4	3	5	5	5	5	4	5	3	northcarolina10	us	38	(33,38]	female	white	6	native	3	5	3
4803506723	5	3	5	7	6	4	3	4	6	6	7	6	2	7	7	3	3	3	4	3	4	3	6	3	northcarolina10	us	43	(38,43]	female	white	3	native	4	6	2
4803505690	6	1	4	6	6	5	4	3	4	6	6	5	2	4	7	2	3	6	6	4	5	5	5	4	northcarolina10	us	57	(53,58]	female	white	4	native	2	5	2
4803505633	5	1	2	6	2	5	3	5	2	3	3	3	5	6	3	3	6	6	6	3	7	2	2	5	northcarolina10	us	26	(23,28]	female	white	6	native	4	7	4
4803504557	3	2	5	7	6	5	3	3	5	6	6	4	3	4	7	3	3	5	5	4	4	4	6	3	northcarolina10	us	45	(43,48]	male	white	4	native	4	7	3
4803503741	6	1	5	6	2	6	6	5	2	7	5	3	2	4	7	1	2	3	4	4	5	3	5	3	northcarolina10	us	24	(23,28]	male	poc	7	native	4	6	11
4803503361	5	5	5	6	6	5	3	6	5	4	3	3	4	3	4	6	3	5	6	4	4	5	6	4	northcarolina10	us	21	[18,23]	female	poc	7	native	4	6	5
4803502390	1	1	4	5	2	1	1	1	1	6	4	5	1	5	7	1	1	1	1	2	1	3	4	1	northcarolina10	us	26	(23,28]	male	poc	4	native	3	1	2
4803502063	5	2	5	7	4	5	6	4	3	4	4	5	1	3	7	1	3	5	5	4	3	3	4	1	northcarolina10	us	27	(23,28]	male	mixed	3	native	4	1	7
4803499631	4	3	6	5	2	5	3	3	3	4	2	6	2	4	5	2	2	3	3	3	3	3	2	2	northcarolina10	us	36	(33,38]	female	white	6	native	3	5	3
4803498105	5	2	6	6	2	5	5	2	2	7	6	7	1	3	6	3	2	6	6	6	2	2	7	2	northcarolina10	us	23	[18,23]	female	white	4	native	1	2	3
4803496381	5	1	3	6	2	3	2	2	5	6	6	4	2	5	7	2	2	4	4	4	4	4	5	2	northcarolina10	us	36	(33,38]	female	white	2	native	4	5	2
4803496204	6	1	6	7	6	3	5	5	3	6	6	5	2	5	7	2	1	6	5	6	4	3	6	4	northcarolina10	us	41	(38,43]	female	white	6	native	4	7	2
4803494433	4	2	6	6	5	5	3	5	4	6	6	5	4	7	7	3	5	5	5	4	4	5	5	4	northcarolina10	us	25	(23,28]	male	poc	7	native	2	6	2
4803494077	5	3	5	7	6	5	4	4	6	6	5	5	3	5	7	4	3	4	5	4	5	4	6	4	northcarolina10	us	33	(28,33]	female	white	5	native	4	6	3
4803493324	3	2	5	6	5	4	4	4	2	5	5	5	5	6	6	4	4	4	4	3	4	5	5	4	northcarolina10	us	42	(38,43]	female	white	6	native	2	4	2
4803492782	5	1	7	7	6	4	5	5	3	6	7	3	4	7	7	3	3	4	5	5	4	4	6	4	northcarolina10	us	26	(23,28]	female	white	7	native	3	5	4
4803492517	6	2	3	5	2	5	3	4	4	4	5	6	3	5	4	3	3	3	3	3	2	3	5	3	northcarolina10	us	25	(23,28]	male	white	1	native	4	6	2
4803492365	6	1	7	7	5	5	4	5	5	7	6	5	1	7	7	6	5	6	5	4	5	6	6	2	northcarolina10	us	31	(28,33]	female	white	1	native	4	6	7
4803491886	3	1	5	6	6	5	3	5	2	7	6	5	3	6	7	3	2	4	6	3	5	3	7	4	northcarolina10	us	29	(28,33]	male	white	4	native	4	7	6
4803490827	5	1	7	6	3	5	3	4	3	7	7	6	5	5	7	3	3	2	3	2	5	4	4	2	northcarolina10	us	26	(23,28]	male	white	5	native	4	7	3
4803490191	4	1	7	7	3	4	3	4	2	4	4	4	3	6	6	3	3	4	4	4	4	3	3	4	northcarolina10	us	57	(53,58]	male	white	1	native	3	5	1
4803489662	6	2	5	6	2	6	5	4	5	4	4	5	3	4	5	4	3	2	4	3	3	3	2	3	northcarolina10	us	23	[18,23]	male	white	4	native	2	6	2
4803489126	4	4	4	4	4	4	4	3	4	4	4	3	4	4	4	4	4	4	4	4	4	3	4	3	northcarolina10	us	23	[18,23]	male	poc	2	native	4	7	3
4803488321	3	1	5	7	2	4	2	3	2	3	3	3	2	6	7	2	1	3	2	3	2	3	2	2	northcarolina10	us	28	(23,28]	male	white	6	native	3	6	4
4803487280	5	1	6	7	6	6	4	6	4	5	6	4	5	7	7	3	4	5	5	6	6	4	6	5	northcarolina10	us	40	(38,43]	male	white	6	native	2	6	3
4803487236	4	1	6	7	5	3	2	2	5	5	7	6	2	6	7	2	1	4	5	2	4	2	5	2	northcarolina10	us	30	(28,33]	female	white	7	native	4	5	6
4803487072	6	2	5	5	3	4	5	4	4	6	6	5	1	5	7	2	1	5	3	4	5	5	5	1	northcarolina10	us	57	(53,58]	male	white	3	native	2	7	5
4803485994	6	1	3	7	4	4	3	4	4	5	4	4	2	4	6	3	3	4	4	4	3	3	5	2	northcarolina10	us	25	(23,28]	female	poc	7	native	2	5	2
4803485010	3	1	7	6	7	6	3	7	5	7	6	5	3	7	7	2	1	5	5	6	7	5	6	1	northcarolina10	us	48	(43,48]	female	white	1	native	4	7	3
4803484841	7	2	7	7	7	7	6	5	7	7	7	7	4	6	6	5	5	7	6	6	6	6	7	5	northcarolina10	us	31	(28,33]	female	white	5	native	3	5	4
4803484539	3	2	5	5	3	4	3	4	3	3	3	4	2	5	6	3	3	4	3	4	4	3	3	2	northcarolina10	us	55	(53,58]	female	poc	4	native	4	7	4
4803484131	7	3	7	7	4	7	7	7	5	6	6	7	6	7	7	7	6	5	5	7	7	7	4	7	northcarolina10	us	23	[18,23]	female	white	4	native	2	7	6
4803483709	3	3	5	6	5	6	5	5	5	6	5	4	5	6	5	5	4	7	5	4	5	2	5	4	northcarolina10	us	34	(33,38]	female	poc	7	native	4	7	1
4803483666	5	1	5	7	5	6	5	5	6	5	5	5	4	6	6	4	4	4	5	5	4	5	5	4	northcarolina10	us	38	(33,38]	male	poc	6	native	4	7	3
4803483517	6	1	4	7	5	3	4	3	3	6	6	5	3	6	7	2	3	5	4	2	4	2	5	3	northcarolina10	us	37	(33,38]	female	white	4	native	2	7	3
4803483454	6	1	7	5	6	6	5	6	5	6	6	6	4	7	7	4	4	6	6	6	6	6	6	4	northcarolina10	us	37	(33,38]	male	white	4	native	3	3	5
4803483408	5	2	7	7	5	4	5	5	5	5	4	3	5	7	6	5	4	4	2	6	5	6	4	5	northcarolina10	us	23	[18,23]	male	white	6	native	4	7	7
4803483397	2	1	3	2	3	4	3	4	5	4	4	2	2	4	6	2	2	2	3	3	3	2	2	2	northcarolina10	us	25	(23,28]	female	white	6	native	2	6	2
4803483237	4	1	6	7	3	4	4	6	5	6	6	4	3	7	7	2	3	4	3	3	4	4	5	2	northcarolina10	us	26	(23,28]	female	white	6	native	3	5	2
4803483207	3	1	6	5	3	3	2	2	4	5	6	5	1	3	7	1	1	1	3	3	1	3	4	1	northcarolina10	us	34	(33,38]	male	white	6	native	2	5	3
4803483102	4	1	6	7	7	5	4	2	6	7	7	4	1	2	7	1	1	3	4	2	2	2	6	2	northcarolina10	us	31	(28,33]	male	white	5	native	4	7	5
4803482717	2	2	6	6	3	5	3	5	5	3	3	6	4	6	4	4	5	5	5	3	4	2	4	2	northcarolina10	us	23	[18,23]	male	white	3	native	4	7	4
4803482625	4	3	2	6	2	2	4	2	3	3	4	5	1	2	5	1	1	4	4	4	2	4	3	1	northcarolina10	us	31	(28,33]	male	white	6	native	4	5	2
4803482619	5	1	5	7	7	5	5	5	5	7	7	5	1	5	7	1	5	5	5	4	5	4	7	1	northcarolina10	us	28	(23,28]	male	poc	7	native	2	5	8
4803482489	3	3	3	3	2	4	2	4	2	4	5	3	3	4	4	2	3	4	4	3	4	3	4	3	northcarolina10	us	27	(23,28]	male	poc	6	native	2	6	2
4803482421	2	2	5	5	6	4	2	3	2	6	5	5	2	3	7	2	3	4	3	2	4	2	6	2	northcarolina10	us	25	(23,28]	male	white	5	native	4	7	5
4803482387	6	2	6	6	4	6	6	6	6	6	6	6	4	6	6	4	4	6	5	6	6	4	6	4	northcarolina10	us	36	(33,38]	male	white	7	native	3	4	2
4803482294	2	1	7	7	2	5	3	4	2	5	5	4	4	7	3	1	3	5	4	4	4	4	2	3	northcarolina10	us	39	(38,43]	female	white	5	native	3	5	3
4803482245	7	4	7	7	3	6	6	4	6	3	3	5	5	7	6	5	5	5	5	5	5	4	3	5	northcarolina10	us	48	(43,48]	male	white	5	native	5	6	2
4803482216	3	1	2	6	5	3	2	3	3	5	5	3	4	6	7	1	3	3	4	3	4	4	5	3	northcarolina10	us	28	(23,28]	male	white	7	native	2	2	5
4803482118	5	2	5	7	5	6	4	5	5	6	6	6	2	6	7	3	2	6	4	5	5	4	6	3	northcarolina10	us	52	(48,53]	male	white	1	native	2	3	2
4803481790	3	2	5	5	5	4	4	3	2	5	5	4	2	5	4	4	2	4	5	5	4	3	4	3	northcarolina10	us	29	(28,33]	male	poc	6	native	4	7	3
4803481726	2	2	6	6	5	5	5	2	5	6	5	4	3	6	6	5	5	1	2	5	4	6	5	3	northcarolina10	us	43	(38,43]	female	white	7	native	4	7	2
4803481695	6	5	7	7	3	7	5	5	6	6	6	6	3	7	7	6	1	6	5	6	5	5	7	2	northcarolina10	us	64	(63,68]	female	white	5	native	2	7	6
4803481523	3	2	4	6	3	3	3	2	6	5	4	4	2	3	5	2	2	3	4	3	2	3	4	2	northcarolina10	us	22	[18,23]	male	white	4	native	2	5	5
4803481504	7	2	7	7	2	6	3	3	5	6	7	5	5	6	7	5	1	4	3	6	4	3	7	3	northcarolina10	us	48	(43,48]	female	white	7	native	5	7	4
4803481471	3	6	1	3	6	2	5	3	5	2	6	6	1	2	4	2	5	5	7	4	3	6	4	7	northcarolina10	us	32	(28,33]	female	poc	6	native	3	2	2
4803481318	4	1	7	6	2	6	5	6	5	5	5	6	6	6	7	5	4	7	7	7	6	6	5	5	northcarolina10	us	25	(23,28]	female	white	1	native	4	6	2
4803481133	5	2	4	7	5	4	2	3	6	6	6	6	3	7	7	2	2	2	4	2	4	2	5	2	northcarolina10	us	34	(33,38]	female	white	3	native	2	5	3
4803480882	7	1	5	4	5	6	5	4	7	5	6	6	2	4	7	4	3	3	5	4	4	5	6	3	northcarolina10	us	30	(28,33]	male	white	7	native	2	7	3
4803480797	6	3	3	5	5	5	5	3	5	5	5	5	2	3	6	3	2	3	3	4	4	4	5	3	northcarolina10	us	29	(28,33]	male	white	1	native	4	1	3
4803480793	3	2	6	7	5	4	4	3	4	6	5	5	2	5	6	2	3	3	3	4	4	3	5	3	northcarolina10	us	44	(43,48]	male	white	5	native	4	7	3
4803480709	4	4	5	6	6	4	5	4	3	6	5	5	4	6	6	3	3	4	5	4	5	4	6	4	northcarolina10	us	37	(33,38]	male	white	5	native	4	6	5
4803480659	3	4	4	5	5	3	5	4	4	3	4	3	4	5	5	3	3	5	5	5	4	3	4	4	northcarolina10	us	29	(28,33]	female	poc	7	native	5	6	6
4803480631	3	2	7	6	5	3	3	4	2	5	4	4	3	7	7	1	2	4	3	4	3	2	5	3	northcarolina10	us	36	(33,38]	male	white	7	native	2	3	8
4803480536	6	1	6	5	6	5	6	5	4	4	5	5	4	4	6	4	5	6	4	6	7	6	5	4	northcarolina10	us	31	(28,33]	female	mixed	7	native	3	6	4
4803480420	7	1	7	7	4	7	7	4	7	7	7	7	4	7	7	4	1	4	4	4	4	4	7	4	northcarolina10	us	34	(33,38]	female	white	4	native	2	6	1
4807508960	5	1	5	7	5	5	4	6	3	3	6	3	2	7	7	1	2	5	4	5	5	5	3	4	pennsylvania9	us	29	(28,33]	female	white	4	native	1	6	5
4807396223	5	2	7	6	4	5	6	6	7	5	5	4	7	7	6	5	4	6	5	7	2	5	6	5	pennsylvania9	us	22	[18,23]	nonbinary	poc	6	native	3	6	1
4807388959	3	1	7	7	7	4	3	7	3	5	7	7	7	7	7	3	6	7	6	4	7	4	5	6	pennsylvania9	us	43	(38,43]	female	white	7	native	4	5	7
4807379432	4	4	6	6	4	4	5	5	4	4	5	4	5	6	5	5	5	5	6	5	5	3	5	5	pennsylvania9	us	28	(23,28]	female	white	1	native	4	6	3
4807372145	6	4	6	7	6	6	6	5	6	6	7	6	5	7	7	6	4	6	7	5	6	5	6	1	pennsylvania9	us	29	(28,33]	female	white	7	native	2	5	3
4807341647	3	1	7	7	3	7	5	7	6	5	6	6	4	7	7	3	2	5	3	6	6	4	7	4	pennsylvania9	us	38	(33,38]	female	white	2	native	2	5	3
4807321152	4	2	6	6	4	5	5	6	5	6	6	5	4	7	7	4	4	5	6	6	6	4	6	4	pennsylvania9	us	31	(28,33]	female	white	2	native	4	5	3
4807302601	1	1	6	5	2	5	1	6	1	2	2	2	6	6	3	5	7	6	6	5	7	3	3	6	pennsylvania9	us	21	[18,23]	male	white	6	native	2	1	8
4807295806	6	1	7	7	4	6	7	6	6	7	6	7	7	7	7	5	5	7	7	5	6	5	7	4	pennsylvania9	us	26	(23,28]	female	white	6	native	2	2	2
4807287936	5	2	6	7	6	6	4	6	4	6	5	6	5	7	7	5	5	5	6	5	5	5	5	5	pennsylvania9	us	18	[18,23]	male	white	3	native	4	1	3
4807248261	4	3	5	6	4	4	4	5	4	5	5	4	4	5	6	3	4	4	5	5	5	4	4	4	pennsylvania9	us	48	(43,48]	female	white	6	native	4	5	7
4807247118	3	3	6	6	3	5	2	4	3	3	3	4	5	7	6	5	3	5	5	5	3	4	4	5	pennsylvania9	us	26	(23,28]	male	white	2	native	2	5	2
4803926755	3	3	6	7	5	6	3	6	5	5	5	5	6	7	6	6	7	7	7	7	6	6	5	6	pennsylvania9	us	32	(28,33]	female	white	5	native	3	7	3
4803856023	5	3	7	7	5	7	7	7	5	6	7	7	4	7	7	5	5	6	6	5	6	5	6	7	pennsylvania9	us	33	(28,33]	female	white	5	native	2	5	2
4803832276	4	1	5	6	4	5	3	5	4	5	6	4	5	5	7	3	4	5	5	5	4	4	5	3	pennsylvania9	us	22	[18,23]	male	white	4	native	3	1	6
4803768047	4	2	5	7	7	6	5	3	5	6	7	6	2	2	7	4	4	6	6	4	4	2	5	2	pennsylvania9	us	30	(28,33]	female	poc	5	native	2	6	4
4803749946	4	1	4	7	5	6	4	7	4	6	7	5	6	7	7	5	5	6	5	4	5	4	6	5	pennsylvania9	us	38	(33,38]	female	poc	4	native	5	7	5
4803735072	4	2	7	7	6	5	5	6	4	7	7	4	5	6	6	4	4	6	7	6	6	5	5	4	pennsylvania9	us	43	(38,43]	female	white	7	native	3	5	2
4803725540	4	2	7	7	4	5	4	4	4	4	4	5	4	7	7	3	4	5	5	5	5	4	5	4	pennsylvania9	us	44	(43,48]	male	white	5	native	2	5	4
4803715943	6	1	7	7	5	6	5	5	5	6	6	5	4	7	7	3	3	5	5	5	5	4	6	3	pennsylvania9	us	30	(28,33]	male	poc	7	native	4	5	5
4803675624	5	2	4	7	7	6	5	7	5	7	7	5	3	7	7	5	2	5	6	6	6	6	7	5	pennsylvania9	us	28	(23,28]	male	white	7	native	2	5	3
4803667539	7	2	7	5	6	5	7	6	6	6	6	5	6	6	6	4	5	4	6	7	6	5	5	5	pennsylvania9	us	26	(23,28]	male	poc	7	native	3	4	5
4803666567	1	1	6	6	5	4	1	2	2	5	5	6	1	6	7	1	1	3	3	1	2	1	3	2	pennsylvania9	us	25	(23,28]	female	white	4	native	4	7	3
4803661974	4	3	6	7	5	6	6	6	3	6	5	5	5	6	6	1	4	5	5	5	5	5	3	4	pennsylvania9	us	28	(23,28]	male	poc	7	native	3	7	6
4803660447	1	2	3	5	7	6	4	4	5	6	7	5	2	5	7	2	2	5	6	4	3	3	7	1	pennsylvania9	us	62	(58,63]	female	white	7	native	3	7	1
4803657907	3	1	4	7	6	3	3	4	3	6	6	4	3	6	7	2	3	4	4	4	4	4	6	3	pennsylvania9	us	39	(38,43]	male	white	4	native	4	4	3
4803656861	5	3	5	5	5	5	5	5	5	7	6	5	4	5	6	4	5	4	6	5	5	5	6	4	pennsylvania9	us	28	(23,28]	male	white	5	native	4	5	6
4803646362	4	1	6	4	3	6	2	6	5	6	6	4	5	7	7	2	1	4	4	2	3	3	6	4	pennsylvania9	us	57	(53,58]	female	white	1	native	5	5	2
4803630488	4	3	7	7	5	5	5	7	4	5	4	6	6	7	7	5	6	6	7	6	6	6	5	7	pennsylvania9	us	25	(23,28]	male	white	3	native	3	1	3
4803629288	5	3	7	7	6	6	6	6	6	6	6	5	6	7	7	4	5	5	6	6	6	6	6	5	pennsylvania9	us	38	(33,38]	male	mixed	3	native	2	5	2
4803628760	5	3	6	7	4	5	6	6	6	7	6	6	5	6	6	5	5	5	6	6	5	5	5	5	pennsylvania9	us	27	(23,28]	male	white	7	native	4	5	3
4803622079	2	1	3	7	6	5	2	4	1	4	5	2	1	6	6	2	1	2	3	3	3	1	4	1	pennsylvania9	us	24	(23,28]	male	poc	7	native	4	7	3
4803614211	4	1	7	7	6	7	4	5	4	6	7	1	4	7	7	1	1	6	5	4	5	1	5	1	pennsylvania9	us	27	(23,28]	male	mixed	7	native	4	5	11
4803602719	4	4	6	6	2	6	5	5	3	3	4	5	5	6	5	5	4	5	5	5	5	4	2	5	pennsylvania9	us	44	(43,48]	male	white	4	native	2	7	8
4803593455	5	5	6	7	3	6	6	4	5	4	4	6	4	6	5	3	2	3	3	5	4	4	3	4	pennsylvania9	us	25	(23,28]	male	white	1	native	3	4	3
4803592537	6	3	6	6	5	5	5	6	5	6	6	2	5	6	6	5	5	5	5	5	5	5	5	5	pennsylvania9	us	26	(23,28]	female	poc	7	native	5	7	5
4803591441	5	2	5	5	6	5	4	4	5	7	7	6	4	5	6	5	1	5	5	5	4	5	6	2	pennsylvania9	us	41	(38,43]	female	white	4	native	4	7	2
4803583179	4	6	4	2	6	7	4	6	6	6	6	6	6	4	6	4	6	5	6	6	6	6	6	6	pennsylvania9	us	23	[18,23]	male	poc	4	native	4	5	4
4803581270	6	4	7	7	5	7	5	7	2	6	5	7	6	7	7	5	6	7	7	7	7	7	6	6	pennsylvania9	us	40	(38,43]	female	poc	7	native	3	7	8
4803580910	5	2	6	6	5	4	5	5	6	6	5	5	5	6	6	4	4	5	5	5	5	5	5	5	pennsylvania9	us	47	(43,48]	female	white	7	native	2	6	2
4803580468	4	2	6	6	4	7	6	7	5	6	4	6	5	7	6	6	5	7	7	6	6	6	5	5	pennsylvania9	us	31	(28,33]	male	mixed	3	native	4	6	3
4803577681	6	2	7	7	4	7	5	7	7	4	6	4	7	7	7	6	7	5	7	7	6	7	3	7	pennsylvania9	us	25	(23,28]	male	white	5	native	4	5	4
4803576600	5	2	6	6	6	6	6	5	5	5	6	6	4	6	6	5	5	5	5	5	6	5	5	4	pennsylvania9	us	28	(23,28]	male	poc	7	native	3	6	4
4803576073	4	4	6	6	6	5	4	5	5	5	5	5	4	6	5	4	4	5	5	5	5	5	5	4	pennsylvania9	us	26	(23,28]	male	white	5	native	4	3	6
4803570397	2	3	5	6	2	4	4	3	4	5	5	6	4	5	6	4	2	6	4	4	4	4	6	2	pennsylvania9	us	36	(33,38]	male	white	3	native	4	7	5
4803569586	4	1	5	7	7	5	5	5	5	7	4	4	5	6	7	2	4	6	6	5	5	5	7	5	pennsylvania9	us	30	(28,33]	male	white	6	native	2	5	2
4803568079	5	2	7	6	6	7	5	5	4	5	6	6	5	7	5	5	4	6	5	6	5	5	6	4	pennsylvania9	us	42	(38,43]	male	mixed	1	native	5	7	2
4803558753	5	2	6	5	5	5	5	5	5	5	5	5	4	6	6	3	3	5	3	4	4	4	6	4	pennsylvania9	us	27	(23,28]	male	white	1	native	2	6	3
4803558587	6	3	7	6	5	6	6	5	6	5	6	5	5	7	6	5	6	5	5	5	4	6	5	5	pennsylvania9	us	25	(23,28]	male	mixed	7	native	3	6	2
4803554991	5	2	7	7	6	6	6	6	5	6	6	6	5	7	7	5	6	5	6	6	5	6	6	6	pennsylvania9	us	30	(28,33]	male	poc	5	native	4	5	3
4803552196	5	1	7	7	6	6	4	6	6	7	5	5	2	7	7	4	2	3	6	5	5	6	6	3	pennsylvania9	us	27	(23,28]	female	white	6	native	3	1	2
4803550841	4	4	5	6	4	5	5	6	5	5	5	5	5	5	4	4	4	5	5	6	5	4	4	5	pennsylvania9	us	25	(23,28]	male	white	7	native	4	5	5
4803548532	5	1	5	3	4	3	4	3	6	5	6	5	1	6	7	3	1	5	2	3	2	3	6	2	pennsylvania9	us	49	(48,53]	male	mixed	1	native	2	3	2
4803546158	4	1	7	6	7	7	7	7	4	7	7	7	4	6	7	5	5	5	7	6	6	6	7	4	pennsylvania9	us	26	(23,28]	female	white	3	native	2	6	3
4803545674	5	4	6	6	5	5	5	6	5	5	5	5	4	6	6	5	5	5	5	5	5	5	5	5	pennsylvania9	us	30	(28,33]	male	poc	7	native	4	4	3
4803543982	5	5	6	6	5	6	5	6	4	3	3	5	7	6	3	5	6	5	6	5	6	4	3	7	pennsylvania9	us	36	(33,38]	male	white	1	native	5	7	4
4803543901	7	2	6	7	6	6	6	7	6	5	7	6	7	7	6	7	6	6	6	6	6	6	6	5	pennsylvania9	us	25	(23,28]	male	white	7	native	4	5	3
4803543496	6	1	6	6	6	6	5	5	4	5	6	6	4	6	6	5	5	6	6	5	5	5	6	5	pennsylvania9	us	27	(23,28]	female	white	7	native	4	7	4
4803542662	4	1	5	6	6	4	3	3	4	6	7	5	4	5	7	3	3	5	6	4	4	5	6	3	pennsylvania9	us	36	(33,38]	female	white	6	native	4	7	4
4803542542	5	2	4	7	5	5	2	5	3	6	6	4	3	6	6	2	1	6	6	5	4	5	6	3	pennsylvania9	us	64	(63,68]	female	poc	4	native	4	7	2
4803539016	2	1	6	7	4	4	3	5	3	5	3	4	3	7	7	4	2	3	3	5	3	5	4	2	pennsylvania9	us	26	(23,28]	male	mixed	5	native	4	5	3
4803534557	4	5	4	7	3	5	4	4	3	3	4	4	4	5	3	5	4	4	4	4	4	3	3	3	pennsylvania9	us	49	(48,53]	male	white	7	native	2	7	1
4803532862	5	4	4	5	5	5	4	4	3	5	5	4	3	4	6	3	3	5	6	5	3	3	3	3	pennsylvania9	us	33	(28,33]	male	white	3	native	4	3	2
4803528182	6	6	6	6	6	6	6	6	6	6	6	6	6	5	2	6	6	6	6	6	6	6	6	6	pennsylvania9	us	28	(23,28]	male	white	5	native	2	5	2
4803528043	5	2	7	7	5	6	6	6	5	5	5	6	6	7	7	6	6	6	6	6	6	6	5	6	pennsylvania9	us	53	(48,53]	female	white	6	native	5	6	2
4803526440	4	1	4	7	7	4	4	5	4	7	7	6	4	6	7	3	4	5	5	5	5	3	7	4	pennsylvania9	us	54	(53,58]	female	white	7	native	3	5	3
4803524749	5	5	7	6	2	6	7	7	5	4	4	6	7	7	4	6	7	6	6	6	7	6	4	7	pennsylvania9	us	48	(43,48]	female	mixed	7	native	3	7	3
4803523002	2	1	7	7	7	7	6	6	4	6	7	7	3	4	7	3	4	5	4	5	6	7	5	5	pennsylvania9	us	33	(28,33]	female	white	5	native	2	3	2
4803521970	5	3	6	6	5	6	6	6	6	5	7	7	5	7	7	5	5	6	5	6	6	6	5	4	pennsylvania9	us	39	(38,43]	male	white	7	native	2	7	4
4803521536	2	1	6	7	5	4	4	5	2	4	6	5	3	6	7	2	3	3	4	4	5	4	5	3	pennsylvania9	us	29	(28,33]	female	white	2	native	3	7	7
4803520130	5	3	5	5	5	5	5	5	5	5	5	5	4	5	5	4	5	5	5	5	5	5	5	4	pennsylvania9	us	22	[18,23]	male	white	1	native	4	6	1
4803519466	4	2	6	6	3	5	3	5	2	5	5	5	5	6	6	4	4	4	5	4	5	5	3	5	pennsylvania9	us	40	(38,43]	male	white	5	native	3	7	9
4803519199	5	3	6	7	4	5	6	6	3	6	5	5	4	6	6	4	5	5	5	6	6	5	6	6	pennsylvania9	us	26	(23,28]	male	white	4	native	2	5	3
4803518981	5	1	7	7	4	6	4	4	4	4	6	5	4	7	7	6	5	6	5	6	5	6	3	4	pennsylvania9	us	34	(33,38]	female	mixed	7	native	4	7	7
4803518236	5	2	6	5	4	7	6	6	6	6	5	3	6	6	6	6	6	6	7	5	6	5	5	4	pennsylvania9	us	28	(23,28]	male	white	3	native	4	3	4
4803515908	4	2	3	3	2	3	4	5	5	3	4	3	3	5	6	4	5	6	3	4	4	5	2	5	pennsylvania9	us	35	(33,38]	male	white	1	native	2	6	2
4803515301	3	1	3	7	4	4	3	5	4	5	5	6	2	6	7	2	3	4	4	4	4	3	5	3	pennsylvania9	us	26	(23,28]	male	white	1	native	3	7	2
4803515288	5	2	6	6	5	7	5	6	5	7	7	6	6	2	7	5	6	6	7	6	6	6	5	5	pennsylvania9	us	33	(28,33]	male	white	7	native	5	7	8
4803515000	5	2	6	6	7	6	6	6	6	6	2	6	6	6	6	6	6	6	6	6	6	6	6	6	pennsylvania9	us	26	(23,28]	male	poc	7	native	4	7	3
4803513020	5	3	4	5	4	4	6	4	2	7	7	3	3	1	2	2	5	1	1	2	6	7	5	2	pennsylvania9	us	27	(23,28]	female	mixed	5	native	2	6	4
4803512109	4	2	6	7	6	6	5	5	4	6	6	4	6	7	6	5	5	5	5	5	5	5	5	5	pennsylvania9	us	27	(23,28]	male	poc	6	native	4	7	6
4803510410	7	1	7	7	7	7	7	7	1	7	7	7	7	7	7	7	7	7	7	7	7	7	7	7	pennsylvania9	us	28	(23,28]	female	white	5	native	3	5	4
4803510055	2	1	7	7	5	3	3	5	4	7	6	7	2	7	7	3	4	6	7	5	5	5	6	3	pennsylvania9	us	55	(53,58]	female	white	6	native	3	6	2
4803509260	4	4	7	7	3	6	6	6	3	2	4	5	5	7	5	5	5	6	6	4	6	4	4	5	pennsylvania9	us	38	(33,38]	female	white	6	native	3	5	3
4803506723	3	6	7	7	5	7	5	6	3	5	3	4	6	7	7	6	6	6	6	5	6	5	4	5	pennsylvania9	us	43	(38,43]	female	white	3	native	4	6	2
4803505690	6	1	6	7	6	7	4	6	5	6	6	6	5	7	7	3	4	6	6	6	7	6	7	4	pennsylvania9	us	57	(53,58]	female	white	4	native	2	5	2
4803505633	5	1	6	7	6	6	3	5	7	7	7	5	5	6	6	3	4	3	3	6	6	5	7	6	pennsylvania9	us	26	(23,28]	female	white	6	native	4	7	4
4803504557	3	1	6	7	3	5	4	5	3	5	5	5	5	6	7	4	5	4	5	5	6	6	4	4	pennsylvania9	us	45	(43,48]	male	white	4	native	4	7	3
4803503741	4	1	7	7	5	7	6	6	3	5	6	4	6	7	7	2	5	4	7	6	5	4	6	5	pennsylvania9	us	24	(23,28]	male	poc	7	native	4	6	11
4803503361	5	5	5	5	5	5	3	6	6	6	4	5	5	2	4	4	4	3	3	5	3	4	5	4	pennsylvania9	us	21	[18,23]	female	poc	7	native	4	6	5
4803502390	1	1	7	7	2	7	4	7	3	4	4	5	5	7	7	5	6	6	6	5	6	7	1	1	pennsylvania9	us	26	(23,28]	male	poc	4	native	3	1	2
4803502063	3	1	5	6	6	5	4	4	3	6	4	5	3	6	6	2	5	5	5	3	4	4	6	4	pennsylvania9	us	27	(23,28]	male	mixed	3	native	4	1	7
4803499631	2	3	7	7	5	7	5	7	4	6	5	5	6	7	6	6	7	7	6	5	6	5	4	6	pennsylvania9	us	36	(33,38]	female	white	6	native	3	5	3
4803498105	2	2	3	6	2	6	5	6	5	5	5	7	2	6	6	2	2	4	6	7	5	2	4	2	pennsylvania9	us	23	[18,23]	female	white	4	native	1	2	3
4803496381	5	5	7	6	1	6	6	4	3	3	2	3	5	6	4	4	5	5	5	4	6	3	2	4	pennsylvania9	us	36	(33,38]	female	white	2	native	4	5	2
4803496204	6	4	7	7	2	6	7	7	5	2	5	7	6	7	3	7	6	7	6	6	6	5	3	6	pennsylvania9	us	41	(38,43]	female	white	6	native	4	7	2
4803494433	5	1	7	7	5	6	5	5	4	6	5	5	4	7	7	4	6	5	6	6	6	6	5	5	pennsylvania9	us	25	(23,28]	male	poc	7	native	2	6	2
4803494077	4	5	3	6	5	5	4	5	3	5	4	4	5	6	6	4	3	5	6	4	5	4	3	4	pennsylvania9	us	33	(28,33]	female	white	5	native	4	6	3
4803493324	2	2	5	6	5	6	3	4	4	6	4	4	4	6	6	3	4	5	5	4	5	5	5	4	pennsylvania9	us	42	(38,43]	female	white	6	native	2	4	2
4803492782	4	1	7	7	7	6	5	4	3	7	7	5	4	7	7	5	3	4	6	5	5	5	6	4	pennsylvania9	us	26	(23,28]	female	white	7	native	3	5	4
4803492517	3	2	6	7	7	5	4	6	3	6	6	5	3	6	6	2	4	5	5	5	4	5	6	3	pennsylvania9	us	25	(23,28]	male	white	1	native	4	6	2
4803492365	7	1	7	7	7	6	5	7	6	7	6	5	6	7	7	5	7	6	7	7	5	6	7	5	pennsylvania9	us	31	(28,33]	female	white	1	native	4	6	7
4803491886	3	1	7	7	7	6	2	6	4	7	7	5	5	7	7	4	6	6	6	5	6	5	7	6	pennsylvania9	us	29	(28,33]	male	white	4	native	4	7	6
4803490827	7	4	7	7	3	5	6	6	5	3	5	5	4	7	7	7	5	4	7	5	7	4	3	3	pennsylvania9	us	26	(23,28]	male	white	5	native	4	7	3
4803490191	4	1	7	7	5	6	5	7	5	5	5	5	5	7	7	6	6	6	7	6	7	5	5	5	pennsylvania9	us	57	(53,58]	male	white	1	native	3	5	1
4803489662	2	2	3	5	2	4	2	4	1	3	3	4	4	5	6	2	4	3	3	3	3	3	3	3	pennsylvania9	us	23	[18,23]	male	white	4	native	2	6	2
4803489126	5	4	4	3	4	5	4	4	3	4	5	4	3	4	4	5	5	4	5	6	4	4	4	5	pennsylvania9	us	23	[18,23]	male	poc	2	native	4	7	3
4803488321	4	2	7	7	2	3	3	5	2	2	2	4	4	6	6	3	3	3	3	3	4	3	2	3	pennsylvania9	us	28	(23,28]	male	white	6	native	3	6	4
4803487280	5	2	6	7	7	5	4	6	4	7	6	5	5	7	7	5	5	6	6	4	5	6	5	4	pennsylvania9	us	40	(38,43]	male	white	6	native	2	6	3
4803487236	3	1	3	7	6	6	3	4	5	7	7	6	2	5	7	1	3	6	3	5	5	4	6	2	pennsylvania9	us	30	(28,33]	female	white	7	native	4	5	6
4803487072	6	3	7	7	6	7	7	6	5	6	6	7	5	7	7	4	5	7	7	7	7	6	5	4	pennsylvania9	us	57	(53,58]	male	white	3	native	2	7	5
4803485994	4	2	5	7	3	5	4	6	4	4	4	5	4	5	5	4	4	5	5	4	4	4	3	4	pennsylvania9	us	25	(23,28]	female	poc	7	native	2	5	2
4803485010	5	1	6	7	3	7	3	7	3	5	5	3	2	7	7	5	6	6	7	7	7	5	3	6	pennsylvania9	us	48	(43,48]	female	white	1	native	4	7	3
4803484841	6	5	7	7	4	6	6	5	4	6	4	6	5	7	7	5	5	6	6	6	5	6	5	3	pennsylvania9	us	31	(28,33]	female	white	5	native	3	5	4
4803484539	5	2	6	6	6	6	5	6	6	6	5	5	5	6	6	5	5	6	6	6	5	6	5	5	pennsylvania9	us	55	(53,58]	female	poc	4	native	4	7	4
4803484131	5	2	7	7	6	6	5	6	6	7	6	5	6	7	7	5	5	7	6	7	7	7	5	5	pennsylvania9	us	23	[18,23]	female	white	4	native	2	7	6
4803483709	3	3	5	7	5	6	6	7	5	4	5	5	6	6	5	6	5	5	5	6	6	5	5	6	pennsylvania9	us	34	(33,38]	female	poc	7	native	4	7	1
4803483666	6	2	7	7	5	6	6	6	6	6	5	5	4	7	6	4	4	4	5	5	4	5	6	4	pennsylvania9	us	38	(33,38]	male	poc	6	native	4	7	3
4803483517	3	1	6	7	7	5	6	6	6	6	5	7	5	7	7	6	5	7	6	5	5	6	6	5	pennsylvania9	us	37	(33,38]	female	white	4	native	2	7	3
4803483454	5	1	7	7	5	6	5	6	4	5	5	6	4	7	7	5	5	6	5	6	5	6	5	4	pennsylvania9	us	37	(33,38]	male	white	4	native	3	3	5
4803483408	1	2	7	6	5	5	6	5	3	5	6	6	6	7	7	6	6	5	5	5	6	5	6	6	pennsylvania9	us	23	[18,23]	male	white	6	native	4	7	7
4803483397	3	3	6	6	6	6	4	5	4	6	7	6	3	6	7	5	2	6	5	4	4	4	6	2	pennsylvania9	us	25	(23,28]	female	white	6	native	2	6	2
4803483237	5	2	6	7	3	4	4	5	3	5	4	5	4	7	6	3	2	5	4	4	4	4	4	2	pennsylvania9	us	26	(23,28]	female	white	6	native	3	5	2
4803483207	3	1	7	7	7	5	6	7	3	7	7	6	2	7	7	2	4	4	6	5	4	5	7	3	pennsylvania9	us	34	(33,38]	male	white	6	native	2	5	3
4803483102	5	2	7	7	4	7	6	7	5	4	4	7	6	7	6	5	5	5	5	6	6	6	4	6	pennsylvania9	us	31	(28,33]	male	white	5	native	4	7	5
4803482717	4	2	6	7	2	5	5	6	3	4	6	5	5	7	6	5	5	5	4	4	5	4	6	4	pennsylvania9	us	23	[18,23]	male	white	3	native	4	7	4
4803482625	6	1	6	6	5	3	6	5	6	6	6	6	3	5	7	4	2	6	6	4	4	4	7	4	pennsylvania9	us	31	(28,33]	male	white	6	native	4	5	2
4803482619	5	1	6	6	7	6	5	6	5	7	7	7	5	6	6	5	5	5	5	7	5	5	7	5	pennsylvania9	us	28	(23,28]	male	poc	7	native	2	5	8
4803482489	5	2	4	5	5	5	5	5	4	6	5	5	4	5	4	3	5	5	5	4	5	5	5	5	pennsylvania9	us	27	(23,28]	male	poc	6	native	2	6	2
4803482421	2	1	7	7	7	6	3	7	5	7	7	2	5	6	7	6	5	4	7	3	6	6	6	5	pennsylvania9	us	25	(23,28]	male	white	5	native	4	7	5
4803482387	4	2	6	6	4	6	6	6	4	6	6	6	4	6	6	4	3	6	6	6	6	4	5	4	pennsylvania9	us	36	(33,38]	male	white	7	native	3	4	2
4803482294	5	1	7	7	6	6	6	6	7	7	6	6	6	7	7	5	6	6	6	6	6	6	7	5	pennsylvania9	us	39	(38,43]	female	white	5	native	3	5	3
4803482245	3	3	6	7	4	4	4	5	2	6	6	4	5	7	7	5	5	5	5	5	5	4	6	5	pennsylvania9	us	48	(43,48]	male	white	5	native	5	6	2
4803482216	3	1	2	7	6	2	2	4	1	5	5	3	4	6	7	2	2	4	3	4	4	3	5	2	pennsylvania9	us	28	(23,28]	male	white	7	native	2	2	5
4803482118	6	2	6	7	5	6	4	5	5	6	6	4	4	7	6	4	3	5	5	5	5	5	6	4	pennsylvania9	us	52	(48,53]	male	white	1	native	2	3	2
4803481790	4	4	4	6	4	5	5	5	4	4	6	5	3	6	6	3	2	5	6	4	5	4	3	3	pennsylvania9	us	29	(28,33]	male	poc	6	native	4	7	3
4803481726	5	2	7	6	5	5	6	2	2	1	5	4	4	6	6	5	6	4	5	6	6	5	5	5	pennsylvania9	us	43	(38,43]	female	white	7	native	4	7	2
4803481695	5	3	7	7	5	6	6	5	5	5	5	6	5	7	7	6	5	6	6	5	5	5	5	3	pennsylvania9	us	64	(63,68]	female	white	5	native	2	7	6
4803481523	7	1	7	7	5	7	7	7	6	7	6	7	7	7	7	6	7	7	6	7	7	7	7	6	pennsylvania9	us	22	[18,23]	male	white	4	native	2	5	5
4803481504	5	2	7	7	4	5	1	5	5	5	2	5	6	5	7	5	6	5	3	4	6	3	6	6	pennsylvania9	us	48	(43,48]	female	white	7	native	5	7	4
4803481471	2	6	7	6	2	6	7	2	6	6	5	5	6	4	4	5	2	4	5	3	5	7	6	3	pennsylvania9	us	32	(28,33]	female	poc	6	native	3	2	2
4803481318	7	5	7	7	5	7	7	4	5	6	6	7	5	5	6	6	1	5	7	7	7	7	6	5	pennsylvania9	us	25	(23,28]	female	white	1	native	4	6	2
4803481133	1	1	7	7	7	4	1	6	2	5	4	7	6	7	7	2	7	6	4	6	7	6	1	7	pennsylvania9	us	34	(33,38]	female	white	3	native	2	5	3
4803480882	5	1	7	7	5	5	6	6	6	6	5	5	5	6	6	4	5	6	6	5	6	4	5	5	pennsylvania9	us	30	(28,33]	male	white	7	native	2	7	3
4803480797	4	2	6	7	4	5	5	6	5	5	4	5	5	7	5	5	5	6	5	6	6	6	4	5	pennsylvania9	us	29	(28,33]	male	white	1	native	4	1	3
4803480793	3	2	6	7	5	5	5	4	4	5	5	4	4	6	6	4	5	3	5	4	5	5	4	5	pennsylvania9	us	44	(43,48]	male	white	5	native	4	7	3
4803480709	3	1	5	6	6	5	5	5	4	5	6	4	4	7	7	5	2	4	5	4	5	4	5	4	pennsylvania9	us	37	(33,38]	male	white	5	native	4	6	5
4803480659	5	2	7	7	5	6	4	6	5	6	6	6	5	7	1	4	5	7	5	6	6	4	6	4	pennsylvania9	us	29	(28,33]	female	poc	7	native	5	6	6
4803480631	5	4	7	7	6	6	5	6	5	7	6	6	4	7	7	5	1	6	4	5	5	4	6	6	pennsylvania9	us	36	(33,38]	male	white	7	native	2	3	8
4803480536	2	3	6	5	7	6	5	4	5	6	7	6	7	6	6	4	5	7	7	6	5	7	6	6	pennsylvania9	us	31	(28,33]	female	mixed	7	native	3	6	4
4803480420	4	1	7	7	7	7	7	7	4	7	7	7	4	7	7	7	7	7	7	7	7	4	7	4	pennsylvania9	us	34	(33,38]	female	white	4	native	2	6	1
4807508960	3	1	6	7	3	6	5	5	3	2	3	5	2	7	7	2	1	3	5	4	5	4	3	4	newyork11	us	29	(28,33]	female	white	4	native	1	6	5
4807396223	3	2	7	7	3	5	3	5	6	2	5	4	6	7	7	6	4	4	5	6	5	6	3	3	newyork11	us	22	[18,23]	nonbinary	poc	6	native	3	6	1
4807388959	5	5	6	7	1	7	7	7	4	4	4	7	7	7	5	7	6	6	7	5	7	4	4	6	newyork11	us	43	(38,43]	female	white	7	native	4	5	7
4807379432	6	2	6	5	4	6	5	5	5	5	6	6	5	6	5	5	4	4	6	4	5	4	5	5	newyork11	us	28	(23,28]	female	white	1	native	4	6	3
4807372145	2	1	2	6	3	2	2	3	1	2	2	3	2	4	3	1	3	2	4	4	4	3	3	3	newyork11	us	29	(28,33]	female	white	7	native	2	5	3
4807341647	2	2	5	5	1	2	3	4	2	4	3	4	2	7	7	1	2	3	3	4	4	3	2	3	newyork11	us	38	(33,38]	female	white	2	native	2	5	3
4807321152	3	4	4	3	3	4	4	4	3	2	2	4	3	4	5	3	3	3	3	3	4	3	2	2	newyork11	us	31	(28,33]	female	white	2	native	4	5	3
4807302601	2	1	6	6	5	4	2	5	2	3	3	1	3	2	3	7	6	3	5	3	6	1	2	4	newyork11	us	21	[18,23]	male	white	6	native	2	1	8
4807295806	3	5	1	7	2	5	2	1	1	5	1	3	1	3	5	2	2	2	2	1	1	2	1	1	newyork11	us	26	(23,28]	female	white	6	native	2	2	2
4807287936	2	2	4	7	2	2	2	2	1	2	3	2	3	3	7	2	2	2	2	2	2	2	2	2	newyork11	us	18	[18,23]	male	white	3	native	4	1	3
4807248261	4	3	5	6	3	5	4	4	3	4	3	5	4	6	6	3	3	4	4	5	5	4	4	4	newyork11	us	48	(43,48]	female	white	6	native	4	5	7
4807247118	3	5	4	5	1	1	2	2	2	2	1	1	2	5	4	2	1	1	1	2	1	1	2	1	newyork11	us	26	(23,28]	male	white	2	native	2	5	2
4803926755	2	4	2	5	1	5	3	4	1	2	2	1	2	7	5	2	1	3	2	2	2	3	1	1	newyork11	us	32	(28,33]	female	white	5	native	3	7	3
4803856023	7	5	7	3	3	5	7	5	6	6	3	5	5	6	6	2	2	5	3	5	4	6	6	2	newyork11	us	33	(28,33]	female	white	5	native	2	5	2
4803832276	5	3	6	7	3	6	6	6	3	4	5	5	6	6	6	6	6	6	6	5	5	5	4	5	newyork11	us	22	[18,23]	male	white	4	native	3	1	6
4803768047	4	1	6	7	3	5	3	3	4	4	4	5	4	7	7	5	3	5	3	4	4	5	3	2	newyork11	us	30	(28,33]	female	poc	5	native	2	6	4
4803749946	5	5	3	6	2	6	5	3	5	4	6	4	3	5	7	3	3	4	3	4	4	3	4	3	newyork11	us	38	(33,38]	female	poc	4	native	5	7	5
4803735072	7	4	7	6	3	7	6	7	4	3	3	5	6	6	5	6	5	5	5	6	6	5	4	5	newyork11	us	43	(38,43]	female	white	7	native	3	5	2
4803725540	4	2	7	6	3	4	4	5	4	3	4	4	5	7	6	4	5	5	6	3	6	3	4	6	newyork11	us	44	(43,48]	male	white	5	native	2	5	4
4803715943	4	5	6	3	2	5	4	5	3	3	3	4	1	7	6	3	2	1	5	4	4	1	2	2	newyork11	us	30	(28,33]	male	poc	7	native	4	5	5
4803675624	6	5	5	5	4	2	4	6	3	5	5	5	6	6	6	5	1	2	5	4	4	4	5	4	newyork11	us	28	(23,28]	male	white	7	native	2	5	3
4803667539	6	3	4	3	6	3	5	6	5	6	6	4	4	3	2	2	2	3	3	5	4	4	5	2	newyork11	us	26	(23,28]	male	poc	7	native	3	4	5
4803666567	5	1	7	7	2	5	1	5	4	4	5	5	4	7	7	1	1	4	5	3	5	5	3	4	newyork11	us	25	(23,28]	female	white	4	native	4	7	3
4803661974	4	2	7	7	4	7	7	7	5	4	7	4	7	7	7	4	5	7	7	7	7	7	4	4	newyork11	us	28	(23,28]	male	poc	7	native	3	7	6
4803660447	5	3	6	7	4	7	6	6	3	4	4	3	5	7	5	4	5	6	5	6	7	2	5	5	newyork11	us	62	(58,63]	female	white	7	native	3	7	1
4803657907	5	2	7	5	3	5	6	4	6	5	6	5	4	6	6	4	6	5	6	5	5	4	5	4	newyork11	us	39	(38,43]	male	white	4	native	4	4	3
4803656861	4	4	5	4	3	5	5	4	3	4	4	4	4	5	4	5	4	5	5	4	4	4	4	3	newyork11	us	28	(23,28]	male	white	5	native	4	5	6
4803646362	6	6	7	5	1	4	6	4	3	2	3	4	5	6	3	4	3	5	4	3	4	3	1	4	newyork11	us	57	(53,58]	female	white	1	native	5	5	2
4803630488	5	1	7	7	5	7	6	6	5	5	5	7	6	7	7	5	6	6	7	6	6	6	5	6	newyork11	us	25	(23,28]	male	white	3	native	3	1	3
4803629288	6	5	6	7	4	5	6	6	5	5	5	5	5	6	6	3	4	4	4	5	4	5	4	4	newyork11	us	38	(33,38]	male	mixed	3	native	2	5	2
4803628760	6	4	6	6	4	6	6	7	5	5	5	5	5	6	6	5	5	5	5	6	5	6	5	5	newyork11	us	27	(23,28]	male	white	7	native	4	5	3
4803622079	6	5	3	4	4	6	6	5	3	5	4	5	1	6	6	6	2	3	3	3	4	4	5	1	newyork11	us	24	(23,28]	male	poc	7	native	4	7	3
4803614211	6	1	7	7	7	5	6	6	5	6	7	6	5	7	7	2	5	5	5	5	7	5	7	4	newyork11	us	27	(23,28]	male	mixed	7	native	4	5	11
4803602719	5	5	5	6	3	6	5	5	4	4	4	4	4	5	5	4	3	5	4	4	4	4	3	4	newyork11	us	44	(43,48]	male	white	4	native	2	7	8
4803593455	3	5	3	4	2	2	3	3	3	4	4	2	2	4	5	1	2	3	2	3	3	3	4	1	newyork11	us	25	(23,28]	male	white	1	native	3	4	3
4803592537	3	5	3	4	2	3	3	2	2	3	2	4	2	3	3	3	3	2	3	3	3	3	3	2	newyork11	us	26	(23,28]	female	poc	7	native	5	7	5
4803591441	6	7	6	4	2	5	4	5	6	2	3	4	5	5	3	6	5	5	5	1	5	2	2	5	newyork11	us	41	(38,43]	female	white	4	native	4	7	2
4803583179	6	6	5	5	5	6	6	5	4	5	5	6	4	5	5	4	6	5	5	5	5	3	5	5	newyork11	us	23	[18,23]	male	poc	4	native	4	5	4
4803581270	7	6	7	7	2	6	7	6	4	3	4	6	5	7	6	5	5	7	7	6	5	6	3	5	newyork11	us	40	(38,43]	female	poc	7	native	3	7	8
4803580910	5	2	6	5	4	5	5	5	5	4	5	4	5	6	6	5	5	5	5	5	5	5	4	4	newyork11	us	47	(43,48]	female	white	7	native	2	6	2
4803580468	6	2	3	3	1	3	2	4	2	2	3	3	3	4	4	3	3	3	4	4	4	4	1	4	newyork11	us	31	(28,33]	male	mixed	3	native	4	6	3
4803577681	6	4	4	6	1	3	5	3	7	2	2	6	2	5	5	2	4	2	4	4	4	3	2	2	newyork11	us	25	(23,28]	male	white	5	native	4	5	4
4803576600	5	2	5	6	3	6	5	4	3	3	3	5	5	5	3	3	4	4	5	5	5	4	3	3	newyork11	us	28	(23,28]	male	poc	7	native	3	6	4
4803576073	4	2	4	5	3	4	4	5	3	4	4	4	4	5	6	3	4	4	4	4	4	4	3	4	newyork11	us	26	(23,28]	male	white	5	native	4	3	6
4803570397	6	6	6	6	2	4	5	4	5	3	3	6	3	4	5	3	2	5	5	4	3	4	3	3	newyork11	us	36	(33,38]	male	white	3	native	4	7	5
4803569586	6	5	3	3	2	3	2	4	6	4	4	4	4	3	4	3	3	3	3	3	4	2	2	4	newyork11	us	30	(28,33]	male	white	6	native	2	5	2
4803568079	4	4	6	7	5	4	4	5	2	5	6	5	3	5	6	3	3	4	5	5	5	6	5	4	newyork11	us	42	(38,43]	male	mixed	1	native	5	7	2
4803558753	4	2	3	6	4	4	6	3	5	6	5	4	4	5	6	3	3	4	5	3	4	4	5	5	newyork11	us	27	(23,28]	male	white	1	native	2	6	3
4803558587	5	5	4	7	2	4	4	5	6	5	5	4	2	5	6	2	2	3	3	3	2	3	4	6	newyork11	us	25	(23,28]	male	mixed	7	native	3	6	2
4803554991	5	1	5	6	3	4	4	4	5	5	5	4	3	6	7	3	3	4	4	3	3	4	5	3	newyork11	us	30	(28,33]	male	poc	5	native	4	5	3
4803552196	2	2	3	3	2	1	1	2	2	3	3	3	2	3	3	3	2	2	2	2	2	1	2	2	newyork11	us	27	(23,28]	female	white	6	native	3	1	2
4803550841	3	5	5	4	3	5	5	2	4	4	4	5	4	5	5	5	4	3	5	3	4	3	4	3	newyork11	us	25	(23,28]	male	white	7	native	4	5	5
4803548532	6	5	6	2	2	6	5	3	1	1	1	3	6	3	6	2	1	1	3	1	4	1	1	5	newyork11	us	49	(48,53]	male	mixed	1	native	2	3	2
4803546158	4	1	6	5	6	7	7	6	4	7	7	7	4	5	7	3	5	6	6	7	4	7	7	4	newyork11	us	26	(23,28]	female	white	3	native	2	6	3
4803545674	5	4	6	6	4	5	6	6	5	4	4	4	5	5	5	6	5	5	6	5	5	6	4	6	newyork11	us	30	(28,33]	male	poc	7	native	4	4	3
4803543982	6	5	6	6	3	5	5	5	5	4	4	4	5	6	6	5	5	3	6	4	5	4	4	5	newyork11	us	36	(33,38]	male	white	1	native	5	7	4
4803543901	6	1	7	7	5	6	5	6	6	6	6	5	5	7	7	4	6	6	7	5	6	5	6	4	newyork11	us	25	(23,28]	male	white	7	native	4	5	3
4803543496	6	1	7	7	5	6	1	6	4	5	5	6	4	6	7	5	4	5	5	5	5	5	5	5	newyork11	us	27	(23,28]	female	white	7	native	4	7	4
4803542662	2	2	3	5	3	3	2	4	2	4	5	3	4	5	6	3	3	4	4	4	3	4	4	3	newyork11	us	36	(33,38]	female	white	6	native	4	7	4
4803542542	6	6	7	7	4	7	6	7	5	5	5	6	6	7	5	6	6	6	6	6	6	5	5	5	newyork11	us	64	(63,68]	female	poc	4	native	4	7	2
4803539016	2	1	5	6	5	4	4	5	5	3	4	5	3	7	7	4	2	5	4	3	4	3	3	3	newyork11	us	26	(23,28]	male	mixed	5	native	4	5	3
4803534557	4	2	4	3	3	2	4	3	4	4	5	4	2	6	5	2	2	4	3	3	3	3	3	2	newyork11	us	49	(48,53]	male	white	7	native	2	7	1
4803532862	4	6	3	5	2	5	4	3	4	2	2	5	2	4	3	4	2	3	5	3	4	4	2	2	newyork11	us	33	(28,33]	male	white	3	native	4	3	2
4803528182	6	6	6	6	6	7	6	6	6	6	7	6	7	6	6	7	6	6	7	6	6	7	7	6	newyork11	us	28	(23,28]	male	white	5	native	2	5	2
4803528043	5	1	6	7	5	5	6	4	6	5	5	6	3	6	7	4	3	5	5	5	5	5	5	2	newyork11	us	53	(48,53]	female	white	6	native	5	6	2
4803526440	5	2	6	7	5	4	5	4	4	5	5	5	3	6	6	5	4	6	5	4	5	4	4	4	newyork11	us	54	(53,58]	female	white	7	native	3	5	3
4803524749	5	5	6	5	2	6	6	6	4	4	4	4	6	7	2	5	5	5	5	6	6	6	2	5	newyork11	us	48	(43,48]	female	mixed	7	native	3	7	3
4803523002	6	1	7	7	7	6	1	5	7	7	7	7	4	7	7	5	4	5	6	5	7	7	5	4	newyork11	us	33	(28,33]	female	white	5	native	2	3	2
4803521970	5	3	6	2	1	2	5	6	2	5	3	5	5	6	5	3	2	5	4	6	5	5	5	3	newyork11	us	39	(38,43]	male	white	7	native	2	7	4
4803521536	3	2	4	5	2	4	3	4	2	4	4	3	3	6	5	3	3	3	3	2	3	4	3	3	newyork11	us	29	(28,33]	female	white	2	native	3	7	7
4803520130	4	3	3	3	4	3	3	4	3	4	4	4	4	4	5	4	4	4	4	4	4	4	4	4	newyork11	us	22	[18,23]	male	white	1	native	4	6	1
4803519466	4	3	6	6	4	5	5	5	5	5	5	5	4	6	6	4	4	5	5	5	5	5	3	5	newyork11	us	40	(38,43]	male	white	5	native	3	7	9
4803519199	6	5	7	4	3	7	6	3	5	4	3	7	3	6	4	2	3	1	2	5	3	6	2	2	newyork11	us	26	(23,28]	male	white	4	native	2	5	3
4803518981	3	3	7	7	3	6	5	4	3	5	5	6	2	7	7	2	4	3	5	5	4	4	5	4	newyork11	us	34	(33,38]	female	mixed	7	native	4	7	7
4803518236	4	3	4	6	5	6	4	6	6	4	5	4	5	6	6	5	5	3	5	5	4	6	6	4	newyork11	us	28	(23,28]	male	white	3	native	4	3	4
4803515908	2	3	4	4	4	5	4	6	3	4	3	2	5	6	5	5	3	4	5	3	3	2	3	5	newyork11	us	35	(33,38]	male	white	1	native	2	6	2
4803515301	3	4	5	6	2	4	4	4	3	3	3	4	2	6	3	2	2	2	4	3	4	3	3	2	newyork11	us	26	(23,28]	male	white	1	native	3	7	2
4803515288	3	4	5	6	2	5	5	5	3	5	5	5	5	5	5	3	2	6	5	3	5	2	5	3	newyork11	us	33	(28,33]	male	white	7	native	5	7	8
4803515000	5	2	6	6	6	6	6	6	6	6	6	6	6	6	6	6	6	6	6	6	6	6	6	5	newyork11	us	26	(23,28]	male	poc	7	native	4	7	3
4803513020	2	7	5	1	7	6	6	2	2	6	5	5	6	5	3	5	3	4	2	5	2	5	1	3	newyork11	us	27	(23,28]	female	mixed	5	native	2	6	4
4803512109	3	4	3	6	4	4	4	3	2	3	3	4	3	5	5	3	2	3	4	4	4	4	4	3	newyork11	us	27	(23,28]	male	poc	6	native	4	7	6
4803510410	7	7	7	7	1	7	7	7	1	1	1	7	7	7	1	7	7	7	7	7	7	7	1	7	newyork11	us	28	(23,28]	female	white	5	native	3	5	4
4803510055	7	6	7	7	2	6	6	7	3	4	4	6	5	7	7	4	5	6	6	6	5	7	3	5	newyork11	us	55	(53,58]	female	white	6	native	3	6	2
4803509260	4	3	7	7	3	5	6	5	3	5	6	5	5	7	6	5	4	5	6	5	5	4	5	3	newyork11	us	38	(33,38]	female	white	6	native	3	5	3
4803506723	6	5	7	7	4	7	5	6	4	5	5	4	3	7	6	5	5	5	5	5	5	4	4	3	newyork11	us	43	(38,43]	female	white	3	native	4	6	2
4803505690	6	1	7	6	5	7	3	7	4	6	5	6	5	7	7	5	6	5	6	6	6	6	5	4	newyork11	us	57	(53,58]	female	white	4	native	2	5	2
4803505633	3	4	5	3	2	6	6	4	2	2	5	6	2	6	5	5	1	2	2	6	3	3	2	2	newyork11	us	26	(23,28]	female	white	6	native	4	7	4
4803504557	3	2	5	7	4	5	5	4	2	3	5	4	3	4	7	3	4	3	4	3	3	3	3	3	newyork11	us	45	(43,48]	male	white	4	native	4	7	3
4803503741	6	7	7	6	2	6	5	6	7	5	4	4	2	7	3	5	3	5	5	3	4	4	3	1	newyork11	us	24	(23,28]	male	poc	7	native	4	6	11
4803503361	5	1	4	3	6	6	5	5	5	4	5	4	6	5	2	5	2	6	6	3	6	3	5	4	newyork11	us	21	[18,23]	female	poc	7	native	4	6	5
4803502390	1	7	7	7	1	6	4	6	1	1	1	6	1	7	7	5	1	1	1	1	1	1	1	1	newyork11	us	26	(23,28]	male	poc	4	native	3	1	2
4803502063	5	3	7	2	1	4	5	5	3	3	4	4	6	7	4	5	5	5	4	5	6	5	5	6	newyork11	us	27	(23,28]	male	mixed	3	native	4	1	7
4803499631	5	2	5	6	4	4	4	4	3	5	3	4	2	5	6	2	4	2	3	4	3	3	3	2	newyork11	us	36	(33,38]	female	white	6	native	3	5	3
4803498105	3	2	5	3	2	5	2	6	7	5	6	5	2	5	6	5	2	6	6	6	5	2	5	2	newyork11	us	23	[18,23]	female	white	4	native	1	2	3
4803496381	5	5	7	6	1	6	4	4	5	2	2	3	5	6	4	4	4	4	5	4	6	4	1	5	newyork11	us	36	(33,38]	female	white	2	native	4	5	2
4803496204	5	6	2	3	3	5	3	2	7	6	6	3	3	3	6	3	2	4	2	5	5	2	2	1	newyork11	us	41	(38,43]	female	white	6	native	4	7	2
4803494433	5	2	6	6	6	5	5	5	5	6	5	5	4	6	7	5	4	5	5	5	5	6	5	4	newyork11	us	25	(23,28]	male	poc	7	native	2	6	2
4803494077	3	3	5	6	4	4	4	4	4	4	5	5	4	6	6	5	3	5	4	4	5	5	2	3	newyork11	us	33	(28,33]	female	white	5	native	4	6	3
4803493324	3	4	6	6	3	4	5	5	2	3	3	3	4	6	4	4	3	4	4	4	5	4	3	4	newyork11	us	42	(38,43]	female	white	6	native	2	4	2
4803492782	5	5	5	7	2	5	2	2	2	3	3	3	3	5	6	2	1	2	2	4	2	2	4	1	newyork11	us	26	(23,28]	female	white	7	native	3	5	4
4803492517	3	2	6	7	4	5	4	5	5	4	5	5	4	5	6	4	5	5	5	5	3	4	4	3	newyork11	us	25	(23,28]	male	white	1	native	4	6	2
4803492365	5	1	7	7	4	6	5	4	6	5	5	5	4	6	7	5	4	4	3	4	5	5	6	4	newyork11	us	31	(28,33]	female	white	1	native	4	6	7
4803491886	5	1	5	3	2	5	2	2	1	6	6	6	2	3	7	2	2	3	2	4	3	3	1	3	newyork11	us	29	(28,33]	male	white	4	native	4	7	6
4803490827	3	2	7	7	2	6	3	6	3	7	6	6	6	7	7	5	4	5	7	3	6	4	4	4	newyork11	us	26	(23,28]	male	white	5	native	4	7	3
4803490191	4	2	7	7	1	6	6	6	2	4	4	6	6	7	6	5	5	6	5	5	6	5	4	5	newyork11	us	57	(53,58]	male	white	1	native	3	5	1
4803489662	5	5	4	5	2	5	5	3	3	2	2	4	2	4	3	4	3	3	3	3	3	3	2	2	newyork11	us	23	[18,23]	male	white	4	native	2	6	2
4803489126	4	4	5	5	3	4	4	4	4	4	4	4	4	4	4	4	5	4	3	4	3	3	3	4	newyork11	us	23	[18,23]	male	poc	2	native	4	7	3
4803488321	2	2	4	3	1	2	2	3	1	1	1	2	2	5	7	2	2	2	2	1	2	2	1	3	newyork11	us	28	(23,28]	male	white	6	native	3	6	4
4803487280	6	4	5	7	5	6	4	6	6	4	5	5	5	6	6	4	3	4	5	5	5	5	4	3	newyork11	us	40	(38,43]	male	white	6	native	2	6	3
4803487236	6	4	6	7	4	5	5	4	5	5	5	6	3	6	7	5	3	5	5	3	4	3	4	4	newyork11	us	30	(28,33]	female	white	7	native	4	5	6
4803487072	7	3	7	7	4	7	6	6	5	6	6	6	2	7	6	3	4	7	6	5	6	6	4	3	newyork11	us	57	(53,58]	male	white	3	native	2	7	5
4803485994	6	4	5	7	4	5	4	6	4	4	4	5	4	6	4	5	4	5	5	5	5	4	3	5	newyork11	us	25	(23,28]	female	poc	7	native	2	5	2
4803485010	3	2	3	3	1	6	3	5	2	2	3	6	1	6	5	5	1	3	3	5	6	5	2	1	newyork11	us	48	(43,48]	female	white	1	native	4	7	3
4803484841	6	1	7	7	6	6	6	6	7	6	7	4	6	7	7	6	6	7	6	6	7	6	7	5	newyork11	us	31	(28,33]	female	white	5	native	3	5	4
4803484539	4	4	3	3	3	3	2	3	3	3	3	3	2	3	3	2	2	2	4	3	2	3	2	1	newyork11	us	55	(53,58]	female	poc	4	native	4	7	4
4803484131	5	4	3	6	1	2	5	1	3	3	5	3	2	3	5	2	1	3	3	2	4	2	3	1	newyork11	us	23	[18,23]	female	white	4	native	2	7	6
4803483709	6	7	6	5	2	5	6	6	3	2	2	5	5	5	2	6	5	4	5	5	5	3	2	6	newyork11	us	34	(33,38]	female	poc	7	native	4	7	1
4803483666	5	1	7	7	4	6	6	6	5	5	6	7	2	6	6	4	4	5	5	5	5	5	6	2	newyork11	us	38	(33,38]	male	poc	6	native	4	7	3
4803483517	2	1	3	7	3	3	4	3	2	6	5	2	2	3	7	1	3	4	3	3	3	2	3	3	newyork11	us	37	(33,38]	female	white	4	native	2	7	3
4803483454	4	3	4	4	2	3	3	3	4	4	4	4	2	5	7	3	2	4	4	3	3	3	2	2	newyork11	us	37	(33,38]	male	white	4	native	3	3	5
4803483408	5	2	3	6	3	5	5	4	5	5	5	5	4	6	6	4	5	5	5	5	5	5	4	4	newyork11	us	23	[18,23]	male	white	6	native	4	7	7
4803483397	5	5	3	2	3	4	3	2	2	2	3	4	2	2	2	2	3	2	3	1	1	3	2	3	newyork11	us	25	(23,28]	female	white	6	native	2	6	2
4803483237	4	6	5	3	2	5	4	5	3	4	4	3	4	6	3	3	1	4	3	3	3	3	4	2	newyork11	us	26	(23,28]	female	white	6	native	3	5	2
4803483207	5	5	7	7	2	7	7	5	4	3	3	6	3	7	5	1	3	2	5	5	5	4	4	2	newyork11	us	34	(33,38]	male	white	6	native	2	5	3
4803483102	5	3	5	7	1	5	4	4	1	3	4	2	4	7	5	3	3	4	3	4	4	2	2	5	newyork11	us	31	(28,33]	male	white	5	native	4	7	5
4803482717	3	5	3	4	1	3	1	3	3	1	2	2	3	5	4	2	1	2	2	2	3	3	2	2	newyork11	us	23	[18,23]	male	white	3	native	4	7	4
4803482625	6	7	4	2	1	7	4	3	5	4	4	4	3	3	6	6	1	2	6	3	2	4	3	2	newyork11	us	31	(28,33]	male	white	6	native	4	5	2
4803482619	5	3	5	6	5	5	5	7	5	5	5	5	4	7	5	3	5	5	5	5	5	5	5	5	newyork11	us	28	(23,28]	male	poc	7	native	2	5	8
4803482489	5	5	3	3	3	3	3	4	4	3	4	3	3	4	5	4	3	3	4	3	4	4	3	5	newyork11	us	27	(23,28]	male	poc	6	native	2	6	2
4803482421	2	5	6	5	3	6	2	3	2	2	3	3	4	6	3	5	3	3	5	3	5	3	3	3	newyork11	us	25	(23,28]	male	white	5	native	4	7	5
4803482387	6	2	6	6	4	6	6	6	5	6	6	6	4	6	6	4	4	6	6	6	6	4	6	4	newyork11	us	36	(33,38]	male	white	7	native	3	4	2
4803482294	6	5	7	6	5	5	5	6	3	4	4	5	4	7	7	5	4	4	4	5	5	6	3	4	newyork11	us	39	(38,43]	female	white	5	native	3	5	3
4803482245	4	1	2	3	2	2	2	3	2	3	3	3	2	3	6	2	2	3	2	3	3	3	3	2	newyork11	us	48	(43,48]	male	white	5	native	5	6	2
4803482216	3	2	3	7	4	5	4	6	2	4	5	3	3	6	7	3	4	5	5	4	4	4	4	2	newyork11	us	28	(23,28]	male	white	7	native	2	2	5
4803482118	6	5	6	5	2	5	5	5	2	4	5	6	2	5	6	5	4	5	4	3	4	3	3	3	newyork11	us	52	(48,53]	male	white	1	native	2	3	2
4803481790	4	5	5	6	2	5	4	4	2	2	3	5	3	6	3	4	4	5	5	5	6	4	2	3	newyork11	us	29	(28,33]	male	poc	6	native	4	7	3
4803481726	6	5	6	6	6	5	2	3	5	6	2	2	6	6	5	3	5	6	5	3	6	5	2	6	newyork11	us	43	(38,43]	female	white	7	native	4	7	2
4803481695	6	3	7	7	7	7	6	6	7	6	6	6	6	7	7	6	5	6	5	5	6	6	6	5	newyork11	us	64	(63,68]	female	white	5	native	2	7	6
4803481523	2	1	2	7	2	2	2	5	2	2	4	5	4	6	7	2	5	5	5	5	4	5	2	4	newyork11	us	22	[18,23]	male	white	4	native	2	5	5
4803481504	3	2	6	4	7	6	2	5	2	6	3	5	3	6	5	3	2	6	6	5	5	3	6	3	newyork11	us	48	(43,48]	female	white	7	native	5	7	4
4803481471	5	2	5	4	6	6	6	5	1	2	2	4	2	2	3	3	4	3	3	7	2	5	3	4	newyork11	us	32	(28,33]	female	poc	6	native	3	2	2
4803481318	4	3	6	5	5	5	4	5	3	4	5	5	5	6	4	3	5	4	6	3	5	5	4	3	newyork11	us	25	(23,28]	female	white	1	native	4	6	2
4803481133	5	5	7	7	4	7	6	5	4	4	4	4	6	7	7	7	6	6	5	6	6	4	5	7	newyork11	us	34	(33,38]	female	white	3	native	2	5	3
4803480882	6	6	6	4	3	7	6	3	6	5	6	6	3	5	3	7	3	3	5	4	4	3	4	3	newyork11	us	30	(28,33]	male	white	7	native	2	7	3
4803480797	4	3	3	3	3	3	4	4	2	3	3	3	3	4	4	2	3	3	3	3	3	3	3	3	newyork11	us	29	(28,33]	male	white	1	native	4	1	3
4803480793	4	3	6	7	3	4	4	4	4	5	5	5	4	6	6	4	3	5	4	4	4	4	4	4	newyork11	us	44	(43,48]	male	white	5	native	4	7	3
4803480709	4	2	7	3	1	5	4	5	4	3	2	5	1	6	3	4	3	4	5	4	4	4	2	3	newyork11	us	37	(33,38]	male	white	5	native	4	6	5
4803480659	4	5	3	3	5	4	5	4	6	4	3	5	4	3	4	4	5	5	4	5	5	4	4	4	newyork11	us	29	(28,33]	female	poc	7	native	5	6	6
4803480631	6	3	7	7	4	3	6	4	6	3	6	4	4	7	7	2	5	3	3	3	4	3	4	3	newyork11	us	36	(33,38]	male	white	7	native	2	3	8
4803480536	5	2	4	5	4	3	2	5	4	4	2	5	1	7	6	2	6	6	2	6	6	5	5	2	newyork11	us	31	(28,33]	female	mixed	7	native	3	6	4
4803480420	4	7	7	7	1	7	7	4	4	4	4	7	7	7	7	7	1	7	7	7	7	4	4	1	newyork11	us	34	(33,38]	female	white	4	native	2	6	1
4807508960	4	1	7	7	6	6	4	6	7	5	6	5	6	7	7	4	6	5	5	5	5	5	6	6	england39	us	29	(28,33]	female	white	4	native	1	6	5
4807396223	5	2	6	7	5	6	6	6	7	5	5	6	7	7	2	5	6	6	6	5	4	3	3	6	england39	us	22	[18,23]	nonbinary	poc	6	native	3	6	1
4807388959	5	1	7	7	7	2	4	4	5	7	7	6	4	7	7	2	4	5	6	4	5	4	7	1	england39	us	43	(38,43]	female	white	7	native	4	5	7
4807379432	4	2	6	6	5	6	4	4	5	6	6	5	4	6	7	2	4	5	5	3	5	4	6	3	england39	us	28	(23,28]	female	white	1	native	4	6	3
4807372145	5	3	7	6	5	6	6	6	4	5	6	6	6	6	5	6	5	5	5	5	6	6	5	6	england39	us	29	(28,33]	female	white	7	native	2	5	3
4807341647	3	1	7	6	5	7	7	7	6	6	5	5	6	7	7	4	5	5	7	4	6	4	6	6	england39	us	38	(33,38]	female	white	2	native	2	5	3
4807321152	2	1	7	7	4	6	5	6	5	4	5	4	6	7	5	4	6	5	6	5	5	6	4	5	england39	us	31	(28,33]	female	white	2	native	4	5	3
4807302601	6	1	7	5	2	2	3	7	1	6	5	6	7	6	6	1	6	5	3	5	5	6	4	5	england39	us	21	[18,23]	male	white	6	native	2	1	8
4807295806	7	1	7	7	4	7	6	7	5	3	3	6	7	7	3	6	7	6	5	5	6	7	2	7	england39	us	26	(23,28]	female	white	6	native	2	2	2
4807287936	5	5	6	3	6	5	5	6	5	5	5	5	5	6	6	5	5	6	6	5	5	5	5	5	england39	us	18	[18,23]	male	white	3	native	4	1	3
4807248261	3	3	4	6	4	4	3	3	4	4	5	4	3	4	6	2	2	4	4	4	4	4	4	3	england39	us	48	(43,48]	female	white	6	native	4	5	7
4807247118	3	3	6	5	2	3	3	2	3	3	3	2	4	6	5	2	3	2	3	3	4	2	2	2	england39	us	26	(23,28]	male	white	2	native	2	5	2
4803926755	5	1	7	6	6	6	7	6	6	6	6	6	6	7	7	3	6	6	6	6	5	6	6	6	england39	us	32	(28,33]	female	white	5	native	3	7	3
4803856023	3	3	7	5	1	5	5	3	2	3	3	4	7	6	3	5	5	5	6	7	5	3	1	7	england39	us	33	(28,33]	female	white	5	native	2	5	2
4803832276	4	2	6	6	5	5	6	6	4	5	5	5	7	6	6	6	6	6	7	5	6	5	5	6	england39	us	22	[18,23]	male	white	4	native	3	1	6
4803768047	7	5	7	7	6	6	5	6	6	6	6	6	6	7	7	6	6	6	6	6	6	5	5	5	england39	us	30	(28,33]	female	poc	5	native	2	6	4
4803749946	6	3	7	7	4	6	6	6	5	6	7	4	6	7	7	6	6	6	6	6	6	6	3	6	england39	us	38	(33,38]	female	poc	4	native	5	7	5
4803735072	3	2	7	7	4	6	4	5	5	4	6	5	5	6	7	4	7	6	7	7	6	5	5	5	england39	us	43	(38,43]	female	white	7	native	3	5	2
4803725540	4	4	7	6	5	4	5	6	4	5	5	5	6	7	6	5	6	5	6	4	5	4	4	7	england39	us	44	(43,48]	male	white	5	native	2	5	4
4803715943	4	1	7	7	5	6	5	7	6	5	5	5	7	7	7	5	6	6	6	5	6	4	6	7	england39	us	30	(28,33]	male	poc	7	native	4	5	5
4803675624	3	2	3	7	7	7	3	7	4	5	5	2	5	7	6	5	6	6	6	6	7	6	5	7	england39	us	28	(23,28]	male	white	7	native	2	5	3
4803667539	6	1	7	7	7	7	4	7	5	7	6	6	7	7	7	6	7	2	7	7	6	7	7	6	england39	us	26	(23,28]	male	poc	7	native	3	4	5
4803666567	2	1	6	6	1	2	5	2	3	1	3	1	3	7	7	1	1	3	2	2	3	1	1	5	england39	us	25	(23,28]	female	white	4	native	4	7	3
4803661974	2	1	7	7	7	5	5	6	2	7	6	4	6	7	6	2	5	5	6	6	5	6	6	5	england39	us	28	(23,28]	male	poc	7	native	3	7	6
4803660447	2	1	6	7	3	6	4	7	5	5	5	3	6	7	7	4	5	7	6	4	7	6	4	4	england39	us	62	(58,63]	female	white	7	native	3	7	1
4803657907	4	1	7	6	4	6	4	6	5	5	5	4	5	6	6	4	6	5	7	5	5	5	5	5	england39	us	39	(38,43]	male	white	4	native	4	4	3
4803656861	6	3	5	6	6	5	5	6	5	5	5	4	6	5	5	5	6	6	5	6	6	6	6	6	england39	us	28	(23,28]	male	white	5	native	4	5	6
4803646362	4	1	7	7	7	6	4	7	4	6	5	5	7	7	7	4	6	6	6	6	6	5	7	4	england39	us	57	(53,58]	female	white	1	native	5	5	2
4803630488	5	1	7	7	6	5	5	6	4	6	6	5	5	7	7	5	6	7	7	5	5	5	6	4	england39	us	25	(23,28]	male	white	3	native	3	1	3
4803629288	4	2	7	7	7	6	5	6	6	7	7	4	4	7	7	4	6	5	5	5	5	5	7	4	england39	us	38	(33,38]	male	mixed	3	native	2	5	2
4803628760	4	2	5	5	6	5	5	6	6	6	6	5	6	7	6	4	5	6	6	5	6	4	6	5	england39	us	27	(23,28]	male	white	7	native	4	5	3
4803622079	3	6	3	7	5	6	3	5	1	5	5	5	4	6	6	3	5	5	3	5	2	3	4	4	england39	us	24	(23,28]	male	poc	7	native	4	7	3
4803614211	4	1	7	7	6	7	5	7	4	5	7	5	7	7	7	5	7	5	7	5	7	3	7	7	england39	us	27	(23,28]	male	mixed	7	native	4	5	11
4803602719	4	3	4	6	5	5	4	7	4	4	4	4	5	7	5	4	6	7	7	6	5	5	4	6	england39	us	44	(43,48]	male	white	4	native	2	7	8
4803593455	4	2	6	7	7	5	6	5	5	6	6	4	5	6	7	3	5	6	6	5	5	5	6	5	england39	us	25	(23,28]	male	white	1	native	3	4	3
4803592537	5	1	7	6	6	6	5	7	5	6	6	5	6	6	7	5	5	6	6	6	6	5	6	6	england39	us	26	(23,28]	female	poc	7	native	5	7	5
4803591441	4	3	4	6	4	3	3	5	3	4	4	3	4	6	5	4	6	5	3	5	6	5	5	4	england39	us	41	(38,43]	female	white	4	native	4	7	2
4803583179	5	3	5	6	6	7	6	6	6	5	5	5	6	6	4	6	6	5	6	6	6	5	5	5	england39	us	23	[18,23]	male	poc	4	native	4	5	4
4803581270	5	3	7	7	7	7	7	7	5	6	6	7	7	7	7	6	7	7	7	7	7	7	5	6	england39	us	40	(38,43]	female	poc	7	native	3	7	8
4803580910	5	2	6	6	5	6	5	6	5	5	5	4	6	6	6	4	5	5	5	5	5	5	5	5	england39	us	47	(43,48]	female	white	7	native	2	6	2
4803580468	5	1	6	7	7	7	5	6	6	7	7	6	5	7	7	4	6	6	6	6	5	6	7	5	england39	us	31	(28,33]	male	mixed	3	native	4	6	3
4803577681	4	1	7	7	3	6	6	7	5	4	4	5	5	7	6	6	6	5	6	7	5	5	4	5	england39	us	25	(23,28]	male	white	5	native	4	5	4
4803576600	2	2	2	4	3	5	2	2	2	3	6	5	2	3	4	2	2	4	3	2	2	2	3	2	england39	us	28	(23,28]	male	poc	7	native	3	6	4
4803576073	5	3	6	5	4	6	5	6	4	5	5	5	6	6	6	5	6	6	6	5	6	5	4	6	england39	us	26	(23,28]	male	white	5	native	4	3	6
4803570397	2	2	6	5	4	5	3	6	5	3	3	4	6	6	6	3	6	6	5	5	5	4	4	6	england39	us	36	(33,38]	male	white	3	native	4	7	5
4803569586	4	3	4	6	4	5	5	5	5	4	5	4	6	6	5	5	6	5	6	5	6	5	4	6	england39	us	30	(28,33]	male	white	6	native	2	5	2
4803568079	4	3	6	7	2	5	4	6	4	4	4	5	6	7	6	4	6	6	6	6	5	5	4	3	england39	us	42	(38,43]	male	mixed	1	native	5	7	2
4803558753	5	2	6	7	5	6	5	6	6	6	6	6	5	6	6	5	5	6	5	5	5	6	6	5	england39	us	27	(23,28]	male	white	1	native	2	6	3
4803558587	5	2	7	6	5	5	5	6	6	5	6	5	4	7	6	3	5	5	5	5	4	5	6	5	england39	us	25	(23,28]	male	mixed	7	native	3	6	2
4803554991	4	1	7	7	5	4	5	6	5	5	5	5	4	7	7	5	5	6	5	5	5	5	6	5	england39	us	30	(28,33]	male	poc	5	native	4	5	3
4803552196	2	1	6	7	6	6	4	7	6	6	6	5	4	7	6	4	6	5	7	6	6	6	7	4	england39	us	27	(23,28]	female	white	6	native	3	1	2
4803550841	4	4	6	6	5	5	4	6	5	5	5	5	3	5	6	4	6	6	5	5	5	4	5	5	england39	us	25	(23,28]	male	white	7	native	4	5	5
4803548532	5	3	7	1	1	4	3	5	5	4	3	2	3	5	6	2	2	2	2	1	2	1	3	3	england39	us	49	(48,53]	male	mixed	1	native	2	3	2
4803546158	2	1	6	4	6	4	6	7	4	5	6	5	6	7	5	4	7	7	6	6	7	4	5	7	england39	us	26	(23,28]	female	white	3	native	2	6	3
4803545674	5	2	6	6	6	6	6	6	6	6	6	5	6	6	6	5	6	6	6	6	6	6	6	5	england39	us	30	(28,33]	male	poc	7	native	4	4	3
4803543982	4	4	6	6	2	6	5	6	4	3	3	4	7	6	3	4	6	6	6	5	6	4	3	7	england39	us	36	(33,38]	male	white	1	native	5	7	4
4803543901	7	2	7	7	7	6	6	7	6	7	6	6	7	7	7	4	6	6	6	7	6	7	6	5	england39	us	25	(23,28]	male	white	7	native	4	5	3
4803543496	5	1	7	7	5	6	5	6	4	7	6	6	6	7	7	6	6	6	6	6	6	6	7	5	england39	us	27	(23,28]	female	white	7	native	4	7	4
4803542662	4	1	6	7	3	4	5	7	3	5	7	7	7	7	6	6	7	7	7	6	7	6	4	6	england39	us	36	(33,38]	female	white	6	native	4	7	4
4803542542	4	3	3	7	5	5	3	4	2	5	4	5	3	5	7	2	2	4	4	5	4	4	5	3	england39	us	64	(63,68]	female	poc	4	native	4	7	2
4803539016	3	1	6	7	6	5	4	4	3	4	4	4	6	7	7	5	2	5	5	5	4	4	3	3	england39	us	26	(23,28]	male	mixed	5	native	4	5	3
4803534557	5	3	4	6	5	5	6	5	5	5	5	4	4	6	6	4	4	4	5	4	4	5	5	4	england39	us	49	(48,53]	male	white	7	native	2	7	1
4803532862	5	3	6	6	5	5	5	6	6	6	4	5	6	6	6	5	6	6	5	6	6	5	6	6	england39	us	33	(28,33]	male	white	3	native	4	3	2
4803528182	2	6	3	5	5	6	2	5	5	5	5	6	3	5	6	5	5	5	5	5	3	2	6	2	england39	us	28	(23,28]	male	white	5	native	2	5	2
4803528043	5	1	7	7	6	6	5	6	6	6	6	6	5	7	7	5	5	6	6	6	6	6	6	4	england39	us	53	(48,53]	female	white	6	native	5	6	2
4803526440	7	2	6	7	6	4	5	7	6	6	5	5	7	7	6	5	7	6	7	6	7	7	7	7	england39	us	54	(53,58]	female	white	7	native	3	5	3
4803524749	5	2	6	6	6	5	4	4	6	6	6	4	4	6	7	4	5	4	4	4	4	5	5	4	england39	us	48	(43,48]	female	mixed	7	native	3	7	3
4803523002	3	1	7	7	7	5	5	6	2	5	6	6	3	7	7	5	5	4	4	4	5	5	6	4	england39	us	33	(28,33]	female	white	5	native	2	3	2
4803521970	2	1	6	7	7	5	7	6	2	7	6	6	4	6	6	5	5	6	6	7	6	5	6	6	england39	us	39	(38,43]	male	white	7	native	2	7	4
4803521536	3	2	6	7	5	5	4	7	3	4	5	4	6	7	6	3	6	6	6	4	5	5	5	5	england39	us	29	(28,33]	female	white	2	native	3	7	7
4803520130	5	3	5	6	5	5	4	5	5	5	5	5	4	5	5	4	5	5	5	5	5	5	5	4	england39	us	22	[18,23]	male	white	1	native	4	6	1
4803519466	4	2	6	6	5	5	5	5	4	5	5	5	5	6	6	4	5	5	5	5	5	5	5	5	england39	us	40	(38,43]	male	white	5	native	3	7	9
4803519199	4	6	3	3	3	6	5	2	1	2	4	5	3	2	4	2	3	2	2	5	3	3	3	4	england39	us	26	(23,28]	male	white	4	native	2	5	3
4803518981	2	1	7	7	6	5	4	6	5	7	7	6	7	7	7	2	5	5	5	6	5	5	7	5	england39	us	34	(33,38]	female	mixed	7	native	4	7	7
4803518236	4	2	6	5	7	5	6	4	5	3	4	6	7	6	4	5	4	5	5	5	6	3	5	6	england39	us	28	(23,28]	male	white	3	native	4	3	4
4803515908	4	4	3	2	2	3	4	4	1	3	3	5	4	5	6	4	4	4	4	3	3	4	5	3	england39	us	35	(33,38]	male	white	1	native	2	6	2
4803515301	5	2	6	6	5	5	4	5	4	5	6	3	4	7	6	2	4	4	4	4	5	4	3	4	england39	us	26	(23,28]	male	white	1	native	3	7	2
4803515288	3	1	6	5	5	6	5	7	2	6	6	5	7	7	5	5	6	5	7	5	5	6	5	6	england39	us	33	(28,33]	male	white	7	native	5	7	8
4803515000	5	2	6	6	6	7	7	7	5	6	7	7	6	6	6	7	6	7	7	7	6	6	6	6	england39	us	26	(23,28]	male	poc	7	native	4	7	3
4803513020	5	6	2	1	1	1	2	3	5	2	5	5	3	5	2	4	4	2	4	1	5	7	6	2	england39	us	27	(23,28]	female	mixed	5	native	2	6	4
4803512109	4	3	5	6	6	5	4	5	3	5	6	4	5	6	6	4	5	5	5	5	5	4	6	5	england39	us	27	(23,28]	male	poc	6	native	4	7	6
4803510410	4	1	7	7	7	7	4	7	4	7	7	4	7	7	7	4	7	7	7	7	7	7	7	7	england39	us	28	(23,28]	female	white	5	native	3	5	4
4803510055	4	2	6	7	5	4	3	6	3	7	7	7	2	7	7	2	1	6	6	5	5	4	7	3	england39	us	55	(53,58]	female	white	6	native	3	6	2
4803509260	4	1	5	7	6	6	5	6	5	7	7	4	6	7	7	4	6	6	6	6	6	5	7	5	england39	us	38	(33,38]	female	white	6	native	3	5	3
4803506723	5	3	7	7	7	6	3	6	5	6	6	7	4	7	7	4	5	5	5	4	5	4	7	4	england39	us	43	(38,43]	female	white	3	native	4	6	2
4803505690	6	1	7	7	5	7	6	7	5	6	6	2	6	2	6	6	5	6	6	6	6	5	6	7	england39	us	57	(53,58]	female	white	4	native	2	5	2
4803505633	3	2	3	6	2	6	3	6	5	3	5	5	6	5	4	5	5	6	6	5	5	5	4	7	england39	us	26	(23,28]	female	white	6	native	4	7	4
4803504557	4	1	7	7	5	6	5	6	5	6	6	5	5	7	7	4	5	6	6	6	6	6	5	5	england39	us	45	(43,48]	male	white	4	native	4	7	3
4803503741	4	2	6	7	5	7	5	4	3	6	5	3	5	7	7	1	2	6	6	4	3	3	4	2	england39	us	24	(23,28]	male	poc	7	native	4	6	11
4803503361	4	5	2	2	5	5	6	6	6	5	4	6	5	7	4	6	6	6	6	5	5	4	5	5	england39	us	21	[18,23]	female	poc	7	native	4	6	5
4803502390	2	1	7	7	5	6	1	6	1	5	4	4	6	7	7	2	6	5	6	4	4	3	4	5	england39	us	26	(23,28]	male	poc	4	native	3	1	2
4803502063	4	1	6	6	3	6	5	4	2	4	3	3	6	6	6	3	5	4	4	5	5	3	4	5	england39	us	27	(23,28]	male	mixed	3	native	4	1	7
4803499631	3	3	6	7	3	6	4	5	2	3	4	3	5	7	6	5	5	5	4	4	5	4	2	5	england39	us	36	(33,38]	female	white	6	native	3	5	3
4803498105	2	2	5	6	7	7	3	6	5	6	6	5	6	6	6	6	6	2	6	6	6	6	7	6	england39	us	23	[18,23]	female	white	4	native	1	2	3
4803496381	3	2	5	6	5	6	3	7	6	5	5	4	7	7	7	6	6	6	6	6	6	5	5	7	england39	us	36	(33,38]	female	white	2	native	4	5	2
4803496204	3	1	3	3	6	5	3	5	2	6	4	2	3	7	7	2	3	1	5	2	5	6	5	2	england39	us	41	(38,43]	female	white	6	native	4	7	2
4803494433	4	1	7	6	6	6	6	5	5	6	6	4	4	7	7	5	5	5	6	5	5	5	6	5	england39	us	25	(23,28]	male	poc	7	native	2	6	2
4803494077	5	2	7	7	3	6	5	6	4	5	4	4	6	7	7	4	6	6	6	5	6	5	4	7	england39	us	33	(28,33]	female	white	5	native	4	6	3
4803493324	2	2	6	6	3	4	4	6	3	3	3	4	6	6	5	4	6	5	5	4	4	4	3	6	england39	us	42	(38,43]	female	white	6	native	2	4	2
4803492782	4	2	7	7	2	6	4	6	1	3	3	5	7	7	5	4	7	5	6	4	5	5	2	7	england39	us	26	(23,28]	female	white	7	native	3	5	4
4803492517	4	2	6	6	6	6	3	6	5	6	6	4	6	6	6	4	6	6	6	6	6	6	6	5	england39	us	25	(23,28]	male	white	1	native	4	6	2
4803492365	4	1	7	6	7	4	6	4	6	6	6	5	3	7	7	3	7	5	5	5	6	5	7	3	england39	us	31	(28,33]	female	white	1	native	4	6	7
4803491886	4	3	7	7	2	6	5	7	7	5	4	3	7	7	7	6	7	7	6	6	6	6	1	7	england39	us	29	(28,33]	male	white	4	native	4	7	6
4803490827	2	1	7	7	5	6	3	7	5	7	5	3	4	7	7	2	5	6	7	5	5	6	6	7	england39	us	26	(23,28]	male	white	5	native	4	7	3
4803490191	5	1	7	7	6	5	5	6	7	7	7	4	4	7	7	4	4	6	6	6	4	6	7	4	england39	us	57	(53,58]	male	white	1	native	3	5	1
4803489662	3	2	4	6	5	6	3	5	4	5	6	4	6	6	6	4	4	4	4	5	5	4	5	5	england39	us	23	[18,23]	male	white	4	native	2	6	2
4803489126	5	3	4	4	4	5	4	4	4	4	5	4	5	5	4	4	5	5	4	5	5	4	4	5	england39	us	23	[18,23]	male	poc	2	native	4	7	3
4803488321	3	3	6	4	3	3	3	4	3	3	3	3	3	6	6	3	3	4	3	3	3	3	3	3	england39	us	28	(23,28]	male	white	6	native	3	6	4
4803487280	3	2	6	7	5	6	5	6	3	5	5	5	6	6	7	5	5	6	6	4	5	4	5	4	england39	us	40	(38,43]	male	white	6	native	2	6	3
4803487236	4	1	7	7	5	6	4	6	6	7	7	7	5	7	7	3	6	6	6	5	5	5	6	3	england39	us	30	(28,33]	female	white	7	native	4	5	6
4803487072	7	3	7	7	6	7	7	6	7	5	7	6	4	7	7	3	5	7	7	6	6	6	6	4	england39	us	57	(53,58]	male	white	3	native	2	7	5
4803485994	5	1	3	7	5	5	4	7	3	6	6	5	4	6	6	4	4	6	6	5	5	4	4	4	england39	us	25	(23,28]	female	poc	7	native	2	5	2
4803485010	3	1	7	7	3	7	3	7	3	5	3	5	7	7	6	3	7	6	7	6	5	7	6	7	england39	us	48	(43,48]	female	white	1	native	4	7	3
4803484841	6	1	7	7	6	7	7	7	6	5	5	7	7	7	7	7	7	7	7	7	7	7	5	7	england39	us	31	(28,33]	female	white	5	native	3	5	4
4803484539	2	1	3	4	3	2	3	3	2	2	3	3	3	5	6	3	1	2	3	3	4	3	2	1	england39	us	55	(53,58]	female	poc	4	native	4	7	4
4803484131	5	2	7	7	5	4	5	5	5	6	4	6	6	6	4	4	5	7	6	6	6	6	4	7	england39	us	23	[18,23]	female	white	4	native	2	7	6
4803483709	5	4	6	7	4	6	6	7	3	3	4	5	6	6	3	6	6	7	5	5	6	3	2	6	england39	us	34	(33,38]	female	poc	7	native	4	7	1
4803483666	6	2	7	7	7	7	6	7	7	6	5	4	5	7	6	4	6	6	6	6	7	6	5	5	england39	us	38	(33,38]	male	poc	6	native	4	7	3
4803483517	3	1	6	7	7	3	3	5	5	6	6	6	2	7	6	2	3	5	5	5	5	6	6	2	england39	us	37	(33,38]	female	white	4	native	2	7	3
4803483454	6	1	7	4	7	6	6	7	6	7	7	4	6	7	7	5	6	6	6	6	6	6	6	6	england39	us	37	(33,38]	male	white	4	native	3	3	5
4803483408	6	6	6	6	6	6	6	5	7	6	6	7	6	6	6	5	6	6	6	6	6	4	6	6	england39	us	23	[18,23]	male	white	6	native	4	7	7
4803483397	4	3	6	7	5	5	3	7	2	3	3	5	6	6	6	5	5	4	5	4	6	4	3	7	england39	us	25	(23,28]	female	white	6	native	2	6	2
4803483237	5	1	6	7	4	6	4	6	4	5	4	4	5	7	7	3	4	5	5	5	6	4	5	4	england39	us	26	(23,28]	female	white	6	native	3	5	2
4803483207	5	1	7	7	3	5	5	7	4	4	5	6	7	7	7	5	5	7	7	4	7	4	2	6	england39	us	34	(33,38]	male	white	6	native	2	5	3
4803483102	4	1	7	7	5	7	5	6	6	5	5	5	5	7	7	4	5	5	6	5	5	5	5	6	england39	us	31	(28,33]	male	white	5	native	4	7	5
4803482717	3	1	6	6	3	3	3	5	3	5	6	3	5	6	5	4	6	4	5	4	4	5	4	4	england39	us	23	[18,23]	male	white	3	native	4	7	4
4803482625	6	1	7	6	4	5	7	7	6	6	7	6	7	7	7	4	7	6	7	7	7	6	5	6	england39	us	31	(28,33]	male	white	6	native	4	5	2
4803482619	4	1	7	7	7	7	4	7	4	7	7	4	7	7	7	7	7	7	7	7	7	7	7	7	england39	us	28	(23,28]	male	poc	7	native	2	5	8
4803482489	5	2	3	5	3	4	4	6	3	3	4	3	6	5	5	5	6	6	5	4	5	5	3	6	england39	us	27	(23,28]	male	poc	6	native	2	6	2
4803482421	2	2	6	6	6	6	4	6	3	5	5	3	6	6	5	4	6	6	4	4	5	3	3	6	england39	us	25	(23,28]	male	white	5	native	4	7	5
4803482387	2	2	6	6	4	6	4	6	2	6	6	4	4	6	6	3	4	6	5	6	6	4	5	4	england39	us	36	(33,38]	male	white	7	native	3	4	2
4803482294	5	1	7	7	6	6	4	5	5	6	6	4	4	7	7	5	4	5	5	6	4	5	6	4	england39	us	39	(38,43]	female	white	5	native	3	5	3
4803482245	3	4	6	7	4	5	4	7	5	4	4	5	6	7	6	5	6	5	7	5	6	5	4	6	england39	us	48	(43,48]	male	white	5	native	5	6	2
4803482216	5	2	6	7	5	6	6	6	5	5	6	4	4	7	7	4	5	6	6	5	5	5	5	6	england39	us	28	(23,28]	male	white	7	native	2	2	5
4803482118	3	2	4	6	5	6	3	6	3	6	6	4	5	7	7	3	5	5	5	4	5	5	6	4	england39	us	52	(48,53]	male	white	1	native	2	3	2
4803481790	4	2	6	6	5	4	5	4	5	6	5	4	4	5	6	3	4	5	3	4	5	5	5	5	england39	us	29	(28,33]	male	poc	6	native	4	7	3
4803481726	6	5	6	6	5	6	6	5	6	5	5	5	5	6	6	5	6	2	5	5	5	5	4	5	england39	us	43	(38,43]	female	white	7	native	4	7	2
4803481695	3	2	7	7	5	6	5	7	5	6	6	7	6	7	7	5	6	6	6	5	7	5	5	7	england39	us	64	(63,68]	female	white	5	native	2	7	6
4803481523	5	1	6	7	6	6	6	7	6	6	6	5	7	7	7	5	6	6	6	6	7	5	6	6	england39	us	22	[18,23]	male	white	4	native	2	5	5
4803481504	7	2	7	7	6	7	6	7	7	7	5	4	6	7	6	7	7	5	5	5	6	6	7	6	england39	us	48	(43,48]	female	white	7	native	5	7	4
4803481471	1	6	2	3	3	4	2	3	3	3	5	2	6	5	2	4	6	6	7	7	5	4	2	4	england39	us	32	(28,33]	female	poc	6	native	3	2	2
4803481318	5	2	5	6	3	6	5	7	6	6	6	3	7	7	7	6	7	7	6	4	7	5	5	7	england39	us	25	(23,28]	female	white	1	native	4	6	2
4803481133	4	2	7	7	7	6	4	6	6	7	7	7	6	7	7	2	5	5	6	6	5	6	7	5	england39	us	34	(33,38]	female	white	3	native	2	5	3
4803480882	6	2	6	7	5	7	5	6	6	7	6	5	6	6	7	5	5	6	6	5	5	6	6	3	england39	us	30	(28,33]	male	white	7	native	2	7	3
4803480797	4	3	5	7	4	7	5	6	5	5	5	5	5	6	6	4	5	5	5	5	5	6	4	5	england39	us	29	(28,33]	male	white	1	native	4	1	3
4803480793	3	2	5	5	5	6	4	5	5	6	5	4	6	6	6	4	5	5	6	4	5	5	5	6	england39	us	44	(43,48]	male	white	5	native	4	7	3
4803480709	2	1	7	7	3	6	5	7	5	3	2	6	4	7	7	4	6	6	6	3	6	6	2	6	england39	us	37	(33,38]	male	white	5	native	4	6	5
4803480659	7	1	7	7	7	6	7	6	7	6	6	6	6	1	7	7	5	7	7	7	6	7	6	6	england39	us	29	(28,33]	female	poc	7	native	5	6	6
4803480631	2	1	7	7	3	4	4	5	3	6	6	5	2	7	7	2	2	3	3	4	3	3	6	5	england39	us	36	(33,38]	male	white	7	native	2	3	8
4803480536	4	4	5	6	6	7	6	6	2	2	3	7	7	7	2	4	7	7	7	6	6	7	4	5	england39	us	31	(28,33]	female	mixed	7	native	3	6	4
4803480420	7	1	7	7	7	7	7	7	7	7	7	7	7	7	7	7	7	7	7	7	7	7	7	7	england39	us	34	(33,38]	female	white	4	native	2	6	1
4804560846	2	5	6	2	2	3	3	7	3	6	3	3	5	2	6	1	3	3	5	2	6	3	2	4	england39	uk	18	[18,23]	male	white	7	native	3	1	4
4804548470	6	3	7	7	6	6	6	7	6	5	5	5	7	7	7	7	7	7	7	6	7	7	5	6	england39	uk	22	[18,23]	female	white	1	native	4	1	5
4804523234	4	1	6	7	6	6	3	6	4	5	5	5	5	7	7	6	6	6	5	5	6	6	5	6	england39	uk	50	(48,53]	female	white	7	native	4	7	7
4804516117	3	2	5	7	5	5	5	5	4	5	5	5	5	6	5	5	5	6	6	5	5	5	5	5	england39	uk	18	[18,23]	female	white	1	native	3	5	1
4804511746	6	1	7	7	7	6	5	6	6	5	5	6	5	7	7	5	5	6	6	5	5	5	5	4	england39	uk	24	(23,28]	female	white	2	native	4	5	4
4804511292	5	1	7	7	6	7	5	7	5	4	5	6	7	6	5	5	7	6	7	7	5	7	4	6	england39	uk	29	(28,33]	female	white	4	native	4	7	3
4804501010	4	1	7	7	4	5	5	5	4	4	5	6	5	7	7	3	5	5	5	5	6	4	4	6	england39	uk	34	(33,38]	female	white	2	native	5	2	2
4804489065	4	1	7	7	5	5	3	6	5	5	5	5	5	7	7	3	5	5	5	5	5	5	4	4	england39	uk	61	(58,63]	male	white	6	native	4	7	4
4804487217	3	4	5	6	2	5	5	5	3	3	3	5	4	6	6	4	2	4	4	5	5	3	3	4	england39	uk	25	(23,28]	female	white	4	native	4	7	6
4804485377	2	2	5	6	5	4	3	4	3	6	6	4	5	5	6	2	5	6	5	5	4	4	6	5	england39	uk	21	[18,23]	male	white	7	native	3	7	9
4804484421	6	1	6	7	6	6	5	6	6	6	6	5	5	7	7	4	4	6	6	5	5	6	6	4	england39	uk	28	(23,28]	female	white	5	native	1	5	7
4804473670	2	4	6	7	2	6	5	7	5	2	4	3	7	7	6	5	5	6	6	6	5	5	3	6	england39	uk	23	[18,23]	male	white	6	native	4	1	3
4804470931	6	1	7	6	6	6	5	5	5	6	6	5	5	6	7	5	6	6	5	5	5	6	6	6	england39	uk	46	(43,48]	female	white	6	native	4	7	4
4804464602	4	1	7	7	5	5	6	7	3	3	7	6	6	7	7	5	7	5	6	4	5	4	4	6	england39	uk	35	(33,38]	male	white	6	native	3	5	4
4804446737	6	2	7	7	6	7	6	7	6	7	7	5	6	7	6	7	6	7	7	7	7	7	7	7	england39	uk	20	[18,23]	male	white	5	native	4	1	3
4804446722	5	1	7	7	6	6	5	6	5	1	6	5	6	7	7	5	5	5	5	5	5	5	6	6	england39	uk	45	(43,48]	female	white	6	native	4	6	3
4804443852	6	2	5	6	4	7	5	6	1	6	6	5	3	7	7	7	4	4	5	7	5	7	5	6	england39	uk	20	[18,23]	male	white	3	native	4	1	4
4804442199	4	1	5	4	5	5	5	7	3	4	5	3	5	6	5	5	5	5	5	5	5	7	3	7	england39	uk	24	(23,28]	male	poc	7	native	3	6	2
4804440597	2	3	6	6	5	5	4	5	4	5	6	2	6	6	5	7	6	5	5	3	5	4	6	6	england39	uk	20	[18,23]	male	white	6	native	3	1	4
4804439688	4	3	5	6	3	6	5	6	5	4	4	5	6	5	5	5	5	5	5	5	6	6	4	6	england39	uk	26	(23,28]	female	white	2	native	5	1	6
4804439312	4	1	5	7	3	6	4	6	4	5	5	6	6	6	6	4	5	6	6	5	6	4	4	5	england39	uk	36	(33,38]	male	white	6	native	4	6	3
4804438741	2	1	6	7	3	6	3	6	5	6	5	3	5	7	7	3	3	5	5	5	4	4	5	4	england39	uk	45	(43,48]	female	white	1	native	3	2	3
4804437926	6	2	6	7	2	3	4	6	3	3	4	5	6	7	6	5	5	6	5	5	5	4	2	5	england39	uk	38	(33,38]	female	white	6	native	4	7	4
4804434256	4	2	5	7	5	6	6	7	7	7	7	4	5	7	6	5	5	4	5	5	5	4	7	5	england39	uk	21	[18,23]	female	white	2	native	4	1	3
4804425173	6	1	7	7	7	6	6	6	5	6	5	5	5	7	6	5	4	5	5	5	4	5	7	5	england39	uk	29	(28,33]	female	white	1	native	4	6	2
4804421494	3	1	6	7	3	6	5	7	5	5	5	3	6	7	7	6	6	6	6	4	6	5	5	7	england39	uk	31	(28,33]	female	white	1	native	5	5	3
4804415700	2	1	6	7	4	6	2	7	4	6	7	5	6	6	7	5	5	6	6	5	5	5	4	4	england39	uk	50	(48,53]	female	white	6	native	4	7	4
4804415579	3	1	6	6	3	4	5	5	3	5	5	4	4	6	6	4	4	5	5	4	3	5	3	5	england39	uk	23	[18,23]	female	poc	5	native	4	7	2
4804415094	4	2	5	7	6	6	4	6	6	6	5	4	4	6	5	4	4	4	4	5	4	5	5	4	england39	uk	33	(28,33]	female	white	5	native	4	6	3
4804413563	4	2	6	7	4	5	5	6	4	6	5	5	5	7	5	6	4	6	5	5	6	6	5	5	england39	uk	33	(28,33]	male	white	6	native	5	7	3
4804413057	5	1	6	7	5	6	4	6	5	5	6	4	6	6	7	6	5	6	5	5	5	5	5	5	england39	uk	28	(23,28]	male	white	7	native	4	5	3
4804410301	3	2	4	6	3	6	2	6	2	4	5	2	5	6	6	3	4	3	3	5	4	5	3	6	england39	uk	31	(28,33]	female	white	4	native	4	7	3
4804409377	5	1	6	7	7	6	5	7	5	7	6	6	7	7	7	4	7	7	7	5	7	7	7	7	england39	uk	23	[18,23]	male	white	2	native	4	5	3
4804407789	3	1	7	7	6	7	7	7	5	4	4	6	5	7	6	7	5	6	5	6	6	6	2	5	england39	uk	29	(28,33]	female	white	7	native	4	5	5
4804403594	4	1	7	5	5	6	5	7	5	4	5	5	7	7	6	6	7	5	7	5	6	5	4	6	england39	uk	28	(23,28]	female	white	2	native	2	5	2
4804399604	4	3	5	6	3	3	4	5	5	5	5	4	5	5	5	3	4	4	4	4	4	3	4	5	england39	uk	34	(33,38]	male	poc	7	native	5	5	1
4804394174	5	3	6	6	6	6	6	6	5	5	4	4	6	6	5	4	6	6	6	6	6	6	5	6	england39	uk	22	[18,23]	male	white	7	native	4	1	5
4804392291	5	2	5	6	7	7	6	2	6	7	7	6	3	3	6	3	7	6	6	7	6	6	6	6	england39	uk	42	(38,43]	male	white	7	native	2	6	2
4804392146	2	2	7	7	4	5	3	5	2	5	5	5	5	3	6	4	5	5	5	4	5	5	4	5	england39	uk	26	(23,28]	female	white	6	native	4	6	3
4804385194	4	5	4	7	5	7	3	7	7	4	4	4	7	7	6	5	7	6	6	4	5	6	4	4	england39	uk	34	(33,38]	male	white	7	native	4	5	3
4804377726	6	4	7	2	1	7	6	7	5	2	4	3	7	6	6	6	7	6	6	7	7	5	2	7	england39	uk	21	[18,23]	female	white	7	native	4	1	2
4804374796	2	1	4	7	2	3	2	6	1	3	5	4	6	7	6	2	2	5	2	3	4	2	2	5	england39	uk	36	(33,38]	female	white	7	native	5	7	8
4804374782	5	2	5	6	5	6	5	6	6	6	5	6	5	6	6	4	5	6	5	5	5	6	6	4	england39	uk	39	(38,43]	female	white	5	native	4	7	3
4804374516	5	2	6	5	3	6	6	6	4	5	4	5	6	6	5	4	5	5	5	5	6	5	4	5	england39	uk	41	(38,43]	female	poc	6	native	4	5	8
4804373697	5	1	6	7	5	6	6	7	4	6	5	3	6	7	6	3	5	6	6	2	6	5	7	6	england39	uk	35	(33,38]	male	white	6	native	3	5	5
4804373124	5	1	6	6	4	6	5	7	4	5	5	6	6	6	5	5	5	5	5	5	7	5	6	6	england39	uk	20	[18,23]	male	white	4	native	3	5	5
4804371874	5	1	7	7	3	7	6	6	5	5	5	5	6	7	6	5	6	6	5	5	6	5	5	6	england39	uk	24	(23,28]	female	white	1	native	4	1	11
4804370388	5	3	6	6	5	6	5	6	6	5	5	5	6	6	6	5	5	6	6	6	6	5	6	5	england39	uk	20	[18,23]	male	white	4	native	3	1	3
4804369566	6	1	7	7	7	3	6	7	7	7	7	7	6	7	7	6	7	7	7	7	7	7	6	6	england39	uk	46	(43,48]	female	white	5	native	5	7	7
4804368738	4	1	6	7	4	6	3	5	3	5	5	4	4	6	6	4	4	3	4	4	4	4	4	4	england39	uk	29	(28,33]	female	white	7	native	4	5	3
4804363938	5	2	6	7	6	6	6	6	5	5	5	6	5	6	6	3	5	6	6	5	6	5	5	5	england39	uk	30	(28,33]	female	white	6	native	3	1	2
4804363847	4	2	6	7	4	5	4	6	4	5	4	5	5	6	5	4	5	6	6	5	6	5	5	6	england39	uk	22	[18,23]	female	white	5	native	3	1	2
4804363410	4	2	6	7	5	7	5	6	5	5	5	4	6	7	4	5	7	5	5	6	6	6	5	5	england39	uk	44	(43,48]	female	white	7	native	5	6	9
4804362086	7	1	7	7	6	7	7	7	7	6	6	7	7	7	7	7	7	7	7	7	7	7	6	7	england39	uk	53	(48,53]	female	white	7	native	4	5	2
4804358458	3	1	5	7	4	5	1	5	4	5	4	4	4	7	7	4	4	5	4	5	5	5	5	4	england39	uk	45	(43,48]	female	white	6	native	4	7	4
4804357769	6	1	4	6	4	2	4	5	2	4	3	3	2	3	3	1	2	4	2	3	3	3	4	2	england39	uk	23	[18,23]	male	white	7	native	4	7	3
4804357052	7	1	5	7	5	7	7	7	7	7	5	7	7	7	6	7	5	7	7	7	7	7	5	7	england39	uk	29	(28,33]	male	white	1	native	3	7	2
4804353257	5	3	5	6	4	5	4	4	5	5	3	3	3	6	6	6	3	5	6	5	4	4	6	4	england39	uk	21	[18,23]	male	white	4	native	4	5	5
4804353242	7	1	7	7	7	6	7	7	7	6	5	7	7	7	6	7	7	7	7	7	7	7	7	7	england39	uk	27	(23,28]	male	white	5	native	4	7	2
4804352443	4	1	3	7	6	4	1	5	4	6	6	3	5	7	7	3	4	5	5	5	4	4	6	4	england39	uk	54	(53,58]	female	white	1	native	3	5	3
4804348731	4	2	5	5	3	5	4	5	4	4	3	4	5	6	5	5	4	5	5	3	4	4	4	4	england39	uk	20	[18,23]	male	white	7	native	3	1	6
4804347060	5	1	7	7	5	5	5	7	6	6	5	6	6	7	7	6	7	6	7	6	6	5	6	6	england39	uk	19	[18,23]	male	white	3	native	3	1	4
4804346630	6	1	7	7	3	7	7	7	6	6	6	4	7	7	7	7	6	6	7	4	7	6	5	7	england39	uk	44	(43,48]	female	white	2	native	3	6	3
4804346407	3	6	3	2	3	5	3	6	2	6	5	3	5	2	6	2	2	5	4	6	3	5	5	4	england39	uk	52	(48,53]	male	white	7	native	4	7	3
4804345608	4	1	7	7	6	6	5	6	6	6	5	5	6	7	7	6	6	5	6	6	6	6	5	6	england39	uk	60	(58,63]	female	white	3	native	3	5	4
4804343773	5	1	7	7	5	7	6	7	5	6	5	5	5	7	7	5	5	6	6	5	6	6	6	6	england39	uk	24	(23,28]	female	white	2	native	5	6	3
4804342253	3	5	5	3	4	3	4	4	3	5	4	3	3	4	5	4	2	3	4	3	4	3	2	3	england39	uk	27	(23,28]	male	white	2	native	4	7	4
4804340172	4	2	7	4	5	6	4	7	4	4	4	4	7	7	5	5	7	6	7	6	6	5	5	7	england39	uk	31	(28,33]	female	white	7	native	4	7	7
4804340151	3	2	7	7	4	6	4	6	4	5	4	2	6	7	6	5	5	6	5	4	5	4	6	5	england39	uk	44	(43,48]	male	white	3	native	2	3	2
4804339048	6	1	7	7	6	7	5	7	5	6	6	7	5	7	7	2	5	6	6	6	6	5	6	5	england39	uk	24	(23,28]	female	white	2	native	3	6	4
4804339025	3	2	3	5	2	3	3	5	5	3	5	3	4	5	6	2	3	4	4	3	4	3	2	4	england39	uk	23	[18,23]	male	white	6	native	3	7	4
4804336862	6	2	4	5	3	6	3	5	5	5	6	4	5	6	7	4	4	4	4	4	5	4	5	5	england39	uk	43	(38,43]	male	white	7	native	4	5	3
4804334799	2	2	4	4	5	4	3	6	1	5	6	3	5	6	5	2	6	5	6	4	5	5	5	5	england39	uk	33	(28,33]	male	poc	6	native	4	5	4
4804334148	4	2	4	6	5	4	3	5	4	5	6	4	5	6	6	4	4	6	5	5	4	4	6	4	england39	uk	41	(38,43]	female	white	1	native	4	6	2
4804332553	5	2	6	7	4	6	5	7	5	5	4	5	7	7	4	7	7	6	6	5	6	6	5	7	england39	uk	30	(28,33]	male	white	6	native	4	7	3
4804332257	5	2	6	6	5	5	5	5	6	5	4	4	5	6	6	6	4	6	5	5	5	5	5	5	england39	uk	48	(43,48]	female	white	6	native	5	6	5
4804331663	6	1	6	7	5	5	6	6	5	6	6	5	5	6	7	5	5	5	6	6	6	5	6	6	england39	uk	20	[18,23]	female	white	6	native	4	1	6
4804331178	5	6	3	3	2	3	4	2	4	2	2	3	2	2	2	3	3	3	2	3	3	3	2	4	england39	uk	37	(33,38]	male	white	7	native	3	7	3
4804330723	4	2	5	2	5	2	2	4	3	6	5	4	4	5	5	4	3	4	4	4	3	3	6	3	england39	uk	27	(23,28]	male	white	7	native	3	7	4
4804328857	5	2	6	6	5	6	3	6	5	5	6	3	6	6	6	2	6	6	6	5	6	5	5	6	england39	uk	23	[18,23]	male	white	6	native	4	7	5
4804328620	5	5	6	6	5	5	6	7	3	6	7	6	7	7	6	7	6	6	6	6	6	6	5	7	england39	uk	26	(23,28]	female	white	6	native	5	7	4
4804328110	4	3	5	7	5	5	4	6	5	5	5	5	6	7	5	5	6	6	5	5	6	4	5	5	england39	uk	37	(33,38]	female	white	2	native	5	7	2
4804326980	6	2	6	7	3	7	5	7	3	4	4	4	7	7	5	6	6	6	6	7	7	5	4	6	england39	uk	47	(43,48]	male	white	7	native	5	7	5
4804325156	5	1	6	7	5	6	5	6	5	5	6	5	5	7	6	4	5	6	5	5	6	6	5	5	england39	uk	51	(48,53]	male	white	2	native	4	5	2
4804324889	3	1	6	6	5	5	4	5	3	5	6	4	5	6	7	4	5	4	5	5	5	4	5	5	england39	uk	27	(23,28]	female	white	2	native	4	6	2
4804324237	4	1	7	7	3	7	5	7	3	3	4	2	7	7	3	5	5	3	6	1	6	5	3	7	england39	uk	37	(33,38]	female	white	5	native	3	7	5
4804324174	4	2	4	6	5	5	3	6	4	6	5	3	6	5	6	4	4	5	5	4	4	4	5	6	england39	uk	41	(38,43]	female	white	7	native	4	7	1
4804323771	5	2	5	6	5	5	5	6	5	6	6	4	6	6	6	4	6	6	6	5	6	5	5	6	england39	uk	37	(33,38]	male	white	6	native	3	7	4
4804323635	6	2	6	6	4	5	5	5	5	4	4	4	5	6	6	5	5	5	5	5	5	5	4	5	england39	uk	38	(33,38]	male	poc	7	native	3	7	5
4804319747	5	2	6	7	5	6	6	7	4	3	5	5	6	7	6	6	5	5	6	6	6	6	3	5	england39	uk	40	(38,43]	female	white	6	native	5	7	5
4804319693	4	2	6	7	6	6	6	7	5	6	5	5	7	7	6	4	7	7	7	6	7	6	5	6	england39	uk	40	(38,43]	male	white	7	native	5	7	6
4804319305	6	1	7	7	6	7	6	5	6	6	6	6	6	7	6	6	6	6	7	6	7	6	6	7	england39	uk	36	(33,38]	male	white	6	native	4	4	3
4804318060	7	1	6	6	5	7	5	7	6	6	5	5	6	6	6	6	5	5	6	5	5	6	5	5	england39	uk	41	(38,43]	male	white	6	native	5	4	5
4804317774	5	1	6	7	4	6	5	5	2	5	5	5	5	6	6	5	5	5	5	5	5	5	6	5	england39	uk	50	(48,53]	female	white	6	native	4	7	6
4804316232	3	2	6	7	6	7	5	7	5	6	6	6	6	7	6	5	4	6	6	5	6	5	6	5	england39	uk	38	(33,38]	female	white	4	native	4	5	2
4804315714	3	3	6	3	3	2	3	4	5	5	4	5	4	6	7	2	3	3	4	4	3	2	5	3	england39	uk	27	(23,28]	male	white	4	native	5	7	3
4804314445	6	1	7	7	7	6	4	7	3	6	6	5	6	7	7	4	6	7	7	6	6	5	7	5	england39	uk	29	(28,33]	male	white	7	native	3	7	4
4804313757	5	1	7	7	2	6	3	6	5	4	3	4	3	6	7	1	1	2	2	5	3	3	3	2	england39	uk	30	(28,33]	female	white	1	native	5	6	5
4804313756	3	2	5	4	4	3	4	6	3	6	6	5	6	6	7	4	5	5	5	6	5	3	5	6	england39	uk	32	(28,33]	male	white	5	native	4	7	2
4804313716	5	2	4	6	6	6	4	6	5	5	5	4	6	6	5	4	6	6	6	4	6	5	5	6	england39	uk	39	(38,43]	male	white	2	native	3	5	3
4804313550	4	2	6	6	6	5	5	6	4	5	5	5	6	5	5	5	5	5	6	5	6	5	5	5	england39	uk	29	(28,33]	female	white	6	native	4	7	10
4804312271	5	1	6	6	5	5	5	5	3	6	6	4	5	3	6	6	5	6	5	5	6	5	5	5	england39	uk	26	(23,28]	male	poc	5	native	4	6	2
4804311954	5	1	7	7	6	6	6	6	6	5	6	6	6	7	7	5	5	6	6	6	6	6	6	4	england39	uk	47	(43,48]	male	white	4	native	3	7	6
4804310913	6	1	7	7	5	7	5	7	6	5	5	6	6	7	7	6	5	6	5	6	6	6	5	6	england39	uk	50	(48,53]	female	white	7	native	4	7	3
4804310357	5	2	6	6	5	6	6	6	5	5	5	6	6	6	6	5	6	6	6	6	6	6	5	6	england39	uk	24	(23,28]	female	white	2	native	5	7	5
4804309788	4	1	6	7	6	6	4	7	6	5	5	6	6	7	6	5	7	6	6	6	6	5	5	6	england39	uk	36	(33,38]	male	white	5	native	4	3	3
4804308359	4	2	6	6	2	3	2	5	4	3	3	3	4	7	6	1	2	2	3	4	3	2	3	3	england39	uk	19	[18,23]	male	poc	7	native	3	5	2
4804307899	3	1	6	6	4	5	5	6	3	4	5	4	6	6	6	5	5	5	6	5	6	5	4	6	england39	uk	26	(23,28]	female	white	7	native	4	5	7
4804307370	4	1	5	7	5	5	5	7	5	6	5	5	6	6	7	5	6	6	7	5	7	5	5	6	england39	uk	19	[18,23]	female	white	7	native	3	1	8
4804307256	6	3	5	6	4	6	5	7	5	5	5	5	6	6	6	6	6	5	6	6	6	5	4	6	england39	uk	47	(43,48]	female	white	2	native	3	6	5
4804306924	3	1	6	6	4	5	5	5	4	3	2	4	4	6	5	3	5	5	4	5	5	3	3	5	england39	uk	26	(23,28]	female	white	3	native	5	1	2
4804305641	3	1	5	7	5	7	4	7	3	4	5	4	7	7	7	6	6	6	7	6	7	6	5	7	england39	uk	28	(23,28]	female	white	5	native	5	7	8
4804304809	5	1	6	7	4	5	4	7	4	5	5	6	6	7	7	5	3	7	6	6	6	4	4	5	england39	uk	34	(33,38]	female	white	3	native	3	5	4
4804304709	5	1	7	7	6	6	5	7	5	6	6	5	7	7	7	7	7	7	6	6	7	7	6	6	england39	uk	34	(33,38]	female	white	6	native	4	6	3
4804304281	6	1	6	7	5	7	4	7	5	5	5	4	7	7	4	6	7	7	7	6	7	5	5	7	england39	uk	36	(33,38]	male	white	3	native	3	6	3
4804303983	4	5	4	6	5	5	5	6	5	5	5	5	5	5	4	4	5	5	5	4	5	5	5	6	england39	uk	38	(33,38]	male	white	1	native	5	5	5
4804301901	3	1	5	6	3	6	5	6	5	5	5	5	6	6	5	3	5	6	6	5	6	5	3	6	england39	uk	28	(23,28]	male	white	3	native	3	7	3
4804301482	5	2	6	6	5	5	6	6	4	5	5	5	6	7	4	5	5	6	6	6	6	5	5	6	england39	uk	27	(23,28]	male	white	6	native	5	7	2
4804301415	4	1	7	5	4	6	5	6	6	6	6	5	6	7	7	4	5	5	6	4	5	5	6	5	england39	uk	47	(43,48]	male	white	3	native	4	5	5
4804300351	5	1	5	7	5	6	5	5	5	6	5	5	5	6	7	5	5	5	5	5	5	4	5	5	england39	uk	45	(43,48]	female	white	3	native	4	7	3
4804300321	3	2	5	6	3	4	4	4	5	5	4	4	4	6	6	4	3	5	4	3	5	3	5	3	england39	uk	18	[18,23]	male	white	6	native	3	1	4
4804300243	5	3	5	5	5	6	6	5	5	5	4	6	6	5	6	4	4	4	5	5	6	5	4	6	england39	uk	23	[18,23]	male	poc	7	native	5	7	3
4804300146	5	1	7	7	5	6	6	5	5	5	6	5	5	6	7	3	5	6	5	5	6	5	5	5	england39	uk	31	(28,33]	female	white	2	native	3	5	3
4804298216	2	4	7	6	1	5	4	6	4	3	2	3	5	5	4	5	5	4	4	2	4	2	3	5	england39	uk	50	(48,53]	female	white	7	native	3	3	4
4804296913	6	2	7	5	3	7	5	7	5	5	4	5	7	6	7	6	6	6	6	6	7	6	5	7	england39	uk	33	(28,33]	female	white	4	native	3	7	5
4804293784	4	1	4	3	1	3	1	5	1	2	3	2	4	2	3	2	2	2	1	2	2	1	1	5	england39	uk	22	[18,23]	male	white	3	native	3	1	3
4804285618	3	2	7	7	7	7	7	7	5	6	7	4	7	7	6	6	7	7	7	7	7	6	7	7	england39	uk	41	(38,43]	female	white	6	native	4	7	5
4804285215	3	2	5	5	3	5	3	5	3	4	4	4	5	6	5	4	5	5	4	5	5	5	3	4	england39	uk	51	(48,53]	male	white	2	native	3	6	2
4804283456	5	3	5	5	4	4	4	5	3	5	5	5	5	6	5	5	4	4	5	4	5	5	4	5	england39	uk	21	[18,23]	male	poc	7	native	5	1	9
4804282943	4	1	5	7	3	6	6	7	6	5	5	5	7	7	7	2	6	6	6	6	6	5	5	5	england39	uk	21	[18,23]	female	white	6	native	3	1	6
4804282882	3	1	7	7	5	7	5	6	6	4	6	5	5	7	7	2	5	5	5	5	6	6	5	4	england39	uk	49	(48,53]	female	white	3	native	4	7	6
4804282495	3	1	7	7	3	7	5	7	3	3	5	3	7	7	5	6	6	7	7	5	6	5	4	7	england39	uk	28	(23,28]	female	white	5	native	5	7	4
4804281708	6	1	7	7	6	6	5	7	6	5	5	4	6	7	7	5	6	5	5	5	6	7	5	6	england39	uk	43	(38,43]	female	white	1	native	2	2	2
4804281513	5	2	7	6	2	6	5	7	3	4	4	6	6	6	7	3	5	5	4	5	6	3	5	4	england39	uk	24	(23,28]	female	white	1	native	5	1	5
4804280409	3	1	7	7	2	5	5	6	2	2	5	3	6	7	7	5	6	6	6	6	5	5	3	6	england39	uk	43	(38,43]	male	white	5	native	4	6	2
4804280039	4	2	6	6	3	5	5	6	3	6	5	5	6	7	6	5	5	5	5	6	6	5	5	5	england39	uk	27	(23,28]	female	white	2	native	5	6	6
4804279959	5	2	5	6	4	6	5	6	4	5	5	6	5	6	6	5	5	5	5	6	6	5	4	5	england39	uk	41	(38,43]	female	white	3	native	4	7	4
4804276502	5	2	5	6	3	6	4	6	5	5	4	5	6	6	4	6	6	6	6	3	6	4	4	6	england39	uk	22	[18,23]	male	white	3	native	4	1	7
4804273177	5	2	6	7	4	6	6	6	5	5	6	5	5	6	6	5	5	6	6	6	6	5	5	5	england39	uk	31	(28,33]	male	white	7	native	4	5	3
4804272804	5	2	4	7	2	6	4	6	3	2	5	6	5	6	3	5	4	5	5	5	5	4	2	5	england39	uk	27	(23,28]	female	white	5	native	4	6	3
4804264443	4	1	5	7	7	6	5	7	6	6	6	6	7	7	7	3	7	7	7	5	6	6	7	6	england39	uk	30	(28,33]	male	white	4	native	5	7	4
4804259274	5	2	6	6	4	5	5	6	5	5	5	5	4	6	6	5	5	6	6	6	6	6	5	5	england39	uk	29	(28,33]	female	white	4	native	4	6	4
4804257394	5	1	7	7	3	5	5	7	5	4	7	5	1	7	7	5	5	5	5	5	4	4	6	4	england39	uk	38	(33,38]	female	white	7	native	4	7	3
4804231293	3	1	5	5	3	7	2	7	4	5	6	2	7	7	3	5	6	4	5	5	6	6	5	7	england39	uk	38	(33,38]	female	white	3	native	4	6	3
4807508960	5	1	7	7	3	6	1	6	5	5	5	2	5	7	7	3	5	2	5	5	5	5	6	4	england60	us	29	(28,33]	female	white	4	native	1	6	5
4807396223	3	4	6	4	5	4	4	6	5	4	5	7	6	7	5	3	6	4	5	5	5	5	3	4	england60	us	22	[18,23]	nonbinary	poc	6	native	3	6	1
4807388959	7	1	7	7	7	4	6	4	5	7	7	7	2	7	7	3	3	6	6	6	4	4	7	2	england60	us	43	(38,43]	female	white	7	native	4	5	7
4807379432	4	2	4	4	2	3	3	4	2	4	4	4	2	4	5	2	3	3	4	3	3	3	3	2	england60	us	28	(23,28]	female	white	1	native	4	6	3
4807372145	5	4	5	5	5	5	4	4	5	6	6	4	4	5	6	2	3	4	5	4	5	4	5	3	england60	us	29	(28,33]	female	white	7	native	2	5	3
4807341647	3	1	7	4	4	3	2	6	5	5	5	5	1	7	7	1	1	3	3	4	3	6	5	3	england60	us	38	(33,38]	female	white	2	native	2	5	3
4807321152	5	2	3	7	4	4	3	3	3	6	6	4	4	4	4	3	2	4	4	4	4	4	6	2	england60	us	31	(28,33]	female	white	2	native	4	5	3
4807302601	1	2	6	7	6	3	1	3	2	3	6	4	4	7	7	3	5	2	5	5	2	2	3	2	england60	us	21	[18,23]	male	white	6	native	2	1	8
4807295806	6	1	7	6	5	6	5	7	5	6	4	6	6	7	6	5	6	6	6	6	6	6	6	6	england60	us	26	(23,28]	female	white	6	native	2	2	2
4807287936	4	2	6	3	5	4	5	4	2	5	6	5	6	2	6	4	4	4	4	2	4	4	6	4	england60	us	18	[18,23]	male	white	3	native	4	1	3
4807248261	3	3	4	6	4	4	3	4	4	4	4	3	3	5	6	3	3	4	4	4	3	4	4	3	england60	us	48	(43,48]	female	white	6	native	4	5	7
4807247118	2	3	5	6	1	1	2	2	1	3	1	2	2	4	6	2	1	2	2	2	2	2	2	2	england60	us	26	(23,28]	male	white	2	native	2	5	2
4803926755	5	3	6	1	5	5	6	3	5	6	5	6	2	3	6	3	2	5	3	3	3	3	6	4	england60	us	32	(28,33]	female	white	5	native	3	7	3
4803856023	3	7	3	5	2	7	1	3	5	2	3	3	2	6	2	1	1	3	2	5	3	4	3	1	england60	us	33	(28,33]	female	white	5	native	2	5	2
4803832276	3	3	6	3	2	5	5	3	2	3	5	5	4	5	4	4	4	5	4	4	4	3	4	4	england60	us	22	[18,23]	male	white	4	native	3	1	6
4803768047	3	2	7	7	4	3	3	3	4	5	5	6	2	6	7	3	5	5	5	4	3	4	5	3	england60	us	30	(28,33]	female	poc	5	native	2	6	4
4803749946	4	1	6	3	6	3	5	4	5	6	6	5	3	7	7	4	2	4	5	4	5	5	6	3	england60	us	38	(33,38]	female	poc	4	native	5	7	5
4803735072	4	3	7	5	5	6	3	7	3	4	4	4	6	7	7	6	7	6	7	5	5	5	2	5	england60	us	43	(38,43]	female	white	7	native	3	5	2
4803725540	5	5	7	5	3	6	5	4	4	4	4	4	4	2	6	4	3	4	5	6	4	5	4	4	england60	us	44	(43,48]	male	white	5	native	2	5	4
4803715943	5	1	7	7	6	7	5	6	6	6	7	7	5	7	7	4	4	5	7	6	5	5	6	4	england60	us	30	(28,33]	male	poc	7	native	4	5	5
4803675624	5	3	2	4	5	4	2	1	5	6	6	6	1	4	6	3	1	3	4	5	1	2	7	1	england60	us	28	(23,28]	male	white	7	native	2	5	3
4803667539	3	3	2	1	3	3	4	2	2	4	5	3	2	5	5	3	3	6	6	2	4	4	2	2	england60	us	26	(23,28]	male	poc	7	native	3	4	5
4803666567	1	1	3	4	1	3	1	1	1	3	2	1	1	3	7	1	1	1	1	1	2	1	1	1	england60	us	25	(23,28]	female	white	4	native	4	7	3
4803661974	5	4	6	6	4	6	4	3	5	3	3	2	4	5	3	4	3	2	3	4	3	5	4	3	england60	us	28	(23,28]	male	poc	7	native	3	7	6
4803660447	3	4	2	5	6	3	4	3	5	7	7	4	4	4	6	2	2	5	4	3	2	1	5	1	england60	us	62	(58,63]	female	white	7	native	3	7	1
4803657907	1	1	3	5	4	2	2	2	2	4	4	3	2	3	6	2	3	3	3	3	3	3	5	2	england60	us	39	(38,43]	male	white	4	native	4	4	3
4803656861	4	3	5	3	5	5	5	5	5	5	5	4	4	4	5	4	4	4	5	4	4	4	5	5	england60	us	28	(23,28]	male	white	5	native	4	5	6
4803646362	5	1	7	5	3	7	4	3	4	5	6	5	4	6	7	4	4	5	4	4	4	5	6	3	england60	us	57	(53,58]	female	white	1	native	5	5	2
4803630488	3	1	6	6	5	5	4	4	3	5	6	6	5	7	7	4	4	4	5	4	5	3	6	4	england60	us	25	(23,28]	male	white	3	native	3	1	3
4803629288	3	2	6	5	3	3	4	4	3	5	5	3	3	5	6	3	2	3	3	3	3	3	4	3	england60	us	38	(33,38]	male	mixed	3	native	2	5	2
4803628760	4	2	4	3	5	5	4	5	6	6	5	5	4	4	6	3	5	5	4	5	4	5	5	3	england60	us	27	(23,28]	male	white	7	native	4	5	3
4803622079	2	4	2	4	3	5	2	2	1	6	7	4	1	3	6	2	1	1	2	4	3	1	6	1	england60	us	24	(23,28]	male	poc	7	native	4	7	3
4803614211	1	1	7	7	2	2	4	3	5	2	6	4	1	7	7	1	4	4	4	1	2	1	4	1	england60	us	27	(23,28]	male	mixed	7	native	4	5	11
4803602719	3	2	4	6	5	5	2	4	2	6	6	4	2	5	7	2	2	6	5	5	4	4	5	3	england60	us	44	(43,48]	male	white	4	native	2	7	8
4803593455	6	3	4	3	5	6	2	4	4	5	7	5	2	6	7	3	2	2	3	4	3	4	5	2	england60	us	25	(23,28]	male	white	1	native	3	4	3
4803592537	7	3	5	5	4	6	5	5	7	5	6	5	5	6	6	5	5	5	6	6	6	6	6	6	england60	us	26	(23,28]	female	poc	7	native	5	7	5
4803591441	2	2	4	3	4	4	4	3	4	5	5	3	4	6	5	3	3	4	3	5	3	6	5	4	england60	us	41	(38,43]	female	white	4	native	4	7	2
4803583179	4	4	3	5	5	3	3	4	3	3	4	4	3	5	5	4	4	4	4	5	5	4	4	4	england60	us	23	[18,23]	male	poc	4	native	4	5	4
4803581270	7	5	7	7	7	5	3	5	5	7	7	7	1	7	7	3	1	7	7	7	3	6	6	1	england60	us	40	(38,43]	female	poc	7	native	3	7	8
4803580910	5	2	6	6	5	5	6	5	5	6	6	5	5	6	6	4	5	5	5	5	5	5	6	5	england60	us	47	(43,48]	female	white	7	native	2	6	2
4803580468	5	2	6	3	4	6	6	4	5	6	7	7	4	6	7	4	4	5	6	6	5	5	5	4	england60	us	31	(28,33]	male	mixed	3	native	4	6	3
4803577681	2	1	2	7	7	4	1	2	5	7	7	7	1	3	7	2	2	1	3	2	2	2	7	1	england60	us	25	(23,28]	male	white	5	native	4	5	4
4803576600	3	2	6	5	5	6	5	5	5	6	5	5	2	6	6	3	3	2	4	5	4	4	5	3	england60	us	28	(23,28]	male	poc	7	native	3	6	4
4803576073	5	2	5	6	5	4	4	4	5	6	6	5	4	5	6	4	4	5	5	4	4	5	5	4	england60	us	26	(23,28]	male	white	5	native	4	3	6
4803570397	4	5	5	2	2	5	4	2	3	2	3	5	3	5	3	2	2	2	3	3	4	3	3	2	england60	us	36	(33,38]	male	white	3	native	4	7	5
4803569586	3	3	4	4	2	5	4	4	2	4	3	4	3	4	4	5	3	4	4	4	4	3	3	4	england60	us	30	(28,33]	male	white	6	native	2	5	2
4803568079	1	2	5	3	5	4	3	3	2	5	6	5	3	4	6	3	3	4	4	2	5	3	5	2	england60	us	42	(38,43]	male	mixed	1	native	5	7	2
4803558753	4	2	6	5	6	6	5	4	6	6	5	5	5	6	7	3	4	5	6	4	5	5	6	5	england60	us	27	(23,28]	male	white	1	native	2	6	3
4803558587	3	2	6	4	5	3	4	5	2	5	5	3	4	7	6	2	3	4	5	3	3	3	5	2	england60	us	25	(23,28]	male	mixed	7	native	3	6	2
4803554991	5	5	5	4	3	4	3	4	3	5	5	3	3	5	4	4	3	4	5	3	3	4	5	4	england60	us	30	(28,33]	male	poc	5	native	4	5	3
4803552196	5	1	6	4	5	6	3	6	4	5	5	5	5	6	3	4	6	6	5	6	5	5	6	4	england60	us	27	(23,28]	female	white	6	native	3	1	2
4803550841	4	3	6	5	6	5	4	6	5	5	6	4	6	6	6	4	6	6	6	5	5	4	6	5	england60	us	25	(23,28]	male	white	7	native	4	5	5
4803548532	5	3	6	1	1	2	3	6	2	4	2	1	5	3	5	1	2	1	2	1	1	1	2	4	england60	us	49	(48,53]	male	mixed	1	native	2	3	2
4803546158	2	1	7	3	4	6	6	7	4	6	6	4	6	7	5	4	7	7	7	5	7	5	5	6	england60	us	26	(23,28]	female	white	3	native	2	6	3
4803545674	5	4	5	4	5	5	4	3	4	5	5	5	3	5	6	4	3	4	4	4	5	5	4	3	england60	us	30	(28,33]	male	poc	7	native	4	4	3
4803543982	4	2	5	3	4	4	4	2	6	6	7	4	2	4	6	4	2	3	3	2	3	2	6	2	england60	us	36	(33,38]	male	white	1	native	5	7	4
4803543901	2	5	2	3	2	2	2	3	2	4	4	2	2	2	3	1	3	3	2	2	2	3	3	2	england60	us	25	(23,28]	male	white	7	native	4	5	3
4803543496	4	1	7	7	6	6	5	5	4	6	6	5	6	7	7	4	6	6	6	5	5	5	7	5	england60	us	27	(23,28]	female	white	7	native	4	7	4
4803542662	2	1	6	6	5	4	3	3	4	6	6	7	4	6	6	3	3	7	7	4	4	4	5	3	england60	us	36	(33,38]	female	white	6	native	4	7	4
4803542542	5	1	3	5	6	3	2	2	5	7	7	6	2	4	7	1	1	5	5	5	3	2	6	1	england60	us	64	(63,68]	female	poc	4	native	4	7	2
4803539016	2	2	3	6	3	3	2	3	2	3	2	3	2	6	3	3	3	2	3	3	2	3	2	3	england60	us	26	(23,28]	male	mixed	5	native	4	5	3
4803534557	3	3	4	2	4	4	4	2	4	5	6	4	1	3	7	2	2	2	2	3	2	3	5	2	england60	us	49	(48,53]	male	white	7	native	2	7	1
4803532862	5	3	6	5	5	5	5	6	6	5	5	6	5	5	5	4	5	5	5	5	5	5	6	5	england60	us	33	(28,33]	male	white	3	native	4	3	2
4803528182	6	6	6	6	6	6	6	6	6	5	6	6	6	6	6	6	5	6	6	6	6	6	6	5	england60	us	28	(23,28]	male	white	5	native	2	5	2
4803528043	5	2	7	7	5	4	5	2	5	5	5	6	1	6	7	2	1	4	3	3	3	4	5	2	england60	us	53	(48,53]	female	white	6	native	5	6	2
4803526440	4	1	6	7	6	5	4	5	4	5	6	3	5	6	6	4	5	6	6	4	4	5	4	4	england60	us	54	(53,58]	female	white	7	native	3	5	3
4803524749	6	3	3	7	6	5	3	2	6	6	7	5	3	2	7	3	3	3	3	3	3	2	6	3	england60	us	48	(43,48]	female	mixed	7	native	3	7	3
4803523002	4	1	6	7	7	7	3	4	5	7	7	6	3	4	7	3	3	3	4	3	3	4	6	2	england60	us	33	(28,33]	female	white	5	native	2	3	2
4803521970	3	3	7	7	5	5	7	7	5	5	5	7	5	7	6	6	5	6	7	6	6	5	6	6	england60	us	39	(38,43]	male	white	7	native	2	7	4
4803521536	3	1	4	6	6	3	4	4	2	5	5	4	3	5	6	2	3	4	4	3	4	4	4	3	england60	us	29	(28,33]	female	white	2	native	3	7	7
4803520130	4	3	3	3	4	4	4	4	4	4	4	4	4	3	5	4	4	4	4	4	4	4	4	4	england60	us	22	[18,23]	male	white	1	native	4	6	1
4803519466	3	2	6	6	4	5	4	5	4	4	5	4	4	6	6	4	4	4	4	4	5	4	4	4	england60	us	40	(38,43]	male	white	5	native	3	7	9
4803519199	5	1	6	5	5	2	2	3	2	5	5	2	5	4	5	6	7	6	4	6	6	3	6	6	england60	us	26	(23,28]	male	white	4	native	2	5	3
4803518981	2	1	7	7	7	5	2	6	5	6	4	4	3	5	7	2	5	2	2	5	5	4	5	4	england60	us	34	(33,38]	female	mixed	7	native	4	7	7
4803518236	5	2	6	2	2	3	2	3	3	5	4	4	2	5	6	3	1	3	4	3	2	4	3	2	england60	us	28	(23,28]	male	white	3	native	4	3	4
4803515908	5	3	5	3	4	4	3	2	2	6	4	4	4	3	4	3	3	3	3	4	4	4	4	3	england60	us	35	(33,38]	male	white	1	native	2	6	2
4803515301	4	2	6	7	2	5	5	4	5	5	5	3	3	5	7	4	3	4	3	4	4	4	4	2	england60	us	26	(23,28]	male	white	1	native	3	7	2
4803515288	1	1	2	4	5	5	2	4	2	5	6	3	2	5	2	2	3	5	3	3	4	2	5	2	england60	us	33	(28,33]	male	white	7	native	5	7	8
4803515000	2	2	2	4	4	2	2	2	5	5	2	2	2	2	5	2	2	2	2	3	2	2	5	2	england60	us	26	(23,28]	male	poc	7	native	4	7	3
4803513020	5	5	6	5	2	1	7	4	3	2	5	5	6	1	3	2	7	2	6	2	4	3	2	1	england60	us	27	(23,28]	female	mixed	5	native	2	6	4
4803512109	4	2	5	4	4	4	5	4	4	5	5	5	3	4	5	2	3	4	5	4	3	4	4	3	england60	us	27	(23,28]	male	poc	6	native	4	7	6
4803510410	4	1	7	3	7	7	7	7	1	4	7	7	4	7	7	7	7	7	7	7	7	4	4	4	england60	us	28	(23,28]	female	white	5	native	3	5	4
4803510055	4	1	3	7	7	3	3	5	5	6	7	6	1	7	7	1	3	6	6	5	4	5	7	2	england60	us	55	(53,58]	female	white	6	native	3	6	2
4803509260	5	1	6	7	4	5	4	3	2	5	5	5	2	6	5	4	3	4	5	4	5	3	3	3	england60	us	38	(33,38]	female	white	6	native	3	5	3
4803506723	4	3	5	4	5	4	1	5	5	6	6	7	2	6	7	4	2	3	5	4	3	3	5	2	england60	us	43	(38,43]	female	white	3	native	4	6	2
4803505690	6	1	6	6	5	5	4	3	3	6	5	5	3	7	7	2	1	6	6	4	3	4	6	2	england60	us	57	(53,58]	female	white	4	native	2	5	2
4803505633	7	1	6	3	6	6	6	4	7	7	7	7	2	6	7	2	1	2	2	5	6	5	6	2	england60	us	26	(23,28]	female	white	6	native	4	7	4
4803504557	3	1	3	7	3	4	2	4	3	4	4	2	3	3	6	2	1	3	4	4	3	3	4	2	england60	us	45	(43,48]	male	white	4	native	4	7	3
4803503741	7	1	6	5	4	5	5	4	4	6	6	2	2	5	6	3	2	4	3	7	3	6	6	2	england60	us	24	(23,28]	male	poc	7	native	4	6	11
4803503361	5	3	4	3	4	6	6	5	2	5	5	6	5	4	2	4	7	5	3	3	5	5	3	6	england60	us	21	[18,23]	female	poc	7	native	4	6	5
4803502390	4	1	2	3	1	5	1	4	1	1	1	4	2	7	7	1	1	1	3	1	1	1	1	3	england60	us	26	(23,28]	male	poc	4	native	3	1	2
4803502063	2	1	4	6	4	4	5	3	2	3	4	4	4	6	6	3	3	3	5	4	4	3	5	3	england60	us	27	(23,28]	male	mixed	3	native	4	1	7
4803499631	4	5	4	4	4	5	2	2	3	3	4	3	2	2	4	2	2	3	2	3	3	3	4	1	england60	us	36	(33,38]	female	white	6	native	3	5	3
4803498105	4	2	5	6	5	2	5	5	3	7	6	5	5	6	6	4	5	2	6	5	6	6	7	2	england60	us	23	[18,23]	female	white	4	native	1	2	3
4803496381	3	1	5	4	6	4	2	3	2	7	6	5	3	6	7	2	4	5	4	4	5	4	6	2	england60	us	36	(33,38]	female	white	2	native	4	5	2
4803496204	5	5	2	1	6	7	2	1	5	5	5	6	1	3	7	1	1	2	3	4	2	5	5	1	england60	us	41	(38,43]	female	white	6	native	4	7	2
4803494433	2	4	6	3	4	5	4	4	4	5	6	5	4	7	6	3	4	5	5	5	4	5	4	4	england60	us	25	(23,28]	male	poc	7	native	2	6	2
4803494077	4	2	6	4	4	5	4	4	5	6	6	6	4	6	7	4	4	5	5	4	4	5	5	2	england60	us	33	(28,33]	female	white	5	native	4	6	3
4803493324	2	2	6	7	6	4	4	4	2	5	5	5	3	6	7	4	3	6	6	4	6	4	4	3	england60	us	42	(38,43]	female	white	6	native	2	4	2
4803492782	5	6	6	7	2	6	3	2	2	3	3	5	1	5	5	6	1	2	4	2	1	2	3	1	england60	us	26	(23,28]	female	white	7	native	3	5	4
4803492517	2	3	4	1	2	4	3	3	4	3	3	5	2	4	3	2	2	3	3	3	2	2	2	2	england60	us	25	(23,28]	male	white	1	native	4	6	2
4803492365	5	1	7	3	6	4	4	3	7	5	5	4	2	7	7	5	5	5	6	5	5	5	5	3	england60	us	31	(28,33]	female	white	1	native	4	6	7
4803491886	3	1	5	3	1	4	3	1	1	2	3	4	1	1	3	2	1	2	2	2	2	2	5	2	england60	us	29	(28,33]	male	white	4	native	4	7	6
4803490827	5	1	7	7	5	6	4	6	7	7	7	3	6	7	7	3	3	4	7	6	6	7	7	5	england60	us	26	(23,28]	male	white	5	native	4	7	3
4803490191	4	1	7	6	6	5	5	4	6	7	7	4	2	7	7	3	2	6	6	5	4	5	7	2	england60	us	57	(53,58]	male	white	1	native	3	5	1
4803489662	3	2	3	3	4	4	4	3	3	5	5	4	2	6	7	3	3	3	4	4	3	4	5	2	england60	us	23	[18,23]	male	white	4	native	2	6	2
4803489126	4	4	4	4	4	4	4	5	4	4	5	4	5	5	4	4	4	4	5	5	5	4	4	4	england60	us	23	[18,23]	male	poc	2	native	4	7	3
4803488321	2	2	6	1	2	3	2	2	2	2	2	2	2	5	6	2	2	2	2	2	2	2	2	2	england60	us	28	(23,28]	male	white	6	native	3	6	4
4803487280	5	3	5	5	3	5	5	3	5	4	6	6	2	5	6	4	3	5	5	5	5	2	4	2	england60	us	40	(38,43]	male	white	6	native	2	6	3
4803487236	2	1	7	7	3	7	3	7	3	3	4	4	6	7	7	6	6	7	7	2	7	2	3	7	england60	us	30	(28,33]	female	white	7	native	4	5	6
4803487072	5	4	7	7	6	7	5	5	6	6	6	7	3	7	7	3	3	6	6	6	6	5	6	2	england60	us	57	(53,58]	male	white	3	native	2	7	5
4803485994	3	1	5	6	3	3	5	4	5	4	4	4	3	4	4	3	3	4	3	4	3	4	4	4	england60	us	25	(23,28]	female	poc	7	native	2	5	2
4803485010	5	1	5	3	6	7	2	6	3	7	7	6	3	7	7	2	6	7	7	5	6	6	7	6	england60	us	48	(43,48]	female	white	1	native	4	7	3
4803484841	3	2	7	7	5	6	2	3	2	5	5	6	2	6	6	6	2	5	4	4	4	5	6	1	england60	us	31	(28,33]	female	white	5	native	3	5	4
4803484539	3	2	3	3	4	3	3	3	2	3	5	4	3	3	6	3	3	4	3	3	3	4	4	2	england60	us	55	(53,58]	female	poc	4	native	4	7	4
4803484131	4	1	7	7	5	6	5	5	6	7	6	6	2	5	7	6	2	6	5	5	6	6	6	2	england60	us	23	[18,23]	female	white	4	native	2	7	6
4803483709	4	5	4	3	3	5	3	3	5	5	4	6	2	5	4	3	1	2	3	5	2	2	5	2	england60	us	34	(33,38]	female	poc	7	native	4	7	1
4803483666	6	1	6	5	5	5	5	5	5	4	6	5	5	6	6	4	4	6	4	5	5	5	5	4	england60	us	38	(33,38]	male	poc	6	native	4	7	3
4803483517	3	1	5	5	2	3	5	1	2	5	6	5	1	6	7	3	2	4	4	3	3	2	6	3	england60	us	37	(33,38]	female	white	4	native	2	7	3
4803483454	4	1	6	4	6	4	4	4	4	6	6	4	4	6	7	4	4	4	4	4	4	4	6	3	england60	us	37	(33,38]	male	white	4	native	3	3	5
4803483408	2	4	3	2	2	2	2	2	2	2	2	3	3	3	3	2	3	2	2	2	2	2	2	2	england60	us	23	[18,23]	male	white	6	native	4	7	7
4803483397	1	4	6	5	6	5	3	5	3	7	6	4	4	7	7	4	3	5	6	5	6	5	7	3	england60	us	25	(23,28]	female	white	6	native	2	6	2
4803483237	3	2	6	3	3	3	3	6	3	4	5	4	2	7	7	3	2	4	4	4	4	3	4	3	england60	us	26	(23,28]	female	white	6	native	3	5	2
4803483207	2	1	5	3	1	2	2	3	1	5	5	2	1	3	7	1	1	2	3	2	3	4	4	1	england60	us	34	(33,38]	male	white	6	native	2	5	3
4803483102	3	1	4	3	6	6	2	1	5	7	7	2	1	3	7	1	1	1	2	1	1	2	7	1	england60	us	31	(28,33]	male	white	5	native	4	7	5
4803482717	1	1	2	3	6	2	2	3	4	6	6	4	2	3	6	3	3	2	3	4	2	3	7	2	england60	us	23	[18,23]	male	white	3	native	4	7	4
4803482625	2	1	3	3	6	5	4	2	4	6	7	5	3	2	7	2	2	7	6	3	4	4	6	3	england60	us	31	(28,33]	male	white	6	native	4	5	2
4803482619	2	1	3	2	2	2	2	2	2	4	4	2	2	3	4	2	2	2	3	2	2	3	4	2	england60	us	28	(23,28]	male	poc	7	native	2	5	8
4803482489	3	2	3	3	3	3	2	3	2	5	5	2	3	3	4	3	3	3	4	2	3	2	4	3	england60	us	27	(23,28]	male	poc	6	native	2	6	2
4803482421	2	2	5	6	3	5	3	3	2	6	6	6	3	3	6	3	3	2	5	3	2	3	5	2	england60	us	25	(23,28]	male	white	5	native	4	7	5
4803482387	2	2	4	5	4	6	4	6	2	6	6	6	3	6	6	2	2	6	4	6	4	4	5	2	england60	us	36	(33,38]	male	white	7	native	3	4	2
4803482294	3	3	7	7	5	7	6	6	6	6	5	5	4	7	7	6	4	6	5	6	6	4	5	4	england60	us	39	(38,43]	female	white	5	native	3	5	3
4803482245	2	2	3	4	3	3	2	2	3	4	4	5	1	2	7	1	1	3	2	3	3	3	2	1	england60	us	48	(43,48]	male	white	5	native	5	6	2
4803482216	1	2	5	6	3	5	3	7	5	3	5	5	7	7	7	1	5	5	6	6	5	5	2	7	england60	us	28	(23,28]	male	white	7	native	2	2	5
4803482118	5	2	3	5	3	5	3	4	4	6	5	6	2	5	7	3	1	4	3	4	2	4	5	2	england60	us	52	(48,53]	male	white	1	native	2	3	2
4803481790	3	2	4	4	5	4	4	3	3	4	4	3	2	3	5	3	2	3	5	3	2	3	3	3	england60	us	29	(28,33]	male	poc	6	native	4	7	3
4803481726	5	5	2	5	3	5	4	2	2	6	3	6	3	5	6	6	2	5	5	6	5	3	5	2	england60	us	43	(38,43]	female	white	7	native	4	7	2
4803481695	6	3	6	6	6	6	5	5	7	6	6	7	3	5	5	6	3	6	6	5	5	5	6	3	england60	us	64	(63,68]	female	white	5	native	2	7	6
4803481523	3	1	6	6	6	3	4	5	4	6	6	5	3	5	7	4	3	4	4	4	3	4	4	3	england60	us	22	[18,23]	male	white	4	native	2	5	5
4803481504	5	2	7	3	7	7	3	6	5	6	6	6	5	6	5	5	4	5	6	5	6	6	4	5	england60	us	48	(43,48]	female	white	7	native	5	7	4
4803481471	5	2	5	3	2	2	2	3	6	4	6	3	1	5	3	2	5	3	6	3	4	3	5	6	england60	us	32	(28,33]	female	poc	6	native	3	2	2
4803481318	3	2	7	5	4	7	7	3	5	6	6	6	3	4	6	6	1	6	4	3	4	3	5	2	england60	us	25	(23,28]	female	white	1	native	4	6	2
4803481133	4	3	6	5	4	2	2	1	2	3	4	6	1	2	6	1	1	1	1	1	1	1	2	1	england60	us	34	(33,38]	female	white	3	native	2	5	3
4803480882	3	2	6	4	6	7	4	5	6	6	7	6	3	4	7	5	4	5	5	5	3	4	5	3	england60	us	30	(28,33]	male	white	7	native	2	7	3
4803480797	5	3	4	5	5	5	4	3	5	5	5	5	2	3	6	2	2	3	2	4	3	4	5	3	england60	us	29	(28,33]	male	white	1	native	4	1	3
4803480793	3	3	6	4	3	4	4	4	3	4	5	5	3	6	6	2	4	4	5	3	3	2	4	4	england60	us	44	(43,48]	male	white	5	native	4	7	3
4803480709	2	2	2	2	2	2	2	1	1	3	4	4	2	2	7	1	2	1	2	4	2	2	3	1	england60	us	37	(33,38]	male	white	5	native	4	6	5
4803480659	6	1	3	3	7	7	6	7	7	7	7	7	7	6	6	7	6	6	7	6	7	7	7	7	england60	us	29	(28,33]	female	poc	7	native	5	6	6
4803480631	5	2	7	7	5	5	3	6	4	6	7	5	3	7	7	2	1	3	3	3	4	3	6	4	england60	us	36	(33,38]	male	white	7	native	2	3	8
4803480536	6	2	6	6	2	6	4	6	5	5	6	5	6	6	6	6	5	6	7	7	5	5	3	4	england60	us	31	(28,33]	female	mixed	7	native	3	6	4
4803480420	1	1	7	4	7	4	1	1	1	7	7	4	1	4	7	1	1	1	4	1	1	1	7	1	england60	us	34	(33,38]	female	white	4	native	2	6	1
4804560846	2	1	5	6	6	6	6	3	2	7	6	2	6	6	7	3	6	7	7	2	6	4	6	6	england60	uk	18	[18,23]	male	white	7	native	3	1	4
4804548470	4	1	3	6	4	5	3	3	1	5	5	7	1	3	7	2	2	3	4	3	4	2	5	2	england60	uk	22	[18,23]	female	white	1	native	4	1	5
4804523234	5	1	6	7	5	3	3	4	2	4	5	5	3	7	7	3	3	4	5	3	4	3	5	3	england60	uk	50	(48,53]	female	white	7	native	4	7	7
4804516117	5	4	4	4	3	5	4	5	2	5	3	3	5	5	3	5	5	5	5	5	5	5	3	5	england60	uk	18	[18,23]	female	white	1	native	3	5	1
4804511746	5	2	3	2	6	4	2	3	3	5	7	5	2	4	7	2	2	5	6	5	4	3	6	2	england60	uk	24	(23,28]	female	white	2	native	4	5	4
4804511292	3	1	3	7	7	6	3	2	4	7	6	7	3	5	7	5	3	6	7	5	4	4	6	3	england60	uk	29	(28,33]	female	white	4	native	4	7	3
4804501010	5	1	3	7	5	4	5	4	3	6	4	6	3	6	7	3	3	4	4	3	3	4	6	4	england60	uk	34	(33,38]	female	white	2	native	5	2	2
4804489065	3	1	5	6	5	3	3	4	3	5	5	5	2	5	6	2	3	4	4	3	4	3	5	3	england60	uk	61	(58,63]	male	white	6	native	4	7	4
4804487217	4	2	3	2	2	3	3	3	4	4	5	5	2	4	6	2	2	2	2	3	4	2	3	2	england60	uk	25	(23,28]	female	white	4	native	4	7	6
4804485377	3	2	2	3	2	3	2	3	2	4	5	3	3	3	5	2	4	3	3	2	2	4	4	3	england60	uk	21	[18,23]	male	white	7	native	3	7	9
4804484421	5	1	4	7	7	7	3	5	7	7	7	6	4	7	7	3	4	5	6	5	5	5	7	4	england60	uk	28	(23,28]	female	white	5	native	1	5	7
4804473670	3	2	3	7	5	4	2	2	4	6	6	2	2	3	6	2	2	3	3	2	2	2	6	2	england60	uk	23	[18,23]	male	white	6	native	4	1	3
4804470931	5	1	3	3	6	4	4	2	4	6	6	5	3	2	7	2	3	6	5	4	3	3	6	2	england60	uk	46	(43,48]	female	white	6	native	4	7	4
4804464602	6	2	3	7	6	6	4	3	4	5	6	6	3	5	7	3	2	5	4	5	4	4	5	3	england60	uk	35	(33,38]	male	white	6	native	3	5	4
4804446737	3	3	2	7	2	5	2	2	2	1	3	5	1	2	6	3	3	2	3	3	2	1	5	1	england60	uk	20	[18,23]	male	white	5	native	4	1	3
4804446722	5	1	7	7	5	5	4	5	6	7	6	5	4	7	7	4	4	6	5	5	5	5	6	4	england60	uk	45	(43,48]	female	white	6	native	4	6	3
4804443852	5	3	5	7	5	3	6	6	2	5	6	7	1	4	7	7	4	5	6	5	2	5	6	3	england60	uk	20	[18,23]	male	white	3	native	4	1	4
4804442199	2	1	4	3	5	2	2	3	1	5	5	2	2	3	6	2	2	2	2	2	2	3	5	1	england60	uk	24	(23,28]	male	poc	7	native	3	6	2
4804440597	3	1	5	1	4	4	3	3	2	2	4	4	2	4	6	2	1	2	4	3	2	3	2	1	england60	uk	20	[18,23]	male	white	6	native	3	1	4
4804439688	5	3	5	5	5	4	4	5	4	5	5	6	4	5	5	4	4	4	5	6	5	5	5	4	england60	uk	26	(23,28]	female	white	2	native	5	1	6
4804439312	3	1	2	7	6	4	2	5	3	5	6	6	2	4	6	2	2	6	4	4	3	3	5	2	england60	uk	36	(33,38]	male	white	6	native	4	6	3
4804438741	3	1	5	6	7	4	1	3	5	7	6	6	1	4	7	4	1	5	5	3	2	3	7	2	england60	uk	45	(43,48]	female	white	1	native	3	2	3
4804437926	5	1	5	7	7	5	5	6	5	7	6	7	4	7	7	3	4	7	6	6	5	5	7	4	england60	uk	38	(33,38]	female	white	6	native	4	7	4
4804434256	4	2	5	6	5	5	5	4	6	6	6	5	2	5	7	4	2	4	4	5	4	4	6	3	england60	uk	21	[18,23]	female	white	2	native	4	1	3
4804425173	5	1	7	7	5	6	6	5	5	7	5	6	4	7	7	6	4	4	4	4	5	5	7	4	england60	uk	29	(28,33]	female	white	1	native	4	6	2
4804421494	4	2	3	3	4	2	2	3	3	5	5	6	1	4	6	1	1	4	1	4	2	2	5	1	england60	uk	31	(28,33]	female	white	1	native	5	5	3
4804415700	1	1	2	6	7	5	1	2	6	7	7	6	1	5	7	2	1	3	7	4	5	3	7	2	england60	uk	50	(48,53]	female	white	6	native	4	7	4
4804415579	3	2	6	3	6	5	5	5	4	4	6	5	4	6	6	5	5	5	5	5	5	5	4	4	england60	uk	23	[18,23]	female	poc	5	native	4	7	2
4804415094	5	2	4	6	6	7	4	6	5	6	6	4	4	6	6	4	4	4	4	7	4	7	5	4	england60	uk	33	(28,33]	female	white	5	native	4	6	3
4804413563	3	2	5	5	2	3	3	1	3	3	3	5	1	4	6	2	1	2	1	2	2	2	3	1	england60	uk	33	(28,33]	male	white	6	native	5	7	3
4804413057	3	1	4	4	6	5	4	3	3	5	4	5	2	6	7	2	2	3	3	4	4	4	6	3	england60	uk	28	(23,28]	male	white	7	native	4	5	3
4804410301	4	2	5	6	5	5	3	4	3	5	5	5	3	4	6	2	3	5	5	4	3	4	5	4	england60	uk	31	(28,33]	female	white	4	native	4	7	3
4804409377	4	1	2	4	7	5	5	1	3	7	7	7	1	1	7	1	2	1	5	3	2	1	7	1	england60	uk	23	[18,23]	male	white	2	native	4	5	3
4804407789	4	1	7	5	1	5	5	1	7	7	7	7	1	6	7	2	1	2	3	4	2	1	6	2	england60	uk	29	(28,33]	female	white	7	native	4	5	5
4804403594	3	1	4	4	3	5	5	4	2	4	6	4	1	3	6	1	3	5	3	4	3	2	5	3	england60	uk	28	(23,28]	female	white	2	native	2	5	2
4804399604	5	3	5	5	5	5	4	4	5	5	5	5	4	5	5	4	4	4	5	4	4	4	5	4	england60	uk	34	(33,38]	male	poc	7	native	5	5	1
4804394174	3	2	2	2	5	3	2	2	5	5	6	6	2	2	6	3	3	3	3	3	2	2	5	2	england60	uk	22	[18,23]	male	white	7	native	4	1	5
4804392291	5	3	3	7	6	5	3	3	5	7	7	5	4	3	7	3	4	6	5	3	3	4	7	3	england60	uk	42	(38,43]	male	white	7	native	2	6	2
4804392146	2	1	6	7	2	3	2	2	2	3	3	5	2	6	7	2	2	3	2	2	2	2	3	2	england60	uk	26	(23,28]	female	white	6	native	4	6	3
4804385194	4	1	5	3	4	6	3	4	4	4	6	6	6	6	6	3	4	3	5	4	4	3	4	6	england60	uk	34	(33,38]	male	white	7	native	4	5	3
4804377726	2	1	5	3	4	5	2	4	2	6	7	7	2	4	7	2	2	5	5	5	4	2	6	1	england60	uk	21	[18,23]	female	white	7	native	4	1	2
4804374796	4	1	5	6	3	6	4	2	5	6	7	5	1	5	7	2	2	5	3	2	4	4	7	2	england60	uk	36	(33,38]	female	white	7	native	5	7	8
4804374782	4	4	2	6	2	5	4	3	3	3	3	4	2	2	3	2	2	2	3	4	2	3	3	2	england60	uk	39	(38,43]	female	white	5	native	4	7	3
4804374516	2	1	3	3	6	4	2	3	4	6	6	5	3	4	7	2	3	5	5	5	3	3	6	2	england60	uk	41	(38,43]	female	poc	6	native	4	5	8
4804373697	3	3	5	3	6	5	4	3	5	6	5	6	5	5	6	4	4	5	3	5	5	5	6	2	england60	uk	35	(33,38]	male	white	6	native	3	5	5
4804373124	2	2	4	2	1	2	1	2	2	5	6	5	3	5	3	1	1	1	3	1	1	1	3	2	england60	uk	20	[18,23]	male	white	4	native	3	5	5
4804371874	2	1	2	5	3	3	2	2	2	1	5	3	2	2	7	1	2	1	2	1	1	3	3	2	england60	uk	24	(23,28]	female	white	1	native	4	1	11
4804370388	4	2	5	3	6	6	4	4	6	5	5	5	4	5	5	4	5	5	5	6	5	5	5	5	england60	uk	20	[18,23]	male	white	4	native	3	1	3
4804369566	3	1	6	7	4	6	2	5	4	6	6	5	2	4	7	2	1	4	4	2	4	3	3	2	england60	uk	46	(43,48]	female	white	5	native	5	7	7
4804368738	4	1	7	1	2	6	6	4	6	5	5	3	4	5	7	4	3	3	4	3	3	3	4	4	england60	uk	29	(28,33]	female	white	7	native	4	5	3
4804363938	2	1	3	6	6	5	2	3	6	6	6	5	1	2	7	2	2	3	3	3	2	3	5	2	england60	uk	30	(28,33]	female	white	6	native	3	1	2
4804363847	5	3	4	6	5	5	4	4	5	7	5	6	2	5	7	5	3	5	4	6	5	4	6	1	england60	uk	22	[18,23]	female	white	5	native	3	1	2
4804363410	3	2	3	5	3	4	3	4	5	3	5	5	1	2	4	2	2	2	3	2	2	3	4	3	england60	uk	44	(43,48]	female	white	7	native	5	6	9
4804362086	5	1	7	4	5	6	6	4	5	5	5	5	3	4	7	4	4	5	5	4	5	4	5	4	england60	uk	53	(48,53]	female	white	7	native	4	5	2
4804358458	3	1	6	7	6	4	3	6	5	7	7	6	4	7	7	3	4	6	6	3	6	5	6	4	england60	uk	45	(43,48]	female	white	6	native	4	7	4
4804357769	5	3	1	4	1	5	1	1	4	4	4	3	1	1	2	1	1	1	1	1	1	1	4	1	england60	uk	23	[18,23]	male	white	7	native	4	7	3
4804357052	6	3	5	3	3	7	6	6	5	6	5	5	7	6	6	5	5	6	6	7	6	6	6	5	england60	uk	29	(28,33]	male	white	1	native	3	7	2
[truncated: 951 more rows]
