# Supplementary material for: The Position-Reputation-Information (PRI) scale of individual prestige
Source: PLoS One. 2020 Jun 25;15(6):e0234428. doi: 10.1371/journal.pone.0234428 (PMC7316272; doi:10.1371/journal.pone.0234428)
Supplement: S1 Data — Archive of data sets (as RDS and CSV) and R code (pri_analyses, as R Markdown script and PDF document) used for all analyses and the generation of figures, in ZIP format. Data sets included are: free list data (list_f and data_f), pilot study attitudinal data (data_p), scale construction study attitudinal data (data_s) and triad data (data_t), scale evaluation study attitudinal data (data_c), and criterion validity comparative attitudinal data (data_v). The final confirmatory lavaan model object (cfa_pri.RDS) is also included. See S1 Metadata for full descriptions of data sets, types, and variables. (ZIP) [file pone.0234428.s003.zip › pri_analyses.Rmd]

---
title: |
  | **The Position-Reputation-Information (PRI) scale of individual prestige**
  | Supplementary Material Data S2: Analyses
output:
    pdf_document:
      highlight: haddock
geometry: margin=1in
fontfamily: mathpazo
fontsize: 11pt
linkcolor: darkcyan
urlcolor: darkcyan
subparagraph: yes
header-includes:
    - \definecolor{darkcyan}{rgb}{0.0, 0.55, 0.55}
    - \usepackage{titling}
    - \pretitle{\begin{flushleft}\huge}
    - \posttitle{\end{flushleft}}
    - \usepackage{titlesec}
    - \titleformat{\section}{\normalfont\LARGE\bfseries}{\thesection}{}{}
    - \titleformat{\subsection}{\normalfont\LARGE\bfseries}{\thesubsection}{}{}
    - \titleformat{\subsubsection}{\normalfont\Large\bfseries}{\thesubsubsection}{}{}
---

**Richard E.W. Berl** ^1\*^, **Alarna N. Samarasinghe** ^2^,
**Fiona M. Jordan** ^2,3^, **Michael C. Gavin** ^1,3^


^1^ Department of Human Dimensions of Natural Resources, Colorado State University,
Fort Collins, Colorado, United States of America

^2^ Department of Anthropology and Archaeology, University of Bristol, Bristol,
United Kingdom

^3^ Max Planck Institute for the Science of Human History, Jena, Germany

\* Corresponding author
\hfill\break
E-mail: rewberl@colostate.edu


\bigskip
\bigskip


$\large\textbf{Requirements}$

1. The [R statistical computing environment](https://www.r-project.org/) and (optionally, but highly recommended) [RStudio](https://www.rstudio.com/)
2. R packages: *Rmisc*, *psych*, *e1071*, *MVN*, *lavaan*, *semTools*, *survey*, *lavaan.survey*, *semPlot*, *tidyr*, *dplyr*, *coin*, *rcompanion*, *ggplot2*, *corrplot*, *scatterplot3d*, *cluster*, *fpc*, *irr*  (and dependencies)

```{r install, eval=FALSE}
#   Run the following lines to install needed packages
install.packages(c("Rmisc", "psych", "e1071", "MVN", "lavaan", "semTools",
                   "survey", "lavaan.survey", "semPlot", "tidyr", "dplyr",
                   "coin", "rcompanion", "ggplot2", "corrplot",
                   "scatterplot3d", "cluster", "fpc", "irr"))
```

3. Data sets from the S2 Data ZIP in RDS format, extracted to the same directory as this file
4. The *EFA Comparison Data.R* script that implements the parallel analysis with comparison data method from Ruscio and Roche (2012), available from the ZIP file on John Ruscio's [website](https://ruscio.pages.tcnj.edu/quantitative-methods-program-code/)
5. To re-knit this document, you will also need:
    - Additional libraries including *knitr* and *rmarkdown*
    - An up-to-date installation of LaTeX (e.g. [MiKTeX](https://miktex.org/) or [MacTeX](https://www.tug.org/mactex/))
    
However, code chunks can be run sequentially from the *.Rmd* file without re-knitting.

The code in this file is commented to identify the analyses being done, but we do not provide any interpretation of the results here. See the Methods section of the paper for details.


```{r setup, include=FALSE, cache=FALSE}
knitr::opts_chunk$set(echo=TRUE, warning=FALSE, message=FALSE, cache=TRUE, fig.width=7.5, fig.height=7.5)

#   Load packages
library(Rmisc)
library(psych)
library(e1071)
library(MVN)
library(lavaan)
library(semTools)
library(survey)
library(lavaan.survey)
library(semPlot)
library(tidyr)
library(dplyr)
library(coin)
library(rcompanion)
library(ggplot2)
library(corrplot)
library(scatterplot3d)
library(cluster)
library(fpc)
library(irr)


#   Read in data
#       Pilot study attitudinal data
data.p = readRDS("data_p.RDS")
data.p.o = readRDS("data_p_o.RDS")  # ordered variables
#       Free list data
list.f = readRDS("list_f.RDS")
list.f.r = readRDS("list_f_r.RDS")  # with replacements
data.f = readRDS("data_f.RDS")  # demographic data
#       Scale construction study attitudinal data
data.s = readRDS("data_s.RDS")
data.s.o = readRDS("data_s_o.RDS")  # ordered variables
data.s.l = readRDS("data_s_l.RDS")  # long format
#       Scale construction study triad test data
data.t = readRDS("data_t.RDS")
#       Scale evaluation study attitudinal data
data.c = readRDS("data_c.RDS")
data.c.o = readRDS("data_c_o.RDS")  # ordered variables
data.c.l = readRDS("data_c_l.RDS")  # long format
#       Criterion validity comparative attitudinal data
data.v = readRDS("data_v.RDS")
data.v.o = readRDS("data_v_o.RDS")  # ordered variables
data.v.l = readRDS("data_v_l.RDS")  # long format


#   Set random number seed
set.seed(201704)

#   Color-blind friendly color schemes from Paul Tol
#   Source: https://personal.sron.nl/~pault/data/colourschemes.pdf
```

```{r functions, include=FALSE}
#   Program code to implement the methods described in Ruscio and Roche (2012)
#       Download and place in folder with this document and data
#       Source: https://ruscio.pages.tcnj.edu/quantitative-methods-program-code/
source("EFA Comparison Data.R")

#   Script to render table of contents
#       Source: https://www.garrickadenbuie.com/blog/2018/02/28/add-a-generated-table-of-contents-anywhere-in-rmarkdown/
#               https://gist.github.com/gadenbuie/c83e078bf8c81b035e32c3fc0cf04ee8
devtools::source_gist("c83e078bf8c81b035e32c3fc0cf04ee8", 
                      filename="render_toc.R")
```


\pagebreak


# CONTENTS

```{r toc, echo=FALSE, cache=FALSE}
render_toc("scale_pub_final_v2.Rmd", toc_header_name="CONTENTS")
```

\pagebreak


# STUDY 1: SCALE CONSTRUCTION {#sc}

## Item Generation {#sc_item}

### Pilot Study {#sc_item_pilot}

#### Checking Assumptions {#sc_item_pilot_init}

```{r pilot_efa_init1}
#   Check for multivariate normality
mardiaTest(data=data.p[,2:16], qqplot=T)
hzTest(data.p[,2:16], qqplot=F)
roystonTest(data.p[,2:16], qqplot=F)

#   Check for multivariate outliers
head(mvOutlier(data.p[,2:16], alpha=0.7, qqplot=T)$outlier, 10)

#       Loop to find rows of outlier observations for removal (warning: LONG,
#           uncomment to run)
# to.remove = as.numeric(as.character(mvOutlier(data.p[,2:16], alpha=0.7,
#                                               qqplot=F,
#                                               method="adj.quan")$outlier[1:3,1]))
# lines.to.remove = c()
# lines.progress = txtProgressBar(min=0, max=nrow(data.p), style=3, width=100)
# for (i in 1:nrow(data.p)) {
# x = as.numeric(as.character(mvOutlier(data.p[-i,2:16], alpha=0.7,
#                                       qqplot=F,
#                                       method="adj.quan")$outlier[1:8,1]))
#     if (!all(to.remove %in% x)) {
#         lines.to.remove = append(lines.to.remove, i)
#     }
#     setTxtProgressBar(lines.progress, i)
# }
# close(lines.progress)
# lines.to.remove

#       Result: 64 108 265

#       Check with results removed
head(mvOutlier(data.p[-c(64,108,265),2:16], alpha=0.7, qqplot=T,
               method="adj.quan")$outlier, 10)

#       Identify participants
data.p[c(64,108,265),]
data.p.to.remove = as.character(data.p$id[c(64,108,265)])

#       Remove participants
data.p = data.p[!as.character(data.p$id) %in% data.p.to.remove,]
data.p.o = data.p.o[!as.character(data.p.o$id) %in% data.p.to.remove,]

#   Check for univariate normality
uniPlot(data.p[,2:16], "histogram")

#   Check skewness
sort(apply(data.p[,2:16], 2, e1071::skewness), decreasing=T)

#   Check kurtosis
sort(apply(data.p[,2:16], 2, e1071::kurtosis, type=2), decreasing=T)
```

```{r pilot_efa_init2}
#   Check for linear relationships and correlations
#       Using non-ordinal dataset; lavCor fails due to empty ordinal levels
corrplot.mixed(lavCor(data.p[,2:16]), lower="ellipse", upper="number",
               order="hclust", hclust.method="ward.D",
               tl.cex=0.7, tl.pos="d", tl.col="black")
```

```{r pilot_efa_init3}
#   Check factorability
KMO(cor(data.p[,2:16], method="spearman"))
cortest.bartlett(cor(data.p[,2:16], method="spearman"),
                 length(unique(data.p$id)))

#   Sample size
length(unique(data.p$id))
#       Minimum
ncol(data.p[,2:16]) * (ncol(data.p[,2:16]) - 1) / 2
#       Subjects-to-variables ratio
length(unique(data.p$id)) / ncol(data.p[,2:16])
```

#### Exploratory Factor Analysis {#sc_item_pilot_efa}

```{r pilot_efa1}
#   Determine number of factors
EFA.Comp.Data(data.p[,2:16], F.Max=7, Alpha=0.05, Graph=T, Spearman=T)
```

Possible overdimensionalization [see van der Eijk and Rose (2015)].

```{r pilot_efa2}
#   Run EFA with 5 factors
p.ea = efaUnrotate(data.p[,2:16], 5, estimator="WLSMV")
p.eao = oblqRotate(p.ea, method="oblimin")
p.eao
inspect(p.ea, "rsquare")  # Communalities (r^2)
# summary(p.eao)    # Uncomment to view test statistics (se, p, ci)
# fitMeasures(p.ea, c("chisq","df","pvalue","cfi","tli","rmsea","srmr"))  
#       Uncomment to view listed fit measures
```

```{r pilot_efa3}
#   Run EFA with 4 factors
p.ea2 = efaUnrotate(data.p[,2:16], 4, estimator="WLSMV")
p.eao2 = oblqRotate(p.ea2, method="oblimin")
p.eao2
inspect(p.ea2, "rsquare")  # Communalities (r^2)
# summary(p.eao2)    # Uncomment to view test statistics (se, p, ci)
# fitMeasures(p.ea2, c("chisq","df","pvalue","cfi","tli","rmsea","srmr"))  
#       Uncomment to view listed fit measures
```

```{r pilot_efa4}
#   Run EFA with 3 factors
p.ea3 = efaUnrotate(data.p[,2:16], 3, estimator="WLSMV")
p.eao3 = oblqRotate(p.ea3, method="oblimin")
p.eao3
inspect(p.ea3, "rsquare")  # Communalities (r^2)
# summary(p.eao3)    # Uncomment to view test statistics (se, p, ci)
# fitMeasures(p.ea3, c("chisq","df","pvalue","cfi","tli","rmsea","srmr"))  
#       Uncomment to view listed fit measures
```

```{r pilot_efa5}
#   Remove 'reliable' and repeat
EFA.Comp.Data(data.p[,c(2,4:16)], F.Max=7, Alpha=0.05, Graph=T, Spearman=T)
```

```{r pilot_efa6}
#   Run EFA with 4 factors
p.ea4 = efaUnrotate(data.p[,c(2,4:16)], 4, estimator="WLSMV")
p.eao4 = oblqRotate(p.ea4, method="oblimin")
p.eao4
# inspect(p.ea4, "rsquare")  # Uncomment to view communalities (r^2)
# summary(p.eao4)    # Uncomment to view test statistics (se, p, ci)
# fitMeasures(p.ea4, c("chisq","df","pvalue","cfi","tli","rmsea","srmr"))  
#       Uncomment to view listed fit measures
```

```{r pilot_cor}
#   Spearman correlations with 'prestigious'
sort(cor(data.p[,2:16], method="spearman")[,9], decreasing=T)[-1]
```

Retained:

* *hardworking*
* *reputable*
* *intelligent*
* *ambitious*


### Free Listing {#sc_item_freelist}

```{r freelist1}
#   Example of terms given for each of three prompts before substitution
data.frame(L1=c(unlist(list.f[[1]][1])), L2=c(unlist(list.f[[1]][2]), rep(NA, 2)),
           L3=c(unlist(list.f[[1]][3]), rep(NA, 7)), stringsAsFactors=FALSE)
```

```{r freelist2}
#   Same terms following substitution
data.frame(L1=c(unlist(list.f.r[[1]][1])), L2=c(unlist(list.f.r[[1]][2]), rep(NA, 2)),
           L3=c(unlist(list.f.r[[1]][3]), rep(NA, 7)), stringsAsFactors=FALSE)
```

```{r freelist3}
#   Free list salience calculation
#       S = (sum((L - Rj + 1) / L)) / N
#       Source: Smith & Borgatti 1997
list.f.salience = data.frame(term=NA, salience=NA)
list.f.rank = data.frame(term=NA, rank=NA)
item = 1
s.n = length(list.f.r) * 3
for (i in 1:length(list.f.r)) {
    for (j in 1:3) {
        s.l = length(list.f.r[[i]][[j]])
        for (k in 1:s.l) {
            s.r = k
            s.rank = (s.l - s.r + 1) / s.l
            list.f.rank[item,] = c(list.f.r[[i]][[j]][[k]], s.rank)
            item = item + 1
        }
    }
}
list.f.salience = dplyr::summarize(group_by(list.f.rank, term),
                                   salience = sum(as.numeric(rank)) / s.n)

#   Sort by salience
list.f.salience = data.frame(list.f.salience[with(list.f.salience, order(-salience)),])
list.f.salience$term = factor(list.f.salience$term, levels=list.f.salience$term)

#   Salience deltas
list.f.salience$delta = round(c(NA, diff(list.f.salience$salience)), 4)
list.f.salience$deltadelta = round(c(NA, diff(list.f.salience$delta)), 4)
list.f.salience$propdelta = round(list.f.salience$delta /
                                      lag(list.f.salience$salience), 4)

#   Scree plot
p.list.f.salience = ggplot(list.f.salience, aes(x=term, y=salience)) +
    geom_bar(stat="identity") +
    scale_y_continuous(limits=c(0,0.4), expand=c(0,0)) +
    geom_vline(xintercept=7.5, color="#CC6677") +
    ggtitle(label="Full 303 terms") +
    labs(x="Term", y="Salience (Smith's S)") +
    theme(panel.grid.major.x = element_blank(), panel.grid.minor.x = element_blank(),
          axis.text.x=element_blank(), axis.ticks.x=element_blank())
p.list.f.salience

# ggsave("figure3a.pdf", p.list.f.salience, "pdf", width=8, height=8)

p.list.f.salience2 = ggplot(list.f.salience[1:20,], aes(x=term, y=salience)) +
    geom_bar(stat="identity") +
    scale_y_continuous(limits=c(0,0.4), expand=c(0,0)) +
    geom_vline(xintercept=7.5, color="#CC6677") +
    ggtitle(label="First 20 terms") +
    labs(x="Term", y="Salience (Smith's S)") +
    theme(axis.ticks.x=element_blank(),
          panel.grid.major.x = element_blank(), panel.grid.minor.x = element_blank(),
          axis.text.x=element_text(angle=90, hjust=0.9, vjust=0.3))
p.list.f.salience2

# ggsave("figure3b.pdf", p.list.f.salience2, "pdf", width=6, height=6)
```

Retained:

* *wealthy*
* *high social status*
* *powerful*
* *respected*
* *educated*
* *hardworking*
* *successful*


## Exploratory Data Analysis {#sc_eda}

```{r s_exp_prestige}
#   Prestige items
data.s.exp.prestige = summarySE(data.s.l[data.s.l$item %in%
                                             levels(data.s.l$item)[1:11],],
                                measurevar="score", groupvars=c("item"))
data.s.exp.prestige$item = factor(data.s.exp.prestige$item,
                                  levels=levels(data.s.l$item)[1:11])

s.exp.prestige = ggplot(data.s.l[data.s.l$item %in% levels(data.s.l$item)[1:11],],
                        aes(x=item, y=score, fill=item)) +
    geom_violin() +
    geom_jitter(size=0.4, alpha=0.1, height=0.1, show.legend=F) +
    geom_errorbar(data=data.s.exp.prestige, aes(ymin=score-ci, ymax=score+ci),
                  width=1, size=0.5, position=position_dodge(0.9)) +
    scale_fill_manual(values=c("#332288","#6699CC","#88CCEE","#44AA99",
                               "#117733","#999933","#DDCC77","#661100",
                               "#CC6677","#882255","#AA4499")) +
    coord_cartesian(ylim=c(1,7)) +
    ggtitle("Prestige Item Distributions") +
    theme(axis.text.x=element_text(angle=-90, hjust=0, vjust=0.3))
s.exp.prestige
```

```{r s_exp_solidarity}
#   Solidarity items
data.s.exp.solidarity = summarySE(data.s.l[data.s.l$item %in%
                                               levels(data.s.l$item)[12:16],],
                                  measurevar="score", groupvars=c("item"))
data.s.exp.solidarity$item = factor(data.s.exp.solidarity$item,
                                    levels=levels(data.s.l$item)[12:16])

s.exp.solidarity = ggplot(data.s.l[data.s.l$item %in%
                                       levels(data.s.l$item)[12:16],],
                          aes(x=item, y=score, fill=item)) +
    geom_violin() +
    geom_jitter(size=0.4, alpha=0.1, height=0.1, show.legend=F) +
    geom_errorbar(data=data.s.exp.solidarity, aes(ymin=score-ci, ymax=score+ci),
                  width=1, size=0.5, position=position_dodge(0.9)) +
    scale_fill_manual(values=c("#332288","#88CCEE","#117733","#DDCC77","#CC6677")) +
    coord_cartesian(ylim=c(1,7)) +
    ggtitle("Solidarity Item Distributions") +
    theme(axis.text.x=element_text(angle=-90, hjust=0, vjust=0.3))
s.exp.solidarity
```

```{r s_exp_dynamism}
#   Dynamism items
data.s.exp.dynamism = summarySE(data.s.l[data.s.l$item %in%
                                             levels(data.s.l$item)[17:21],],
                                measurevar="score", groupvars=c("item"))
data.s.exp.dynamism$item = factor(data.s.exp.dynamism$item,
                                  levels=levels(data.s.l$item)[17:21])

s.exp.dynamism = ggplot(data.s.l[data.s.l$item %in% levels(data.s.l$item)[17:21],],
                        aes(x=item, y=score, fill=item)) +
    geom_violin() +
    geom_jitter(size=0.4, alpha=0.1, height=0.1, show.legend=F) +
    geom_errorbar(data=data.s.exp.dynamism, aes(ymin=score-ci, ymax=score+ci),
                  width=1, size=0.5, position=position_dodge(0.9)) +
    scale_fill_manual(values=c("#332288","#88CCEE","#117733","#DDCC77","#CC6677")) +
    coord_cartesian(ylim=c(1,7)) +
    ggtitle("Dynamism Item Distributions") +
    theme(axis.text.x=element_text(angle=-90, hjust=0, vjust=0.3))
s.exp.dynamism
```

```{r s.exp.demo}
#   Demographic data
s.exp.country = ggplot(data.s[!duplicated(data.s[,1]),],
                       aes(x=country, fill=country)) +
    geom_bar(position=position_dodge()) +
    scale_fill_manual(values=c("#4477AA","#CC6677")) +
    ggtitle("Country") +
    xlab(NULL)

s.exp.age = ggplot(data.s[!duplicated(data.s[,1]),],
                   aes(x=age.o, fill=country)) +
    geom_bar(position=position_dodge()) +
    scale_fill_manual(values=c("#4477AA","#CC6677")) +
    ggtitle("Age") +
    xlab(NULL) +
    theme(axis.text.x=element_text(angle=-90, hjust=0, vjust=0.3))

s.exp.gender = ggplot(data.s[!duplicated(data.s[,1]),],
                      aes(x=gender, fill=country)) +
    geom_bar(position=position_dodge()) +
    scale_fill_manual(values=c("#4477AA","#CC6677")) +
    ggtitle("Gender") +
    xlab(NULL)

s.exp.ethnicity = ggplot(data.s[!duplicated(data.s[,1]),],
                         aes(x=ethnicity, fill=country)) +
    geom_bar(position=position_dodge()) +
    scale_fill_manual(values=c("#4477AA","#CC6677")) +
    ggtitle("Ethnicity") +
    xlab(NULL)

s.exp.locality = ggplot(data.s[!duplicated(data.s[,1]),],
                        aes(x=locality, fill=country)) +
    geom_bar(position=position_dodge()) +
    scale_fill_manual(values=c("#4477AA","#CC6677")) +
    ggtitle("Locality") +
    xlab(NULL)

s.exp.english = ggplot(data.s[!duplicated(data.s[,1]),],
                       aes(x=english, fill=country)) +
    geom_bar(position=position_dodge()) +
    scale_fill_manual(values=c("#4477AA","#CC6677")) +
    ggtitle("English") +
    xlab(NULL)

s.exp.education = ggplot(data.s[!duplicated(data.s[,1]),],
                         aes(x=education, fill=country)) +
    geom_bar(position=position_dodge()) +
    scale_fill_manual(values=c("#4477AA","#CC6677")) +
    ggtitle("Education") +
    xlab(NULL)

s.exp.occupation = ggplot(data.s[!duplicated(data.s[,1]),],
                          aes(x=occupation, fill=country)) +
    geom_bar(position=position_dodge()) +
    scale_fill_manual(values=c("#4477AA","#CC6677")) +
    ggtitle("Occupation") +
    xlab(NULL)

s.exp.income = ggplot(subset(data.s[!duplicated(data.s[,1]),], !is.na(income)),
                      aes(x=income, fill=country)) +
    geom_bar(position=position_dodge()) +
    scale_fill_manual(values=c("#4477AA","#CC6677")) +
    ggtitle("Income") +
    xlab(NULL)

multiplot(s.exp.country, s.exp.age, s.exp.gender, s.exp.ethnicity,
          s.exp.locality, s.exp.english, s.exp.education, s.exp.occupation,
          s.exp.income, layout=matrix(1:9, nrow=3, byrow=T))
```


## Exploratory Factor Analysis {#sc_efa}

### Attitudinal Data {#sc_efa_att}

#### Checking Assumptions {#sc_efa_att_init}

```{r s_efa_init1}
#   Check for multivariate normality
mardiaTest(data.s[,c(2:4,6:22)], qqplot=T)
hzTest(data.s[,c(2:4,6:22)], qqplot=F)
roystonTest(data.s[,c(2:4,6:22)], qqplot=F)

#   Check for multivariate outliers
head(mvOutlier(data.s[,c(2:4,6:22)], qqplot=T)$outlier, 10)

#       Check with most distant outlier removed
head(mvOutlier(data.s[-c(1057),c(2:4,6:22)], qqplot=T)$outlier, 10)

#       Identify participant
data.s[1057,]
data.s.to.remove = as.character(unique(data.s$id[1057]))

#       Remove participant
data.s = data.s[!as.character(data.s$id) %in% data.s.to.remove,]
data.s.o = data.s.o[!as.character(data.s.o$id) %in% data.s.to.remove,]
data.s.l = data.s.l[!as.character(data.s.l$id) %in% data.s.to.remove,]

#   Check for univariate normality
uniPlot(data.s[,c(2:4,6:22)], "histogram")

#   Check skewness
sort(apply(data.s[,c(2:4,6:22)], 2, e1071::skewness), decreasing=T)

#   Check kurtosis
sort(apply(data.s[,c(2:4,6:22)], 2, e1071::kurtosis, type=2), decreasing=T)
```

```{r s_efa_init2}
#   Check for linear relationships and correlations
corrplot.mixed(lavCor(data.s.o[,c(2:4,6:22)]), lower="ellipse", upper="number",
               order="hclust", hclust.method="ward.D",
               tl.cex=0.7, tl.pos="d", tl.col="black")
```

```{r s_efa_init3}
#   Check factorability
KMO(lavCor(data.s.o[,c(2:4,6:22)]))
cortest.bartlett(lavCor(data.s.o[,c(2:4,6:22)]), nrow(data.s.o) / 4)

#   Sample size
length(unique(data.s$id))
#       Minimum
ncol(data.s[,c(2:4,6:22)]) * (ncol(data.s[,c(2:4,6:22)]) - 1) / 2
#       Subjects-to-variables ratio
length(unique(data.s$id)) / ncol(data.s[,c(2:4,6:22)])
```


#### Exploratory Factor Analysis {#sc_efa_att_efa}

```{r s_efa1}
#   Determine number of factors
EFA.Comp.Data(data.s[,c(2:4,6:22)], F.Max=10, Graph=T, Spearman=T)
```

Likely overdimensionalization [see van der Eijk and Rose (2015)]. 6-factor solution is singular.

```{r s_efa2}
#   Run EFA with 5 factors
s.ea = efaUnrotate(data.s.o[,c(2:4,6:22)], 5, estimator="WLSMV")
s.eao = oblqRotate(s.ea, method="oblimin")
s.eao
inspect(s.ea, "rsquare")    # Communalities (r^2)
# summary(s.eao)   # Uncomment to view test statistics (se, p, ci)
# fitMeasures(s.ea, c("chisq","df","pvalue","cfi","tli","rmsea","srmr"))  
#       Uncomment to view listed fit measures
```

```{r s_efa3}
#   Run EFA with 4 factors
s.ea2 = efaUnrotate(data.s.o[,c(2:4,6:22)], 4, estimator="WLSMV")
s.eao2 = oblqRotate(s.ea2, method="oblimin")
s.eao2
inspect(s.ea2, "rsquare")    # Communalities (r^2)
# summary(s.eao2)   # Uncomment to view test statistics (se, p, ci)
# fitMeasures(s.ea2, c("chisq","df","pvalue","cfi","tli","rmsea","srmr"))  
#       Uncomment to view listed fit measures
```

```{r s_efa4}
#   Run EFA with 3 factors
s.ea3 = efaUnrotate(data.s.o[,c(2:4,6:22)], 3, estimator="WLSMV")
s.eao3 = oblqRotate(s.ea3, method="oblimin")
s.eao3
inspect(s.ea3, "rsquare")    # Communalities (r^2)
# summary(s.eao3)   # Uncomment to view test statistics (se, p, ci)
# fitMeasures(s.ea3, c("chisq","df","pvalue","cfi","tli","rmsea","srmr"))  
#       Uncomment to view listed fit measures
```

```{r s_efa5}
#   Remove 'hardworking' and repeat
EFA.Comp.Data(data.s[,c(2:4,6:11,13:22)], F.Max=7, Graph=T, Spearman=T)
```

```{r s_efa6}
#   Run EFA with 3 factors
s.ea4 = efaUnrotate(data.s.o[,c(2:4,6:11,13:22)], 3, estimator="WLSMV")
s.eao4 = oblqRotate(s.ea4, method="oblimin")
s.eao4
inspect(s.ea4, "rsquare")    # Communalities (r^2)
# summary(s.eao4)   # Uncomment to view test statistics (se, p, ci)
# fitMeasures(s.ea4, c("chisq","df","pvalue","cfi","tli","rmsea","srmr"))  
#       Uncomment to view listed fit measures
```

```{r s_efa7}
#   Remove 'confident' and repeat
s.ea5 = efaUnrotate(data.s.o[,c(2:4,6,8:11,13:22)], 3, estimator="WLSMV")
s.eao5 = oblqRotate(s.ea5, method="oblimin")
s.eao5
inspect(s.ea5, "rsquare")    # Communalities (r^2)
# summary(s.eao5)   # Uncomment to view test statistics (se, p, ci)
# fitMeasures(s.ea5, c("chisq","df","pvalue","cfi","tli","rmsea","srmr"))  
#       Uncomment to view listed fit measures
```

```{r s_efa8}
#   Remove 'ambitious' and repeat
s.ea6 = efaUnrotate(data.s.o[,c(2:3,6,8:11,13:22)], 3, estimator="WLSMV")
s.eao6 = oblqRotate(s.ea6, method="oblimin")
s.eao6
inspect(s.ea6, "rsquare")    # Communalities (r^2)
# summary(s.eao6)   # Uncomment to view test statistics (se, p, ci)
# fitMeasures(s.ea6, c("chisq","df","pvalue","cfi","tli","rmsea","srmr"))  
#       Uncomment to view listed fit measures
```

```{r s_efa9}
#   Check whether 'reputable' and 'respected' are near collinearity
s.p.corr = round(lavCor(data.s.o[,c(2:3,6,8:11,13:22)]),
                 3)[c(4,8,9,11,12,13,14,15,17),c(4,8,9,11,12,13,14,15,17)]
dimnames(s.p.corr) = rep(list(c("eductd","highss","intllg","powrfl","prstgs",
                                "reptbl","rspctd","sccssf","wealth")), 2)
s.p.corr
```

```{r s_efa10}
#   Plot factor loadings
# pdf("figure4.pdf", width=8, height=8)

s.all.3d = scatterplot3d(s.eao6@loading,
                       xlim=c(-.5,1), ylim=c(-.5,1), zlim=c(-.5,1),
                       pch=16, type="h", box=F, asp=1, mar=c(5,3,0,3)+0.1,
                       color=c("#332288","#332288","#117733","#CC6677",
                               "#332288","#117733","#117733","#4477AA",
                               "#CC6677","#117733","#4477AA","#000000",
                               "#DDCC77","#DDCC77","gray","#117733",
                               "#4477AA"),
                       xlab="Factor 1", ylab="Factor 2", zlab="Factor 3",
                       angle=130)
s.all.3d.coords = s.all.3d$xyz.convert(s.eao6@loading)
rownames(s.eao6@loading)[7] = c("good-natured")
rownames(s.eao6@loading)[8] = c("high social\nstatus")
p.text.loc = list(x = mean(s.all.3d.coords$x[c(4,8,9,11,12,13,14,15,17)]),
                  y = 2.5)
s.text.loc = list(x = mean(s.all.3d.coords$x[c(3,6,7,10,16)]),
                  y = 2.5)
d.text.loc = list(x = mean(s.all.3d.coords$x[c(1,2,5)]),
                  y = 2.5)
text(s.all.3d.coords$x + c(    0, 0.05,0.225, 0.125,
                               0,-0.15, -0.3, 0.225,
                           -0.22,  0.1,    0,-0.225,
                            -0.1, -0.1,-0.25,     0,
                               0) * 1.25,
     s.all.3d.coords$y + c(  0.1,  0.1,    0,   0.1,
                             0.1, 0.07,-0.03,     0,
                            0.04,0.075,  0.1, -0.06,
                             0.1,0.125,0.025,   0.1,
                             0.1),
     rownames(s.eao6@loading), cex=0.75, asp=1)
text(p.text.loc$x, p.text.loc$y, "Prestige", cex=1, asp=1)
text(s.text.loc$x, s.text.loc$y, "Solidarity", cex=1, asp=1)
text(d.text.loc$x, d.text.loc$y, "Dynamism", cex=1, asp=1)

# dev.off()
```


##### Internal Prestige Domain {#sc_efa_att_efa_p}

```{r s_p_efa1}
#   Determine number of factors
EFA.Comp.Data(data.s[,c(8,13,14,16,18:20,22)], F.Max=5, Graph=T, Spearman=T)
```

```{r s_p_efa2}
#   Run EFA with 3 factors
s.p.ea = efaUnrotate(data.s.o[,c(8,13,14,16,18:20,22)], 3, estimator="WLSMV")
s.p.eao = oblqRotate(s.p.ea, method="oblimin")
s.p.eao
inspect(s.p.ea, "rsquare")    # Communalities (r^2)
# summary(s.p.eao)   # Uncomment to view test statistics (se, p, ci)
# fitMeasures(s.p.ea, c("chisq","df","pvalue","cfi","tli","rmsea","srmr"))  
#       Uncomment to view listed fit measures
```

*Successful* is a good general predictor of prestige, but does not partition well into one factor. Given our criteria, we eliminate it due to the small gap between its primary loading and cross-loadings.

```{r s_p_efa3}
#   Remove 'successful' and repeat
EFA.Comp.Data(data.s[,c(8,13,14,16,18,19,22)], F.Max=5, Graph=T, Spearman=T)
```

Likely overdimensionalization. 5- and 4-factor solutions fail.

```{r s_p_efa4}
#   Run EFA with 3 factors
s.p.ea2 = efaUnrotate(data.s.o[,c(8,13,14,16,18,19,22)], 3, estimator="WLSMV")
s.p.eao2 = oblqRotate(s.p.ea2, method="oblimin")
summary(s.p.eao2)   # Test statistics (se, p, ci)
inspect(s.p.ea2, "rsquare")    # Communalities (r^2)
fitMeasures(s.p.ea2, c("chisq","df","pvalue",
                       "cfi","tli","rmsea","srmr"))   #       Fit measures
```

```{r s_p_efa5, fig.keep="none"}
#   Prepare factor loadings plot
s.p.3d = scatterplot3d(s.p.eao2@loading, lab=c(6,6), lab.z=6,
                       xlim=c(-.2,1), ylim=c(-.2,1), zlim=c(-.2,1))
env = environment(s.p.3d[[1]]) 
xmin = get("x.min", env=env) * get("x.scal", env=env) 
xmax = get("x.max", env=env) * get("x.scal", env=env) 
xmean = mean(c(xmin, xmax)) 
xnew = 2*xmean - s.p.eao2@loading[,1]
```

```{r s_p_efa6}
#   Plot factor loadings
# pdf("figure1.pdf", width=8, height=8)

s.p.3d = scatterplot3d(xnew, s.p.eao2@loading[,2], s.p.eao2@loading[,3],
                       xlim=c(-.2,1), ylim=c(-.2,1), zlim=c(-.2,1),
                       pch=16, type="h", box=F, asp=1, mar=c(5,3,0,3)+0.1,
                       color=c("#CC6677","#4477AA","#CC6677",
                               "#4477AA","#DDCC77","#DDCC77","#4477AA"),
                       xlab="Factor 1", ylab="Factor 2", zlab="Factor 3",
                       angle=130, lab=c(6,6), lab.z=6,
                       x.ticklabs=c("1.0","0.8","0.6","0.4","0.2","0.0","-0.2"))
s.p.3d.coords = s.p.3d$xyz.convert(xnew, s.p.eao2@loading[,2], s.p.eao2@loading[,3])
rownames(s.p.eao2@loading)[2] = c("high social status")
text(s.p.3d.coords$x + c(-0.55, rep(0,2), 0.5, rep(0,2), -0.1),
     s.p.3d.coords$y + c(0.05, rep(0.2,2), 0.05, rep(0.2,2), 0.225),
     rownames(s.p.eao2@loading), cex=0.75, asp=1)
p.p.text.loc = list(x = mean(s.p.3d.coords$x[c(2,4,7)]),
                  y = 6)
p.r.text.loc = list(x = mean(s.p.3d.coords$x[c(5,6)]),
                  y = 5.97)
p.i.text.loc = list(x = mean(s.p.3d.coords$x[c(1,3)]),
                  y = 6)
text(p.p.text.loc$x, p.p.text.loc$y, "Position", cex=1, asp=1)
text(p.r.text.loc$x, p.r.text.loc$y, "Reputation", cex=1, asp=1)
text(p.i.text.loc$x, p.i.text.loc$y, "Information", cex=1, asp=1)

# dev.off()
```

**Position-Reputation-Information Prestige Factor Structure**

*   **Position**
    +   *wealthy*
    +   *powerful*
    +   *high social status*
*   **Reputation**
    +   *reputable*
    +   *respected*
*   **Information**
    +   *educated*
    +   *intelligent*


### Triad Data {#sc_efa_triad}

```{r t.cor, echo=FALSE, message=FALSE, warning=FALSE, cache=TRUE}
#   Calculate tetrachoric correlation matrix
triad.cor = tetrachoric(data.t[3:13])$rho
```

#### Checking Assumptions {#sc_efa_triad_init}
\hfill\break

*Note:* The concept of normality does not apply to dichotomous variables. The tetrachoric correlation assumes that the latent continuous versions of the dichotomous variables are bivariate-normally distributed (Hershberger 2005).

```{r t_efa_init1}
#   Check for linear relationships and correlations
corrplot.mixed(triad.cor, lower="ellipse", upper="number",
               order="hclust", hclust.method="ward.D",
               tl.cex=0.7, tl.pos="d", tl.col="black")
```

```{r t_efa_init2}
#   Check factorability
KMO(triad.cor[-1,-1])
cortest.bartlett(triad.cor[-1,-1], length(unique(data.t$id)))

#   Sample size
length(unique(data.t$id))
#       Minimum
ncol(data.t[4:13]) * (ncol(data.t[4:13]) - 1) / 2
#       Subjects-to-variables ratio
length(unique(data.t$id)) / ncol(data.t[4:13])
```


#### Exploratory Factor Analysis (Prestige Domain Only) {#sc_efa_triad_efa}

```{r t_efa1}
#   Determine number of factors
fa.parallel(triad.cor[-1,-1], n.obs=308, fm="wls", fa="fa")
```

```{r t_efa2}
#   Run EFA with 4 factors
t.fa = fa(triad.cor[-1,-1], nfactors=4, n.obs=308, fm="wls", rotate="oblimin")
print.psych(t.fa, sort=T, cut=0.1, digits=3)
```

```{r t_efa3}
#   Remove 'successful' and repeat
fa.parallel(triad.cor[c(2:7,9:11),c(2:7,9:11)], n.obs=308, fm="wls", fa="fa")
```

Likely underdimensionalization. 3-factor solution results in mostly negative loadings.

```{r t_efa4}
#   Run EFA with 4 factors
t.fa2 = fa(triad.cor[c(2:7,9:11),c(2:7,9:11)], nfactors=4, n.obs=308, fm="wls",
           rotate="oblimin")
print.psych(t.fa2, sort=T, cut=0.1, digits=3)
```

```{r t_efa5}
#   Remove 'hardworking' and 'ambitious' and repeat
#       (Sequential removal in either order has same result)
fa.parallel(triad.cor[c(2:6,9,10),c(2:6,9,10)], n.obs=308, fm="wls", fa="fa")
```

Likely underdimensionalization. 2-factor solution results in mostly negative loadings.

```{r t_efa6}
#   Run EFA with 3 factors
t.fa3 = fa(triad.cor[c(2:6,9,10),c(2:6,9,10)], nfactors=3, n.obs=308, fm="wls",
           rotate="oblimin")
print.psych(t.fa3, sort=T, cut=0.1, digits=3)
```

```{r t.efa7}
#   Remove 'powerful' and repeat (due to Heywood case)
t.fa4 = fa(triad.cor[c(2,3,5,6,9,10),c(2,3,5,6,9,10)], nfactors=3, n.obs=308,
           fm="wls", rotate="oblimin")
print.psych(t.fa4, sort=T, cut=0.1, digits=3)
```


## Cluster Analysis {#sc_clust}

### Attitudinal Data {#sc_clust_att}

#### Checking Assumptions {#sc_clust_att_init}

```{r a_pam_init1}
#   Check clustering of Manhattan distance matrix
plot(cmdscale(dist(t(data.s.o[,c(2:4,6:22)]), "manhattan"), 2), type="n",
     xlab="Dimension 1", ylab="Dimension 2", main ="Multidimensional Scaling Plot")
text(cmdscale(dist(t(data.s.o[,c(2:4,6:22)]), "manhattan"), 2),
     labels=rownames(cmdscale(dist(t(data.s.o[,c(2:4,6:22)]), "manhattan"), 2)))
```

#### Partitioning Around Medoids {#sc_clust_att_pam}

```{r a_pam1}
#   Check whether more than 1 cluster is needed
#       (Subsequent PAM analyses integrate this step)
dudahart2(t(data.s[,c(2:4,6:22)]),
          pam(t(data.s[,c(2:4,6:22)]), 2, metric="manhattan")$clustering)
```

```{r a_pam2}
#   Determine number of clusters
a.pamk = pamk(t(data.s[,c(2:4,6:22)]), 2:9, metric="manhattan")
a.pamk[2:3]
```

```{r a_pam3}
#   Run PAM with 3 clusters
a.pam = pam(t(data.s[,c(2:4,6:22)]), 3, metric="manhattan")
summary(a.pam)[6:7]
plot(a.pam, which.plots=2)
```

```{r a_pam4}
#   Remove 'aggressive' and repeat
a.pamk2 = pamk(t(data.s[,c(2,4,6:22)]), 1:10, metric="manhattan")
a.pamk2[2:3]
```

```{r a_pam5}
#   Run PAM with 2 clusters
a.pam2 = pam(t(data.s[,c(2,4,6:22)]), 2, metric="manhattan")
summary(a.pam2)[6:7]
plot(a.pam2, which.plots=2)
```

```{r a_pam6}
#   Remove 'hardworking' and repeat
a.pamk3 = pamk(t(data.s[,c(2,4,6:11,13:22)]), 1:10, metric="manhattan")
a.pamk3[2:3]
```

```{r a_pam7}
#   Run PAM with 2 clusters
a.pam3 = pam(t(data.s[,c(2,4,6:11,13:22)]), 2, metric="manhattan")
summary(a.pam3)[6:7]
plot(a.pam3, which.plots=2)
```

```{r a_pam8}
#   Remove 'enthusiastic' and repeat
a.pamk4 = pamk(t(data.s[,c(2,4,6:8,10,11,13:22)]), 1:10, metric="manhattan")
a.pamk4[2:3]
```

```{r a_pam9}
#   Run PAM with 2 clusters
a.pam4 = pam(t(data.s[,c(2,4,6:8,10,11,13:22)]), 2, metric="manhattan")
summary(a.pam4)[6:7]
plot(a.pam4, which.plots=2)
```

```{r a_pam10}
#   Remove 'confident' and repeat
a.pamk5 = pamk(t(data.s[,c(2,4,6,8,10,11,13:22)]), 1:10, metric="manhattan")
a.pamk5[2:3]
```

As before, optimum average silhouette width is reached with 2 clusters, with 3-cluster and 4-cluster groupings of roughly equivalent secondary values.

```{r a_pam11}
#   Run PAM with 2 clusters
a.pam5 = pam(t(data.s[,c(2,4,6,8,10,11,13:22)]), 2, metric="manhattan")
summary(a.pam5)[6:7]
plot(a.pam5, which.plots=2)
```

```{r a_pam12}
#   Plot color-coded silhouette plot
a.pam5.sil = silhouette(a.pam5)
rownames(a.pam5.sil)[1] = "high social\nstatus"
rownames(a.pam5.sil)[15] = "good-natured"
attr(a.pam5.sil, "Ordered") = T
attr(a.pam5.sil, "class") = "silhouette"

par(mar=.1+c(4,7,2,2))
plot(a.pam5.sil, main="", max.strlen=40, do.n.k=F,
     col=c("#4477AA","#4477AA","black","#4477AA","gray",
           "#CC6677","gray","#CC6677","#DDCC77","#332288","#DDCC77",
           "#117733","#117733","#117733","#117733","#117733"))

#   Plot color-coded multidimensional scaling plot
a.pam5.mds = cmdscale(as.dist(as.matrix(a.pam5$diss)))
a.pam5.mds = a.pam5.mds[c(7,16,11,10,14,4,2,8,13,1,12,5,9,15,6,3),]
rownames(a.pam5.mds)[1] = "high social status"
rownames(a.pam5.mds)[15] = "good-natured"
a.pam5.mds = scales::rescale(a.pam5.mds, c(-.75,.75))

par(pty="s")
plot(a.pam5.mds, type="n", asp=1, xlim=c(-1,1), ylim=c(-1,1),
     xlab="PC1", ylab="PC2")
text(a.pam5.mds[,1], a.pam5.mds[,2], labels=rownames(a.pam5.mds), cex=1,
     col=c("#4477AA","#4477AA","black","#4477AA","gray",
           "#CC6677","gray","#CC6677","#DDCC77","#332288","#DDCC77",
           "#117733","#117733","#117733","#117733","#117733"))
```

```{r a_pam13}
#   Combined plot for prestige, solidarity, and dynamism domains
# pdf("figure5.pdf", width=12, height=6)

par(mfrow=c(1,2))

par(pty="m", mar=.1+c(4,7,2,2))
plot(a.pam5.sil, main="", max.strlen=40, do.n.k=F,
     col=c("#4477AA","#4477AA","black","#4477AA","gray",
           "#CC6677","gray","#CC6677","#DDCC77","#332288","#DDCC77",
           "#117733","#117733","#117733","#117733","#117733"))

par(pty="s")
plot(a.pam5.mds, type="n", asp=1, xlim=c(-1,1), ylim=c(-1,1), xlab="PC1", ylab="PC2")
text(a.pam5.mds[,1], a.pam5.mds[,2], labels=rownames(a.pam5.mds), cex=1,
     col=c("#4477AA","#4477AA","black","#4477AA","gray",
           "#CC6677","gray","#CC6677","#DDCC77","#332288","#DDCC77",
           "#117733","#117733","#117733","#117733","#117733"))

# dev.off()
```


##### Internal Prestige Domain {#sc_clust_att_pam_p}

```{r a_p_pam1}
#   Determine number of clusters
a.p.pamk = pamk(t(data.s[,c(2,4,8,13:14,16:20,22)]), 1:9, metric="manhattan")
a.p.pamk[2:3]
```

```{r a.p.pam2}
#   Run PAM with 3 clusters
a.p.pam = pam(t(data.s[,c(2,4,8,13:14,16:20,22)]), 3, metric="manhattan")
summary(a.p.pam)[6:7]
plot(a.p.pam, which.plots=2)
```

```{r a_p_pam3}
#   Remove 'active' and 'ambitious' and repeat
#       (Sequential removal in either order has same result)
#       'Prestigious' is also removed since all remaining items are within the
#           prestige domain
a.p.pamk2 = pamk(t(data.s[,c(8,13:14,16,18:20,22)]), 1:7, metric="manhattan")
a.p.pamk2[2:3]
```

```{r a_p_pam4}
#   Run PAM with 2 clusters
a.p.pam2a = pam(t(data.s[,c(8,13:14,16,18:20,22)]), 2, metric="manhattan")
summary(a.p.pam2a)[6:7]

#   Run PAM with 3 clusters
a.p.pam2b = pam(t(data.s[,c(8,13:14,16,18:20,22)]), 3, metric="manhattan")
summary(a.p.pam2b)[6:7]

#   Plot silhouette plots
par(mfrow=c(1,2))
plot(a.p.pam2a, which.plots=2)
plot(a.p.pam2b, which.plots=2)
```

Though the silhouette width for *successful* is slightly above 0.10 in both cases, its removal leads to an improvement in structure (silhouette widths).

```{r a_p_pam5}
#   Remove 'successful' and repeat
a.p.pamk3 = pamk(t(data.s[,c(8,13:14,16,18,19,22)]), 1:6, metric="manhattan")
a.p.pamk3[2:3]
```

```{r a_p_pam6}
#   Run PAM with 2 clusters
a.p.pam3a = pam(t(data.s[,c(8,13:14,16,18,19,22)]), 2, metric="manhattan")
summary(a.p.pam3a)[6:7]

#   Run PAM with 3 clusters
a.p.pam3b = pam(t(data.s[,c(8,13:14,16,18,19,22)]), 3, metric="manhattan")
summary(a.p.pam3b)[6:7]

#   Plot silhouette plots
par(mfrow=c(1,2))
plot(a.p.pam3a, which.plots=2)
plot(a.p.pam3b, which.plots=2)
```

```{r a_p_pam7}
#   Evaluate cluster validation statistics
#       2-cluster solution
cluster.stats(dist(t(data.s[,c(8,13:14,16,18,19,22)]), "manhattan"),
              a.p.pam3a$clustering)
#       3-cluster solution
cluster.stats(dist(t(data.s[,c(8,13:14,16,18,19,22)]), "manhattan"),
              a.p.pam3b$clustering)
```

```{r a_p_pam8}
#   Plot 3-cluster silhouette plot
a.p.pam3b.sil = silhouette(a.p.pam3b)
a.p.pam3b.sil = a.p.pam3b.sil[c(3,4,5,6,7,1,2),]
a.p.pam3b.sil[,1] = c(1,1,1,2,2,3,3)
a.p.pam3b.sil[,2] = c(3,3,3,3,3,2,2)
rownames(a.p.pam3b.sil)[3] = "high social\nstatus"
attr(a.p.pam3b.sil, "Ordered") = T
attr(a.p.pam3b.sil, "class") = "silhouette"

par(mar=.1+c(4,7,2,2))
plot(a.p.pam3b.sil, main="", max.strlen=40, do.n.k=F,
     col=c("#4477AA","#DDCC77","#CC6677"))

#   Plot multidimensional scaling plot
a.p.pam3b.mds = cmdscale(as.dist(as.matrix(a.p.pam3b$diss)))
a.p.pam3b.mds = a.p.pam3b.mds[c(7,4,2,5,6,1,3),]
rownames(a.p.pam3b.mds)[3] = "high social status"
a.p.pam3b.mds = a.p.pam3b.mds / 1000

par(pty="s")
plot(a.p.pam3b.mds, type="n", asp=1, xlim=c(-1,1), ylim=c(-1,1),
     xlab="PC1", ylab="PC2")
text(a.p.pam3b.mds[,1], a.p.pam3b.mds[,2], labels=rownames(a.p.pam3b.mds), cex=1,
     col=c(rep("#4477AA",3), rep("#DDCC77",2), rep("#CC6677",2)))
```


### Triad Data {#sc_clust_triad}

```{r t_dist}
#   Convert triad correlation matrix to distance matrix
triad.dist = cor2dist(triad.cor)
round(as.dist(triad.dist), 3)
```

#### Checking Assumptions {#sc_clust_triad_init}

```{r t_pam_init}
#   Check clustering of distance matrix
plot(cmdscale(triad.dist, 2), type="n", xlab="Dimension 1", ylab="Dimension 2",
     main ="Multidimensional Scaling")
text(cmdscale(triad.dist, 2), labels=rownames(cmdscale(triad.dist, 2)))
```

#### Partitioning Around Medoids (Prestige Domain Only) {#sc_clust_triad_init_p}

```{r t_pam1}
#   Determine number of clusters
t.pamk = pamk(triad.dist[-1,-1], 2:9, diss=T)
t.pamk[2:3]
```

```{r t_pam2}
#   Run PAM with 4 clusters
t.pam = pam(triad.dist[-1,-1], 4, diss=T)
summary(t.pam)[6:7]
plot(t.pam, which.plots=2)
```

```{r t_pam3}
#   Remove 'successful' and repeat
t.pamk2 = pamk(triad.dist[c(2:7,9:11),c(2:7,9:11)], 2:8, diss=T)
t.pamk2[2:3]
```

```{r t_pam4}
#   Run PAM with 4 clusters
t.pam2 = pam(triad.dist[c(2:7,9:11),c(2:7,9:11)], 4, diss=T)
summary(t.pam2)[6:7]
plot(t.pam2, which.plots=2)
```

Analyses of the attitudinal data showed that *hardworking* has poor fit within the prestige domain, so we remove it here.

```{r t_pam5}
#   Remove 'hardworking' and repeat
t.pamk3 = pamk(triad.dist[c(2:6,9:11),c(2:6,9:11)], 2:7, diss=T)
t.pamk3[2:3]
```

```{r t_pam6}
#   Run PAM with 4 clusters
t.pam3 = pam(triad.dist[c(2:6,9:11),c(2:6,9:11)], 4, diss=T)
summary(t.pam3)[6:7]
plot(t.pam3, which.plots=2)
```

```{r t_pam7}
#   Remove 'ambitious' and repeat
t.pamk4 = pamk(triad.dist[c(2:6,9:10),c(2:6,9:10)], 2:6, diss=T)
t.pamk4[2:3]
```

```{r t_pam8}
#   Run PAM with 3 clusters
t.pam4 = pam(triad.dist[c(2:6,9:10),c(2:6,9:10)], 3, diss=T)
summary(t.pam4)[6:7]
plot(t.pam4, which.plots=2)
```

```{r t_pam9}
#   Evaluate cluster validation statistics
#       3-cluster solution
cluster.stats(triad.dist[c(2:6,9:10),c(2:6,9:10)],
              t.pam4$clustering)
#       4-cluster solution including 'hardworking' and 'ambitious'
cluster.stats(triad.dist[c(2:7,9:11),c(2:7,9:11)],
              t.pam2$clustering)
```

```{r t_pam10}
#   Plot color-coded silhouette plot
t.pam4.sil = silhouette(t.pam4)
rownames(t.pam4.sil)[2] = "high social\nstatus"
attr(t.pam4.sil, "Ordered") = T
attr(t.pam4.sil, "class") = "silhouette"

par(mar=.1+c(4,7,2,2))
plot(t.pam4.sil, main="", max.strlen=40, do.n.k=F,
     col=c("#4477AA","#DDCC77","#CC6677"))

#   Plot color-coded multidimensional scaling plot
t.pam4.mds = cmdscale(as.dist(triad.dist[c(2:6,9:10),c(2:6,9:10)]))
t.pam4.mds = t.pam4.mds[c(1,2,3,7,4,5,6),]
rownames(t.pam4.mds)[2] = "high social status"

par(pty="s")
plot(t.pam4.mds, type="n", asp=1, xlim=c(-1,1), ylim=c(-1,1), xlab="PC1", ylab="PC2")
text(t.pam4.mds[,1], t.pam4.mds[,2], labels=rownames(t.pam4.mds), cex=1,
     col=c(rep("#4477AA",3), rep("#DDCC77",2), rep("#CC6677",2)))
```

```{r t_pam11}
#   Combined plot for prestige domain from attitudinal and triad data
# pdf("figure6.pdf", width=12, height=9)

par(mfrow=c(2,2))

par(pty="m", mar=.1+c(4,7,2,2))
plot(a.p.pam3b.sil, main="", max.strlen=40, do.n.k=F,
     col=c("#4477AA","#DDCC77","#CC6677"))

par(pty="s")
plot(a.p.pam3b.mds, type="n", asp=1, xlim=c(-1,1), ylim=c(-1,1),
     xlab="PC1", ylab="PC2")
text(a.p.pam3b.mds[,1], a.p.pam3b.mds[,2], labels=rownames(a.p.pam3b.mds), cex=1,
     col=c(rep("#4477AA",3), rep("#DDCC77",2), rep("#CC6677",2)))

par(pty="m", mar=.1+c(4,7,2,2))
plot(t.pam4.sil, main="", max.strlen=40, do.n.k=F,
     col=c("#4477AA","#DDCC77","#CC6677"))

par(pty="s")
plot(t.pam4.mds, type="n", asp=1, xlim=c(-1,1), ylim=c(-1,1), xlab="PC1", ylab="PC2")
text(t.pam4.mds[,1], t.pam4.mds[,2], labels=rownames(t.pam4.mds), cex=1,
     col=c(rep("#4477AA",3), rep("#DDCC77",2), rep("#CC6677",2)))

# dev.off()
```


\pagebreak


# STUDY 2: SCALE EVALUATION {#se}

## Exploratory Data Analysis {#se_eda}

```{r c_exp}
#   Combine scale construction (data.s) and scale evaluation (data.c) data sets
data.all = bind_rows(cbind(study = "con", data.s),
                     cbind(study = "eval", data.c))
data.all = data.all[,c("study", colnames(data.c))]
data.all$study = factor(data.all$study, levels=c("con","eval"))
data.all$id = as.factor(data.all$id)
data.all$accent = factor(data.all$accent, levels=levels(data.c$accent))
data.all$age.o = ordered(data.all$age.o, levels=levels(data.c$age.o))
data.all$gender = factor(data.all$gender, levels=levels(data.c$gender))

#       Ordered
data.all.o = data.all
for (i in 3:26) {
    data.all.o[,i] = ordered(as.integer(unlist(data.all.o[,i])))
}

#       Long
data.all.l = gather(data.all, "item", "score", active:wealthy)
data.all.l$item = factor(data.all.l$item, levels=levels(data.c.l$item))

#       Pre-emptively remove data.c outliers (we find these outliers later,
#           in "Checking Assumptions" of Exploratory Factory Analysis)
data.all.to.remove = as.character(unique(data.c$id[c(80,738,839,1125,1184,1871)]))
data.all = data.all[!as.character(data.all$id) %in% data.all.to.remove,]
data.all.o = data.all.o[!as.character(data.all.o$id) %in% data.all.to.remove,]
data.all.l = data.all.l[!as.character(data.all.l$id) %in% data.all.to.remove,]
```

The three additional *prestige* variables are left off of these plots, since they did not appear in the original data.

```{r c_exp_prestige}
#   Prestige items
data.all.exp.prestige = summarySE(data.all.l[data.all.l$item %in%
                                                 levels(data.all.l$item)[1:11],],
                                  measurevar="score", groupvars=c("item","study"))
data.all.exp.prestige$item = factor(data.all.exp.prestige$item,
                                    levels=levels(data.all.l$item)[1:11])

s.exp.prestige = ggplot(data.all.l[data.all.l$item %in%
                                       levels(data.all.l$item)[1:11],],
                        aes(x=item, y=score, fill=study)) +
    geom_violin() +
    geom_jitter(size=0.4, alpha=0.1, height=0.1, show.legend=F) +
    geom_errorbar(data=data.all.exp.prestige, aes(ymin=score-ci, ymax=score+ci),
                  width=1, size=0.5, position=position_dodge(0.9)) +
    scale_fill_manual(values=c("#4477AA","#CC6677")) +
    coord_cartesian(ylim=c(1,7)) +
    ggtitle("'Prestige' Item Distributions") +
    theme(axis.text.x=element_text(angle=-90, hjust=0, vjust=0.3))
s.exp.prestige
```

```{r c_exp_solidarity}
#   Solidarity items
data.all.exp.solidarity = summarySE(data.all.l[data.all.l$item %in%
                                                   levels(data.all.l$item)[15:19],],
                                    measurevar="score", groupvars=c("item","study"))
data.all.exp.solidarity$item = factor(data.all.exp.solidarity$item,
                                      levels=levels(data.all.l$item)[15:19])

s.exp.solidarity = ggplot(data.all.l[data.all.l$item %in%
                                         levels(data.all.l$item)[15:19],],
                          aes(x=item, y=score, fill=study)) +
    geom_violin() +
    geom_jitter(size=0.4, alpha=0.1, height=0.1, show.legend=F) +
    geom_errorbar(data=data.all.exp.solidarity, aes(ymin=score-ci, ymax=score+ci),
                  width=1, size=0.5, position=position_dodge(0.9)) +
    scale_fill_manual(values=c("#4477AA","#CC6677")) +
    coord_cartesian(ylim=c(1,7)) +
    ggtitle("'Solidarity' Item Distributions") +
    theme(axis.text.x=element_text(angle=-90, hjust=0, vjust=0.3))
s.exp.solidarity
```

```{r c_exp_dynamism}
#   Dynamism items
data.all.exp.dynamism = summarySE(data.all.l[data.all.l$item %in%
                                                 levels(data.all.l$item)[20:24],],
                                  measurevar="score", groupvars=c("item","study"))
data.all.exp.dynamism$item = factor(data.all.exp.dynamism$item,
                                    levels=levels(data.all.l$item)[20:24])

s.exp.dynamism = ggplot(data.all.l[data.all.l$item %in%
                                       levels(data.all.l$item)[20:24],],
                        aes(x=item, y=score, fill=study)) +
    geom_violin() +
    geom_jitter(size=0.4, alpha=0.1, height=0.1, show.legend=F) +
    geom_errorbar(data=data.all.exp.dynamism, aes(ymin=score-ci, ymax=score+ci),
                  width=1, size=0.5, position=position_dodge(0.9)) +
    scale_fill_manual(values=c("#4477AA","#CC6677")) +
    coord_cartesian(ylim=c(1,7)) +
    ggtitle("'Dynamism' Item Distributions") +
    theme(axis.text.x=element_text(angle=-90, hjust=0, vjust=0.3))
s.exp.dynamism
```

```{r c_att_ipt}
#   Permutation test of independence of attitudinal variables by study
c.att.ipt = independence_test(active+aggressive+ambitious+clear+comforting+
                              confident+educated+enthusiastic+friendly+
                              good.natured+hardworking+high.social.status+
                              intelligent+kind+powerful+prestigious+reputable+
                              respected+successful+warm+wealthy ~ study,
                              data=data.all.o)
c.att.ipt
```

```{r c_att_ppt}
#   Pairwise permutation tests of attitudinal variables by study
c.att.ppt = data.frame(item=factor(), comparison=factor(), p.val=numeric())
for (i in 1:length(levels(data.s.l$item))) {
    temp.ppt = pairwisePermutationTest(as.formula(paste(levels(data.s.l$item)[i],
                                                        "~study")),
                                       data=data.all.o)
    temp = data.frame(item=levels(data.s.l$item)[i],
                      comparison=temp.ppt$Comparison,
                      p.val=as.numeric(temp.ppt$p.value))
    c.att.ppt = rbind(c.att.ppt, temp)
}
c.att.ppt$p.adj = p.adjust(c.att.ppt$p.val, "fdr")
c.att.ppt$sig = symnum(c.att.ppt$p.adj, cutpoints = c(0, 0.001, 0.01, 0.05, 1),
                       symbols = c("***", "**", "*", " "))
c.att.ppt$p.val = formatC(c.att.ppt$p.val, format="f", digits=4)
c.att.ppt$p.adj = formatC(c.att.ppt$p.adj, format="f", digits=4)

c.att.ppt
```

```{r c_exp_demo}
#   Demographic data
#       Scale construction study in teal, scale construction study in orange
# pdf("figure7.pdf", width=8, height=8)

c.exp.country = ggplot(data.all[!duplicated(data.all[,2]),],
                       aes(x=country, fill=study)) +
    geom_bar(position=position_dodge()) +
    scale_fill_manual(values=c("#57A3AD","#DEA73A")) +
    ggtitle("Country") +
    xlab(NULL) +
    ylab(NULL) +
    guides(fill=F)

c.exp.age = ggplot(subset(data.all[!duplicated(data.all[,2]),], !is.na(age.o)),
                   aes(x=age.o, fill=study)) +
    geom_bar(position=position_dodge()) +
    scale_fill_manual(values=c("#57A3AD","#DEA73A")) +
    ggtitle("Age") +
    xlab(NULL) +
    ylab(NULL) +
    guides(fill=F) +
    theme(axis.text.x=element_text(angle=-90, hjust=0, vjust=0.3))

c.exp.gender = ggplot(subset(data.all[!duplicated(data.all[,2]),], !is.na(gender)),
                      aes(x=gender, fill=study)) +
    geom_bar(position=position_dodge()) +
    scale_fill_manual(values=c("#57A3AD","#DEA73A")) +
    ggtitle("Gender") +
    xlab(NULL) +
    ylab(NULL) +
    guides(fill=F)

c.exp.ethnicity = ggplot(subset(data.all[!duplicated(data.all[,2]),],
                                !is.na(ethnicity)),
                         aes(x=ethnicity, fill=study)) +
    geom_bar(position=position_dodge()) +
    scale_fill_manual(values=c("#57A3AD","#DEA73A")) +
    ggtitle("Ethnicity") +
    xlab(NULL) +
    ylab(NULL) +
    guides(fill=F)

c.exp.locality = ggplot(subset(data.all[!duplicated(data.all[,2]),],
                               !is.na(locality)),
                        aes(x=locality, fill=study)) +
    geom_bar(position=position_dodge()) +
    scale_fill_manual(values=c("#57A3AD","#DEA73A")) +
    ggtitle("Locality") +
    xlab(NULL) +
    ylab(NULL) +
    guides(fill=F)

c.exp.english = ggplot(subset(data.all[!duplicated(data.all[,2]),], 
                              !is.na(english)),
                       aes(x=english, fill=study)) +
    geom_bar(position=position_dodge()) +
    scale_fill_manual(values=c("#57A3AD","#DEA73A")) +
    ggtitle("English") +
    xlab(NULL) +
    ylab(NULL) +
    guides(fill=F)

c.exp.education = ggplot(subset(data.all[!duplicated(data.all[,2]),],
                                !is.na(education)),
                         aes(x=education, fill=study)) +
    geom_bar(position=position_dodge()) +
    scale_fill_manual(values=c("#57A3AD","#DEA73A")) +
    ggtitle("Education") +
    xlab(NULL) +
    ylab(NULL) +
    guides(fill=F)

c.exp.occupation = ggplot(subset(data.all[!duplicated(data.all[,2]),],
                                 !is.na(occupation)),
                          aes(x=occupation, fill=study)) +
    geom_bar(position=position_dodge()) +
    scale_fill_manual(values=c("#57A3AD","#DEA73A")) +
    ggtitle("Occupation") +
    xlab(NULL) +
    ylab(NULL) +
    guides(fill=F)

c.exp.income = ggplot(subset(data.all[!duplicated(data.all[,2]),], !is.na(income)), 
                      aes(x=income, fill=study)) +
    geom_bar(position=position_dodge()) +
    scale_fill_manual(values=c("#57A3AD","#DEA73A")) +
    ggtitle("Income") +
    xlab(NULL) +
    ylab(NULL) +
    guides(fill=F)

multiplot(c.exp.country, c.exp.age, c.exp.gender,
          c.exp.ethnicity, c.exp.locality, c.exp.english,
          c.exp.education, c.exp.occupation, c.exp.income, 
          layout=matrix(1:9, nrow=3, byrow=T))

# dev.off()
```

```{r c_demo_ipt}
#   Permutation test of independence of demographic variables by study
c.demo.ipt = independence_test(country+age.o+gender+ethnicity+locality+education+
                                   occupation+income ~ study,
                        data=data.all.o)
c.demo.ipt
```

```{r c_demo_ppt}
#   Pairwise permutation tests of demographic variables by study
c.demo.ppt = data.frame(item=factor(), comparison=factor(), p.val=numeric())
for (i in 1:length(colnames(data.all)[c(28,30:33,35:37)])) {
    temp.ppt = pairwisePermutationTest(as.formula(paste(colnames(data.all)[c(28,30:33,35:37)][i],
                                                        "~study")),
                                       data=data.all.o)
    temp = data.frame(item=colnames(data.all)[c(28,30:33,35:37)][i],
                      comparison=temp.ppt$Comparison,
                      p.val=as.numeric(temp.ppt$p.value))
    c.demo.ppt = rbind(c.demo.ppt, temp)
}
c.demo.ppt$p.adj = p.adjust(c.demo.ppt$p.val, "fdr")
c.demo.ppt$sig = symnum(c.demo.ppt$p.adj, cutpoints = c(0, 0.001, 0.01, 0.05, 1),
                       symbols = c("***", "**", "*", " "))
c.demo.ppt$p.val = formatC(c.demo.ppt$p.val, format="f", digits=4)
c.demo.ppt$p.adj = formatC(c.demo.ppt$p.adj, format="f", digits=4)

c.demo.ppt
```


## Exploratory Factor Analysis {#se_efa}

### Checking Assumptions {#se_efa_init}

```{r c_cfa_init1}
#   Check for multivariate normality
mardiaTest(data.c[,c(25,17,14,19,20,9,15)], qqplot=T)
hzTest(data.c[,c(25,17,14,19,20,9,15)], qqplot=F)
# roystonTest(data.c[,c(25,17,14,19,20,9,15)], qqplot=F)    # Too many observations

#   Check for multivariate outliers
head(mvOutlier(data.c[,c(25,17,14,19,20,9,15)], qqplot=T)$outlier, 10)

#       Loop to find rows of outlier observations for removal (warning: LONG,
#           uncomment to run)
# to.remove = as.numeric(as.character(mvOutlier(data.c[,c(25,17,14,19,20,9,15)],
#                                               qqplot=T)$outlier[1:6,1]))
# lines.to.remove = c()
# lines.progress = txtProgressBar(min=0, max=nrow(data.c), style=3, width=100)
# for (i in 1:nrow(data.c)) {
# x = as.numeric(as.character(mvOutlier(data.c[-i,c(25,17,14,19,20,9,15)],
#                                       qqplot=F)$outlier[1:10,1]))
#     if (!all(to.remove %in% x)) {
#         lines.to.remove = append(lines.to.remove, i)
#     }
#     setTxtProgressBar(lines.progress, i)
# }
# close(lines.progress)
# lines.to.remove

#       Result: 80  738  839 1125 1184 1871

#       Check with results removed
head(mvOutlier(data.c[-c(80,738,839,1125,1184,1871),c(25,17,14,19,20,9,15)],
               qqplot=T)$outlier, 10)

#       Identify participants
data.c[c(80,738,839,1125,1184,1871),]
data.c.to.remove = as.character(unique(data.c$id[c(80,738,839,1125,1184,1871)]))

#       Remove participants
data.c = data.c[!as.character(data.c$id) %in% data.c.to.remove,]
data.c.o = data.c.o[!as.character(data.c.o$id) %in% data.c.to.remove,]
data.c.l = data.c.l[!as.character(data.c.l$id) %in% data.c.to.remove,]

#   Check for univariate normality
uniPlot(data.c[,c(25,17,14,19,20,9,15)], "histogram")

#   Check skewness
sort(apply(data.c[,c(25,17,14,19,20,9,15)], 2, e1071::skewness), decreasing=T)

#   Check kurtosis
sort(apply(data.c[,c(25,17,14,19,20,9,15)], 2, e1071::kurtosis, type=2),
     decreasing=T)
```

```{r c_efa_init2}
#   Check for linear relationships and correlations
corrplot.mixed(lavCor(data.c[,c(25,17,14,19,20,9,15)]), lower="ellipse",
               upper="number", order="hclust", hclust.method="ward.D",
               tl.cex=0.7, tl.pos="d", tl.col="black")
```

```{r c_efa_init3}
#   Check factorability
KMO(lavCor(data.c.o[,c(25,17,14,19,20,9,15)]))
cortest.bartlett(lavCor(data.c.o[,c(25,17,14,19,20,9,15)]), nrow(data.c.o) / 4)

#   Sample size
length(unique(data.c$id))
#       Minimum
ncol(data.c[,c(25,17,14,19,20,9,15)]) *
    (ncol(data.c[,c(25,17,14,19,20,9,15)]) - 1) / 2
#       Subjects-to-variables ratio
length(unique(data.c$id)) / ncol(data.c[,c(25,17,14,19,20,9,15)])
```


### Exploratory Factor Analysis {#se_efa_efa}

```{r c_efa1}
#   Determine number of factors
EFA.Comp.Data(data.c[,c(2:4,6:25)], F.Max=10, Graph=T, Spearman=T)
```

Possible overdimensionalization.

```{r c_efa2}
#   Run EFA with 5 factors
c.ea = efaUnrotate(data.c.o[,c(2:4,6:25)], 5, estimator="WLSMV")
c.eao = oblqRotate(c.ea, method="oblimin")
c.eao
inspect(c.ea, "rsquare")    # Communalities (r^2)
# summary(c.eao)   # Uncomment to view test statistics (se, p, ci)
# fitMeasures(c.ea, c("chisq","df","pvalue","cfi","tli","rmsea","srmr"))  
#       Uncomment to view listed fit measures
```

```{r c_efa3}
#   Run EFA with 4 factors
c.ea2 = efaUnrotate(data.c.o[,c(2:4,6:25)], 4, estimator="WLSMV")
c.eao2 = oblqRotate(c.ea2, method="oblimin")
c.eao2
inspect(c.ea2, "rsquare")    # Communalities (r^2)
# summary(c.eao2)   # Uncomment to view test statistics (se, p, ci)
# fitMeasures(c.ea2, c("chisq","df","pvalue","cfi","tli","rmsea","srmr"))  
#       Uncomment to view listed fit measures
```

```{r c_efa4}
#   Remove 'aggressive' and repeat
EFA.Comp.Data(data.c[,c(2,4,6:25)], F.Max=10, Graph=T, Spearman=T)
```

Likely overdimensionalization.

```{r c_efa5}
#   Run EFA with 5 factors
c.ea3 = efaUnrotate(data.c.o[,c(2,4,6:25)], 5, estimator="WLSMV")
c.eao3 = oblqRotate(c.ea3, method="oblimin")
c.eao3
inspect(c.ea3, "rsquare")    # Communalities (r^2)
# summary(c.eao3)   # Uncomment to view test statistics (se, p, ci)
# fitMeasures(c.ea3, c("chisq","df","pvalue","cfi","tli","rmsea","srmr"))  
#       Uncomment to view listed fit measures
```

```{r c_efa6}
#   Run EFA with 4 factors
c.ea4 = efaUnrotate(data.c.o[,c(2,4,6:25)], 4, estimator="WLSMV")
c.eao4 = oblqRotate(c.ea4, method="oblimin")
c.eao4
inspect(c.ea4, "rsquare")    # Communalities (r^2)
# summary(c.eao4)   # Uncomment to view test statistics (se, p, ci)
# fitMeasures(c.ea4, c("chisq","df","pvalue","cfi","tli","rmsea","srmr"))  
#       Uncomment to view listed fit measures
```

```{r c_efa7}
#   Remove 'talented', 'driven', and 'skilled', and repeat
EFA.Comp.Data(data.c[,c(2,4,6:7,9:20,22,24:25)], F.Max=10, Graph=T, Spearman=T)
```

```{r c_efa8}
#   Run EFA with 5 factors
c.ea5 = efaUnrotate(data.c[,c(2,4,6:7,9:20,22,24:25)], 5, estimator="WLSMV")
c.eao5 = oblqRotate(c.ea5, method="oblimin")
c.eao5
inspect(c.ea5, "rsquare")    # Communalities (r^2)
# summary(c.eao5)   # Uncomment to view test statistics (se, p, ci)
# fitMeasures(c.ea5, c("chisq","df","pvalue","cfi","tli","rmsea","srmr"))  
#       Uncomment to view listed fit measures
```


## Confirmatory Factor Analysis {#se_cfa}

```{r c_cfa_model}
#   Define CFA model

#       Standard PRI model
cfa.model1 = "
prestige             =~ position + reputation + information

position             =~ wealthy + powerful + high.social.status
reputation           =~ reputable + respected
information          =~ educated + intelligent
"
#       Model of PRI subscales and other domains
#           (for discriminant validity assessment)
cfa.model2 = "
position             =~ wealthy + powerful + high.social.status
reputation           =~ reputable + respected
information          =~ educated + intelligent

solidarity           =~ friendly + kind + good.natured + warm + comforting
dynamism             =~ aggressive + active + confident + enthusiastic
"

#       Model of other domains only
#           (for criterion validity comparative study)
cfa.model3 = "
solidarity           =~ friendly + kind + good.natured + warm + comforting
dynamism             =~ active + aggressive + confident + enthusiastic
"
```

### Measurement Invariance {#se_cfa_invar}

#### Country {#se_cfa_invar_country}

```{r c_cfa_invar1}
permuteMeasEq(20, "mgcfa", cfa(cfa.model1, data=data.c,
                               group="country",
                               estimator="WLSMV"),
              AFIs=c("chisq","CFI","RMSEA"), showProgress=F)

measurementInvariance(cfa.model1, data.c,
                      group="country",
                      estimator="WLSMV", strict=T)
```

#### Age {#se_cfa_invar_age}

```{r c_cfa_invar2}
permuteMeasEq(20, "mgcfa", cfa(cfa.model1, data=data.c,
                               group="age.o",
                               estimator="WLSMV"),
              AFIs=c("chisq","CFI","RMSEA"), showProgress=F)

measurementInvariance(cfa.model1, data.c,
                      group="age.o",
                      estimator="WLSMV", strict=T)
```

```{r c_cfa_invar3}
#   Compare item loadings between groups
cfa.age = cfa(cfa.model1, data=data.c,
            group="age.o", group.label=levels(data.c$age.o),
            estimator="WLSMV")
partab.age = parameterEstimates(cfa.age)
partab.age = partab.age[partab.age$lhs != "prestige" & partab.age$op == "=~",]
partab.age$rhs = factor(partab.age$rhs, ordered=T, levels=partab.age$rhs[1:7])

ggplot(partab.age, aes(x=rhs, y=est, fill=as.factor(group))) + 
    geom_bar(position="dodge", stat="identity") +
    geom_errorbar(aes(ymin=ci.lower, ymax=ci.upper),
                width=0.5, position=position_dodge(0.9)) +
    scale_fill_manual(values=c("#332288","#88CCEE","#44AA99","#117733","#999933",
                               "#DDCC77","#661100","#CC6677","#882255","#AA4499"))
```

#### Gender {#se_cfa_invar_gender}

*Note:* There were not enough participants of nonbinary gender to test that level, so only males and females are included.

```{r c_cfa_invar4}
permuteMeasEq(20, "mgcfa", cfa(cfa.model1,
                               data=data.c[data.c$gender != "nonbinary",],
                               group="age.o",
                               estimator="WLSMV"),
              AFIs=c("chisq","CFI","RMSEA"), showProgress=F)

measurementInvariance(cfa.model1, data.c[data.c$gender != "nonbinary",],
                      group="age.o",
                      estimator="WLSMV", strict=T)
```

```{r c_cfa_invar5}
#   Compare item loadings between groups
cfa.g = cfa(cfa.model1, data=data.c[data.c$gender != "nonbinary",],
            group="gender", group.label=c("male","female"),
            estimator="WLSMV")
partab.g = parameterEstimates(cfa.g)
partab.g = partab.g[partab.g$lhs != "prestige" & partab.g$op == "=~",]
partab.g$rhs = factor(partab.g$rhs, ordered=T, levels=partab.g$rhs[1:7])

ggplot(partab.g, aes(x=rhs, y=est, fill=as.factor(group))) + 
    geom_bar(position="dodge", stat="identity") +
    geom_errorbar(aes(ymin=ci.lower, ymax=ci.upper),
                width=0.5, position=position_dodge(0.9)) +
    scale_fill_manual(values=c("#4477AA","#CC6677"))
```

#### Ethnicity {#se_cfa_invar_ethnicity}

```{r c_cfa_invar6}
permuteMeasEq(20, "mgcfa", cfa(cfa.model1, data=data.c,
                               group="ethnicity",
                               estimator="WLSMV"),
              AFIs=c("chisq","CFI","RMSEA"), showProgress=F)

measurementInvariance(cfa.model1, data.c,
                      group="ethnicity",
                      estimator="WLSMV", strict=T)
```

```{r c_cfa_invar7}
#   Compare item loadings between groups
cfa.e = cfa(cfa.model1, data=data.c,
            group="ethnicity", group.label=c("white","mixed","poc"),
            estimator="WLSMV")
partab.e = parameterEstimates(cfa.e)
partab.e = partab.e[partab.e$lhs != "prestige" & partab.e$op == "=~",]
partab.e$rhs = factor(partab.e$rhs, ordered=T, levels=partab.e$rhs[1:7])

ggplot(partab.e, aes(x=rhs, y=est, fill=as.factor(group))) + 
    geom_bar(position="dodge", stat="identity") +
    geom_errorbar(aes(ymin=ci.lower, ymax=ci.upper),
                width=0.5, position=position_dodge(0.9)) +
    scale_fill_manual(values=c("#4477AA","#DDCC77","#CC6677"))
```

#### Locality {#se_cfa_invar_locality}

```{r c_cfa_invar8}
permuteMeasEq(20, "mgcfa", cfa(cfa.model1, data=data.c,
                               group="locality",
                               estimator="WLSMV"),
              AFIs=c("chisq","CFI","RMSEA"), showProgress=F)

measurementInvariance(cfa.model1, data.c,
                      group="locality",
                      estimator="WLSMV", strict=T)
```

```{r c_cfa_invar9}
#   Compare item loadings between groups
cfa.l = cfa(cfa.model1, data=data.c,
            group="locality", group.label=levels(data.c$locality),
            estimator="WLSMV")
partab.l = parameterEstimates(cfa.l)
partab.l = partab.l[partab.l$lhs != "prestige" & partab.l$op == "=~",]
partab.l$rhs = factor(partab.l$rhs, ordered=T, levels=partab.l$rhs[1:7])

ggplot(partab.l, aes(x=rhs, y=est, fill=as.factor(group))) + 
    geom_bar(position="dodge", stat="identity") +
    geom_errorbar(aes(ymin=ci.lower, ymax=ci.upper),
                width=0.5, position=position_dodge(0.9)) +
    scale_fill_manual(values=c("#332288","#88CCEE","#44AA99","#117733","#DDCC77",
                               "#CC6677","#AA4499"))
```

#### Education {#se_cfa_invar_education}
\hfill\break

*Note:* There were not enough participants of the lowest education level to test, so it is excluded.

```{r c_cfa_invar10}
permuteMeasEq(20, "mgcfa", cfa(cfa.model1, data=data.c[data.c$education != "1",],
                               group="education",
                               estimator="WLSMV"),
              AFIs=c("chisq","CFI","RMSEA"), showProgress=F)

measurementInvariance(cfa.model1, data.c[data.c$education != "1",],
                      group="education",
                      estimator="WLSMV", strict=T)
```

```{r c_cfa_invar11}
#   Compare item loadings between groups
cfa.ed = cfa(cfa.model1, data=data.c[data.c$education != "1",],
            group="education", group.label=2:5,
            estimator="WLSMV")
partab.ed = parameterEstimates(cfa.ed)
partab.ed = partab.ed[partab.ed$lhs != "prestige" & partab.ed$op == "=~",]
partab.ed$rhs = factor(partab.ed$rhs, ordered=T, levels=partab.ed$rhs[1:7])

ggplot(partab.ed, aes(x=rhs, y=est, fill=as.factor(group))) + 
    geom_bar(position="dodge", stat="identity") +
    geom_errorbar(aes(ymin=ci.lower, ymax=ci.upper),
                width=0.5, position=position_dodge(0.9)) +
    scale_fill_manual(values=c("#4477AA","#117733","#DDCC77","#CC6677"))
```

#### Occupation {#se_cfa_invar_occupation}

```{r c_cfa_invar12}
permuteMeasEq(20, "mgcfa", cfa(cfa.model1, data=data.c,
                               group="occupation",
                               estimator="WLSMV"),
              AFIs=c("chisq","CFI","RMSEA"), showProgress=F)

measurementInvariance(cfa.model1, data.c,
                      group="occupation",
                      estimator="WLSMV", strict=T)
```

#### Income {#se_cfa_invar_income}
\hfill\break

*Note:* There were not enough participants in the uppermost 3 levels to test, so they are excluded.

```{r c_cfa_invar13}
permuteMeasEq(20, "mgcfa", cfa(cfa.model1, data=data.c[data.c$income != "9" &
                                             data.c$income != "10" &
                                             data.c$income != "11",],
                               group="occupation",
                               estimator="WLSMV"),
              AFIs=c("chisq","CFI","RMSEA"), showProgress=F)

measurementInvariance(cfa.model1, data.c[data.c$income != "9" &
                                             data.c$income != "10" &
                                             data.c$income != "11",],
                      group="occupation",
                      estimator="WLSMV", strict=T)
```


### Confirmatory Factor Analysis {#se_cfa_cfa}

```{r c_cfa1}
#   Determine weights for complex survey design using rough estimates
#       from census data

#   US Ethnicity
#       Source: https://factfinder.census.gov/faces/tableservices/jsf/pages/productview.xhtml?pid=ACS_16_5YR_B02001&prodType=table
#       us white: 233657078
#       us poc: 75148137
#       us mixed: 9752947
#   UK Ethnicity
#       Source: http://www.ons.gov.uk/ons/rel/census/2011-census/key-statistics-and-quick-statistics-for-local-authorities-in-the-united-kingdom---part-1/rft-ks201uk.xls
#       uk white: 55010359
#       uk poc: 6921590
#       uk mixed: 1250229
#   Ethnicity Probabilities
#       ((0.5 * (x / 318558162)) + (0.5 * (y / 63182178)))
#       white: 0.8020729
#       poc: 0.1727253
#       mixed: 0.0252018
#   Ethnicity Weights
#       (pop prob / sample prob), e.g.
#        0.8020729 / (nrow(data.c[!duplicated(data.c$id) &
#                                     data.c$ethnicity == "white",]) /
#                         nrow(data.c[!duplicated(data.c$id),]))
#       white: 0.9644761
#       poc: 1.322712
#       mixed: 0.6667022

#   US Locality
#       Source: https://www.census.gov/geo/reference/ua/urban-rural-2010.html
#       us locality 1: ~59492267 (rural)
#       us locality 2: ~9777049
#       us locality 3: ~9777049
#       us locality 4: ~9777049
#       us locality 5: ~73307374
#       us locality 6: ~73307374
#       us locality 7: ~73307374
#   UK Locality
#       Source: https://www.gov.uk/government/publications/rural-population-and-migration/rural-population-201415
#       uk locality 1: ~192085 (sparse rural town)
#       uk locality 2: ~298045 (sparse rural village)
#       uk locality 3: ~4811871 (rural town)
#       uk locality 4: ~3958891 (rural village)
#       uk locality 5: ~1948518 (urban minor conurbation)
#       uk locality 6: ~19415739 (urban major conurbation)
#       uk locality 7: ~23691469 (urban city and town)
#   Locality Probabilities
#       ((0.5 * (x / 308745536)) + (0.5 * (y / 54316618)))
#       locality 1: 0.09811334
#       locality 2: 0.0185771
#       locality 3: 0.06012816
#       locality 4: 0.05227623
#       locality 5: 0.1366548
#       locality 6: 0.2974455
#       locality 7: 0.3368049
#   Locality Weights
#       (pop prob / sample prob), e.g.
#        0.09811334 / (nrow(data.c[!duplicated(data.c$id) &
#                                      data.c$locality == "1",]) /
#                          nrow(data.c[!duplicated(data.c$id),]))
#       locality 1: 0.9516994
#       locality 2: 0.2162374
#       locality 3: 0.6249034
#       locality 4: 0.4609813
#       locality 5: 1.046488
#       locality 6: 1.4923565
#       locality 7: 1.240636

#   US Education
#       Source: https://factfinder.census.gov/faces/tableservices/jsf/pages/productview.xhtml?pid=ACS_15_5YR_S1501&prodType=table
#       us education 1: 32732542
#       us education 2: 112573532
#       us education 3: 31488942
#       us education 4: 42249955
#       us education 5: 23786225
#   UK Education
#       Source: https://www.nomisweb.co.uk/census/2011/QS501UK/view/2092957697?cols=measures
#       uk education 1: 14529079
#       uk education 2: 7223057
#       uk education 3: 15690573
#       uk education 4: ~6932341.5
#       uk education 5: ~6932341.5
#   Education Probabilities
#       ((0.5 * (x / 242831196)) + (0.5 * (y / 51307392)))
#       education 1: 0.2089863
#       education 2: 0.3021838
#       education 3: 0.2177446
#       education 4: 0.1545514
#       education 5: 0.1165338
#   Education Weights
#       (pop prob / sample prob), e.g.
#        0.2089863 / (nrow(data.c[!duplicated(data.c$id) &
#                                     data.c$education == "1",]) /
#                         nrow(data.c[!duplicated(data.c$id),]))
#       education 1: 20.27167
#       education 2: 1.870968
#       education 3: 0.8924462
#       education 4: 0.3433165
#       education 5: 0.8695214

data.c$w.ethnicity = ifelse(data.c$ethnicity == "white", 0.9644761,
                       ifelse(data.c$ethnicity == "poc", 1.322712,
                                                         0.6667022))
data.c$w.locality = ifelse(data.c$locality == "1", 0.9516994,
                    ifelse(data.c$locality == "2", 0.2162374,
                    ifelse(data.c$locality == "3", 0.6249034,
                    ifelse(data.c$locality == "4", 0.4609813,
                    ifelse(data.c$locality == "5", 1.046488,
                    ifelse(data.c$locality == "6", 1.4923565,
                                                   1.240636))))))
data.c$w.education = ifelse(data.c$education == "1", 20.27167,
                      ifelse(data.c$education == "2", 1.870968,
                      ifelse(data.c$education == "3", 0.8924462,
                      ifelse(data.c$education == "4", 0.3433165,
                                                      0.8695214))))
```

```{r c_cfa2}
#   Specify complex survey design
cfa.design = svydesign(ids=~1, strata=~ethnicity+locality+education,
                       weights=~w.ethnicity+w.locality+w.education, data=data.c)

#   Fit CFA model
cfa.fit = cfa(cfa.model1, data.c, estimator="MLMVS")
summary(cfa.fit, fit.measures=T, ci=T)

#   Re-fit CFA model using complex survey design
cfa.complex = lavaan.survey(cfa.fit, cfa.design, estimator="MLMVS")
summary(cfa.complex, fit.measures=T, ci=T)
```

```{r c_cfa3}
#   Compare with model fit using WLSMV
cfa.fit2 = cfa(cfa.model1, data.c.o, estimator="WLSMV")
summary(cfa.fit2, fit.measures=T, ci=T)
```

```{r c_cfa4}
#   Plot path diagram of model fit using complex survey design
# pdf("figure2.pdf", width=8, height=8)

semPaths(cfa.complex, what="std", nCharNodes=0, edge.color="#424242",
         edge.width=0.5, label.cex=1.1, edge.label.cex=.9, cut=.001,
         intercepts=F, loop=.5,
         groups=list(
           prestige=c("prestige"),
           position=c("position","wealthy","powerful","high.social.status"),
           reputation=c("reputation","reputable","respected"),
           information=c("information","educated","intelligent")),
         nodeLabels=c("wealthy","powerful","high\nsocial\nstatus",
                      "reputable","respected",
                      "educated","intelligent",
                      "Prestige",
                      "Position","Reputation","Information"),
         color=c("#FFFFFF","#4477AA","#DDCC77","#CC6677"), legend=F)

# dev.off()
```

```{r c_cfa5}
#   Save CFA model
# saveRDS(cfa.complex, "cfa_pri.RDS")
```

```{r c_cfa6}
#   Calculate predicted values (factor scores) for individual prestige
#       and PRI subscales
data.r = cbind(data.c, lavPredict(cfa.complex, newdata=data.c, method="EBM"))

#   Plot distributions of factor scores of speakers for individual prestige
#       Individual Prestige
data.r.prestige = summarySE(data.r, "prestige", "accent")

plot.r.prestige = ggplot(data.r, aes(x=accent, y=prestige)) +
    geom_violin() +
    geom_jitter(size=0.4, alpha=0.1, width=0.2, height=0.1, show.legend=F) +
    geom_errorbar(data=data.r.prestige,
                  aes(ymin=prestige-ci, ymax=prestige+ci),
                  width=0.75, size=0.5) +
    ylim(c(-3,3)) +
    theme(axis.text.x = element_text(angle = 45, vjust = 1, hjust=1))
plot.r.prestige
```

```{r c_cfa7, fig.height=10.5}
#   Plot distributions of factor scores of speakers PRI subscales
#       Position
data.r.position = summarySE(data.r, "position", "accent")

plot.r.position = ggplot(data.r, aes(x=accent, y=position)) +
    geom_violin() +
    geom_jitter(size=0.4, alpha=0.1, width=0.2, height=0.1, show.legend=F) +
    geom_errorbar(data=data.r.position,
                  aes(ymin=position-ci, ymax=position+ci),
                  width=0.75, size=0.5) +
    ylim(c(-3,3)) +
    labs(x="Accent", y="Position") +
    theme(axis.text.x = element_text(angle = 45, vjust = 1, hjust=1))

#       Reputation
data.r.reputation = summarySE(data.r, "reputation", "accent")

plot.r.reputation = ggplot(data.r, aes(x=accent, y=reputation)) +
    geom_violin() +
    geom_jitter(size=0.4, alpha=0.1, width=0.2, height=0.1, show.legend=F) +
    geom_errorbar(data=data.r.reputation,
                  aes(ymin=reputation-ci, ymax=reputation+ci),
                  width=0.75, size=0.5) +
    ylim(c(-3,3)) +
    labs(x="Accent", y="Reputation") +
    theme(axis.text.x = element_text(angle = 45, vjust = 1, hjust=1))

#       Information
data.r.information = summarySE(data.r, "information", "accent")

plot.r.information = ggplot(data.r, aes(x=accent, y=information)) +
    geom_violin() +
    geom_jitter(size=0.4, alpha=0.1, width=0.2, height=0.1, show.legend=F) +
    geom_errorbar(data=data.r.information,
                  aes(ymin=information-ci, ymax=information+ci),
                  width=0.75, size=0.5) +
    ylim(c(-3,3)) +
    labs(x="Accent", y="Information") +
    theme(axis.text.x = element_text(angle = 45, vjust = 1, hjust=1))

multiplot(plot.r.position, plot.r.reputation, plot.r.information)
```


\pagebreak

# SCALE VALIDITY AND RELIABILITY {#vr}

## Content Validity {#vr_v_content}

See text of paper and results of [free listing](#sc_item_freelist) and [Study 2 exploratory factor analysis](#se_efa).


## Construct Validity {#vr_v_construct}

### Convergent Validity {#vr_v_construct_conv}

```{r val_con1}
#   Examine polychoric correlation matrices of PRI scale items
#       Scale construction study
poly.s.p = lavCor(data.s.o[,c(22,16,13,18,19,8,14)])
corrplot.mixed(poly.s.p, lower="ellipse", upper="number")
#       Scale evaluation study
poly.c.p = lavCor(data.c.o[,c(25,17,14,19,20,9,15)])
corrplot.mixed(poly.c.p, lower="ellipse", upper="number")
#       Combined data set
poly.p = lavCor(data.all.o[,c(26,18,15,20,21,10,16)])
corrplot.mixed(poly.p, lower="ellipse", upper="number")
```

```{r val_con2}
#   Get mean and standard deviation polychoric correlations for items
#       within and between each subscale
#       Mean
poly.avg.p = matrix(nrow=3, ncol=3)
colnames(poly.avg.p) = c("Position", "Reputation", "Information")
rownames(poly.avg.p) = c("Position", "Reputation", "Information")

poly.avg.p[1,1] = mean(c(poly.p[2:3,1], poly.p[3,2]))
poly.avg.p[2,1] = mean(c(poly.p[4:5,1], poly.p[4:5,2], poly.p[4:5,3]))
poly.avg.p[3,1] = mean(c(poly.p[6:7,1], poly.p[6:7,2], poly.p[6:7,3]))
poly.avg.p[2,2] = poly.p[5,4]
poly.avg.p[3,2] = mean(c(poly.p[6:7,4], poly.p[6:7,5]))
poly.avg.p[3,3] = poly.p[7,6]

round(poly.avg.p, 3)

#       Standard deviation
poly.std.p = matrix(nrow=3, ncol=3)
colnames(poly.std.p) = c("Position", "Reputation", "Information")
rownames(poly.std.p) = c("Position", "Reputation", "Information")

poly.std.p[1,1] = sd(c(poly.p[2:3,1], poly.p[3,2]))
poly.std.p[2,1] = sd(c(poly.p[4:5,1], poly.p[4:5,2], poly.p[4:5,3]))
poly.std.p[3,1] = sd(c(poly.p[6:7,1], poly.p[6:7,2], poly.p[6:7,3]))
poly.std.p[2,2] = NA
poly.std.p[3,2] = sd(c(poly.p[6:7,4], poly.p[6:7,5]))
poly.std.p[3,3] = NA

round(poly.std.p, 3)

#   Mean polychoric correlation across all PRI items
mean(unique(poly.p[poly.p != 1]))

#   Standard deviation polychoric correlation across all PRI items
sd(unique(poly.p[poly.p != 1]))
```

```{r val_con3}
#   Average variance explained ("AVE")
reliability(cfa.complex)[5,]
```

### Discriminant Validity {#vr_v_construct_disc}

```{r val_dis1}
#   Heterotrait-monotrait ratio of correlations ("HTMT")
htmt.c = htmt(data.c.o[,c(25,17,14,19,20,9,15,
              11,16,12,24,6,
              3,2,7,10)],
              cfa.model2)

colnames(htmt.c) = c("Position", "Reputation", "Information",
                     "Solidarity", "Dynamism")
rownames(htmt.c) = c("Position", "Reputation", "Information",
                     "Solidarity", "Dynamism")
htmt.c[lower.tri(htmt.c) == F] = NA

round(htmt.c, 3)
```


## Criterion Validity

```{r val_crit1}
#   Polychoric correlations between 'prestigious' and PRI items
crit.r.poly = lavCor(data.r[,c(18,17,14,25,19,20,9,15)],
                     ordered=colnames(data.r[,c(18,17,14,25,19,20,9,15)]))
crit.r.poly[-1,1]

#       Mean and standard deviation correlation of all PRI items
mean(crit.r.poly[-1,1])
sd(crit.r.poly[-1,1])
#       Mean and standard deviation correlation of Position items
mean(crit.r.poly[c(2:4),1])
sd(crit.r.poly[c(2:4),1])
#       Mean and standard deviation correlation of Reputation items
mean(crit.r.poly[c(5:6),1])
sd(crit.r.poly[c(5:6),1])
#       Mean and standard deviation correlation of Information items
mean(crit.r.poly[c(7:8),1])
sd(crit.r.poly[c(7:8),1])

#   Polychoric correlations between 'prestigious' and PRI factor scores
crit.fac.poly = lavCor(data.r[,c(18,40,41,42,43)], ordered=colnames(data.r)[18])
crit.fac.poly[-1,1]
```


### Comparative Study

```{r val_crit2}
#   Outlier Removal

#   Check for multivariate outliers
head(mvOutlier(data.v[,c(5:11,21:37)], qqplot=T)$outlier, 10)

# Loop to find rows of outlier observations for removal (warning: LONG,
#           uncomment to run)
# to.remove = as.numeric(as.character(mvOutlier(data.v[,c(5:11,21:37)],
#                                               qqplot=T)$outlier[1:6,1]))
# lines.to.remove = c()
# lines.progress = txtProgressBar(min=0, max=nrow(data.v), style=3, width=100)
# for (i in 1:nrow(data.v)) {
#     x = as.numeric(as.character(mvOutlier(data.v[-i,c(5:11,21:37)], qqplot=F,
#                                           alpha=0.6)$outlier[1:10,1]))
#     if (!all(to.remove %in% x)) {
#         lines.to.remove = append(lines.to.remove, i)
#     }
#     setTxtProgressBar(lines.progress, i)
# }
# close(lines.progress)
# lines.to.remove

#       Result: 22  49 153 194 260 282

#       Check with results removed
head(mvOutlier(data.v[-c(22,49,153,194,260,282),c(5:11,21:37)],
               qqplot=T)$outlier, 10)

#       Identify participants
data.v[c(22,49,153,194,260,282),]
data.v.to.remove = as.character(unique(data.v$id[c(22,49,153,194,260,282)]))

#       Remove participants
data.v = data.v[!as.character(data.v$id) %in% data.v.to.remove,]
data.v.o = data.v.o[!as.character(data.v.o$id) %in% data.v.to.remove,]
data.v.l = data.v.l[!as.character(data.v.l$id) %in% data.v.to.remove,]
```

```{r val_crit3}
#   Polychoric correlations
data.v.poly = lavCor(data.v[,c(4:37)])
colnames(data.v.poly)[18:34] = abbreviate(gsub("\\.", "",
                                               colnames(data.v.poly)[18:34]), 18)
rownames(data.v.poly)[18:34] = abbreviate(gsub("\\.", "",
                                               rownames(data.v.poly)[18:34]), 18)
data.v.poly
```

```{r val_crit4}
#   List of unabbreviated Cheng et al. (2010) items
colnames(data.v)[21:37]

#   Mean and standard deviation polychoric correlation between PRI items and
#       Cheng et al. (2010) prestige items
mean(c(data.v.poly[c(2:8),c(18:26)]))
sd(c(data.v.poly[c(2:8),c(18:26)]))

#       With reversed Cheng et al. (2010) items removed
mean(c(data.v.poly[c(2:8),c(18,20,22:25)]))
sd(c(data.v.poly[c(2:8),c(18,20,22:25)]))
```

```{r val_crit5}
#   Fit model for non-prestige domains to scale evaluation data
soldyn.fit = cfa(cfa.model3, data.c, estimator="MLMVS")
soldyn.complex = lavaan.survey(soldyn.fit, cfa.design, estimator="MLMVS")

#   Fit model for Cheng et al. (2010) prestige and dominance domains
#       to comparative data
#       Define model
cheng.model1 = "
C.prestige             =~ P.People.respect.and.admire.him +
    P.People.do.NOT.want.to.be.like.him +
    P.People.always.expect.him.to.be.successful +
    P.People.do.NOT.value.his.opinion +
    P.He.is.held.in.high.esteem.by.people +
    P.His.unique.talents.and.abilities.are.recognized.by.other.people +
    P.He.is.considered.an.expert.on.some.matters.by.people +
    P.People.seek.his.advice.on.a.variety.of.matters +
    P.Other.people.do.NOT.enjoy.hanging.out.with.him

C.dominance            =~ D.He.enjoys.having.control.over.other.people +
    D.He.often.tries.to.get.his.own.way.regardless.of.what.other.people.may.want +
    D.He.is.willing.to.use.aggressive.tactics.to.get.his.way +
    D.He.tries.to.control.others.rather.than.permit.them.to.control.him +
    D.He.does.NOT.have.a.forceful.or.dominant.personality +
    D.People.know.it.is.better.to.let.him.have.his.way +
    D.He.does.NOT.enjoy.having.authority.over.other.people +
    D.People.are.afraid.of.him
"

#       Fit CFA model
cheng.fit = cfa(cheng.model1, data.v.o, estimator="WLSMV")
summary(cheng.fit, fit.measures=T, ci=T)

#   Calculate predicted factor scores for comparative data
data.v.r = cbind(data.v.o, lavPredict(cfa.complex, newdata=data.v.o, method="EBM"))
data.v.r = cbind(data.v.r, lavPredict(soldyn.complex, newdata=data.v.o,
                                      method="EBM"))
data.v.r = cbind(data.v.r, lavPredict(cheng.fit, newdata=data.v.o, method="EBM"))

#   Polychoric correlations between 'prestigious' item, PRI factor scores,
#       solidarity and dynamism factor scores, and Cheng et al. (2010)
#       prestige and dominance factor scores
scale.means.poly = lavCor(data.v.r[,c(4,38:41,42:43,44:45)],
                          ordered=colnames(data.v.r)[4])
scale.means.poly
```

```{r val_crit6}
#   Fit model for Cheng et al. (2010) with reversed items removed
#       Define model
cheng.model2 = "
prestige             =~ P.People.respect.and.admire.him +
    P.People.always.expect.him.to.be.successful +
    P.He.is.held.in.high.esteem.by.people +
    P.His.unique.talents.and.abilities.are.recognized.by.other.people +
    P.He.is.considered.an.expert.on.some.matters.by.people +
    P.People.seek.his.advice.on.a.variety.of.matters

dominance            =~ D.He.enjoys.having.control.over.other.people +
    D.He.often.tries.to.get.his.own.way.regardless.of.what.other.people.may.want +
    D.He.is.willing.to.use.aggressive.tactics.to.get.his.way +
    D.He.tries.to.control.others.rather.than.permit.them.to.control.him +
    D.People.know.it.is.better.to.let.him.have.his.way +
    D.People.are.afraid.of.him
"

#       Fit CFA model
cheng.fit2 = cfa(cheng.model2, data.v.o, estimator="WLSMV")
summary(cheng.fit2, fit.measures=T, ci=T)

#   Calculate new predicted factor scores for Cheng et al. (2010) prestige
#       and dominance domains
data.v.r2 = data.v.r
data.v.r2[,c(44:45)] = lavPredict(cheng.fit2, newdata=data.v.o, method="EBM")

#   Polychoric correlations between 'prestigious' item, PRI factor scores,
#       solidarity and dynamism factor scores, and Cheng et al. (2010)
#       prestige and dominance factor scores without reversed items
scale.means.poly2 = lavCor(data.v.r2[,c(4,38:41,42:43,44:45)],
                           ordered=colnames(data.v.r2)[4])
scale.means.poly2
```

```{r val_crit7}
#   Fit PRI model to comparative data
pri.fit = cfa(cfa.model1, data.v.o, estimator="WLSMV")
summary(pri.fit, fit.measures=T, ci=T)
```


## Interrater Reliability

```{r rel_ir_s}
#   Reshape scale construction study PRI attitudinal item data to wide format
data.s.ir = data.s.l[,c("id","accent","item","score")]
data.s.ir = data.s.ir[data.s.ir$item %in%
                         c("wealthy","powerful","high.social.status",
                           "reputable","respected",
                           "educated","intelligent"),]
data.s.ir = as.data.frame(complete(data.s.ir, id, nesting(accent, item)))
data.s.ir = data.s.ir[order(data.s.ir$id, data.s.ir$accent, data.s.ir$item),]
data.s.ir = reshape(data.s.ir, idvar=c("id","accent"),
                    timevar="item", direction="wide")
data.s.ir = reshape(data.s.ir, idvar="id", timevar="accent", direction="wide")
data.s.ir = data.s.ir[!as.character(data.s.ir$id) %in% data.s.to.remove,]

#   Calculate interrater reliability indices of scale items in
#       scale construction data
kripp.alpha(as.matrix(data.s.ir[,-1]), "ordinal")
icc(t(as.matrix(data.s.ir[,-1])), "twoway", "consistency", "single")
```

```{r rel_ir_c}
#   Reshape scale evaluation study PRI attitudinal item data to wide format
data.c.ir = data.c.l[,c("id","accent","item","score")]
data.c.ir = data.c.ir[data.c.ir$item %in%
                         c("wealthy","powerful","high.social.status",
                           "reputable","respected",
                           "educated","intelligent"),]
data.c.ir = as.data.frame(complete(data.c.ir, id, nesting(accent, item)))
data.c.ir = data.c.ir[order(data.c.ir$id, data.c.ir$accent, data.c.ir$item),]
data.c.ir = reshape(data.c.ir, idvar=c("id","accent"),
                    timevar="item", direction="wide")
data.c.ir = reshape(data.c.ir, idvar="id", timevar="accent", direction="wide")
data.c.ir = data.c.ir[!as.character(data.c.ir$id) %in% data.c.to.remove,]

#   Calculate interrater reliability indices of scale items in
#       scale evaluation data
kripp.alpha(as.matrix(data.c.ir[,-1]), "ordinal")
icc(t(as.matrix(data.c.ir[,-1])), "twoway", "consistency", "single")
```

```{r rel_ir_v1}
#   Reshape comparative study PRI attitudinal item data to wide format
data.v.ir = data.v.l[,c("id","accent","item","score")]
data.v.ir = data.v.ir[data.v.ir$item %in%
                         c("wealthy","powerful","high.social.status",
                           "reputable","respected",
                           "educated","intelligent"),]
data.v.ir = as.data.frame(complete(data.v.ir, id, nesting(accent, item)))
data.v.ir = data.v.ir[order(data.v.ir$id, data.v.ir$accent, data.v.ir$item),]
data.v.ir = reshape(data.v.ir, idvar=c("id","accent"),
                    timevar="item", direction="wide")
data.v.ir = reshape(data.v.ir, idvar="id", timevar="accent", direction="wide")
data.v.ir = data.v.ir[!as.character(data.v.ir$id) %in% data.v.to.remove,]

#   Calculate interrater reliability indices of scale items in
#       comparative data
kripp.alpha(as.matrix(data.v.ir[,-1]), "ordinal")
icc(t(as.matrix(data.v.ir[,-1])), "twoway", "consistency", "single")
```

```{r rel_ir_v2}
#   Reshape comparative study Cheng et al. (2010) attitudinal item data
#       to wide format
data.v.ir2 = data.v.l[,c("id","accent","item","score")]
data.v.ir2 = data.v.ir2[data.v.ir2$item %in%
                         colnames(data.v)[21:37],]
data.v.ir2 = as.data.frame(complete(data.v.ir2, id, nesting(accent, item)))
data.v.ir2 = data.v.ir2[order(data.v.ir2$id, data.v.ir2$accent, data.v.ir2$item),]
data.v.ir2 = reshape(data.v.ir2, idvar=c("id","accent"),
                    timevar="item", direction="wide")
data.v.ir2 = reshape(data.v.ir2, idvar="id", timevar="accent", direction="wide")
data.v.ir2 = data.v.ir2[!as.character(data.v.ir2$id) %in% data.v.to.remove,]

#   Calculate interrater reliability indices of Cheng et al. (2010) items in
#       comparative data
kripp.alpha(as.matrix(data.v.ir2[,-1]), "ordinal")
icc(t(as.matrix(data.v.ir2[,-1])), "twoway", "consistency", "single")
```


## Internal Consistency

```{r rel_ic}
#   Calculate internal consistency of PRI scale and individual prestige construct
#       Cronbach's alpha and itemwise reliability statistics
psych::alpha(fitted(cfa.complex)$cov, n.obs=nrow(data.c))$total
psych::alpha(fitted(cfa.complex)$cov, n.obs=nrow(data.c))
#       Raykov omega
reliabilityL2(cfa.complex, "prestige")

#   Calculate internal consistency of PRI subscales
reliability(cfa.complex)[1:4,]
```


\pagebreak


# R Session Information {#session}

```{r session, echo=FALSE}
sessionInfo()
```

\bigskip


# References {#refs}

* Hershberger, S. L. (2005). Tetrachoric correlation. In *Encyclopedia of statistics in behavioral science*. John Wiley & Sons.

* van der Eijk, C., & Rose, J. (2015). Risky business: Factor analysis of survey data -- Assessing the probability of incorrect dimensionalisation. *PLOS ONE, 10*(3), e0118900.
